# Supplementary material for: 4-Hy­droxy-N,N-diiso­propyl­tryptammonium hydro­fumarate
Source: IUCrdata. 2025 Jun 27;10(Pt 6):x250564. doi: 10.1107/S2414314625005644 (PMC12230601; doi:10.1107/S2414314625005644)
Supplement: Supplementary file 1 [file x-10-x250564-sup1.cif]

##############################################################################
#                                                                            #
# This CIF contains the data for a data article accepted for                 #
# publication in IUCrData. It conforms to the requirements of                #
# Notes for Authors for IUCrData, and has been                               #
# peer reviewed under the auspices of IUCrData.                              #
#                                                                            #
# Full details of the Crystallographic Information File format               #
# are given in the paper "The Crystallographic Information File (CIF):       #
# a New Standard Archive File for Crystallography" by S. R. Hall, F. H.      #
# Allen and I. D. Brown [Acta Cryst. (1991), A47, 655-685].                  #
#                                                                            #
# The current version of the core CIF dictionary is obtainable from          #
# ftp://ftp.iucr.org/pub/cif_core.dic.                                       #
#                                                                            #
# Software is freely available for graphical display of the structure(s)     #
# in this CIF. For information consult the CIF software page                 #
# http://www.iucr.org/resources/cif/software.                                #
#                                                                            #
# This file may be used for bona fide research purposes within the           #
# scientific community so long as proper attribution is given to the data    # 
# article from which it was obtained.                                        #
#                                                                            #
##############################################################################
data_I
_audit_creation_method
;
Olex2 1.5
(compiled 2022.04.07 svn.rca3783a0 for OlexSys, GUI svn.r6498)
;
_journal_date_recd_electronic     2025-06-20
_journal_date_accepted     2025-06-23
_journal_name_full     'IUCrData'
_journal_year     2025
_journal_volume     10
_journal_issue      1
_journal_page_first     0
_journal_page_last     0
_journal_paper_category     HO
_journal_paper_doi     10.1107/S2414314625005644
_journal_coeditor_code     HB4526
_publ_contact_author_name     'David R. Manke'
_publ_contact_author_address
;
University of Massachusetts Dartmouth
285 Old Westport Road
North Dartmouth, MA 02747
USA
;
_publ_contact_author_email     'dmanke@umassd.edu'
_publ_contact_author_fax     '(508)999-9167'
_publ_contact_author_phone     '(508)910-6554'
_publ_section_title
;
4-Hydroxy-<i>N</i>,<i>N</i>-diisopropyltryptammonium hydrofumarate
;
loop_
    _publ_author_name
    _publ_author_footnote
    _publ_author_address
    'Naeem, Marilyn' .
;
University of Massachusetts Dartmouth
285 Old Westport Road
North Dartmouth, MA 02747
USA
;
    'Chadeayne, Andrew R.' .
;
CaaMTech, Inc.
58 Sunset Way, Suite 209
Issaquah, WA 98027
USA
;
    'Golen, James A.' .
;
University of Massachusetts Dartmouth
285 Old Westport Road
North Dartmouth, MA 02747
USA
;
    'Manke, David R.' .
;
University of Massachusetts Dartmouth
285 Old Westport Road
North Dartmouth, MA 02747
USA
;
_publ_section_synopsis
;
The solid-state structure of the hydrofumarate salt of the synthetic
psychedelic 4-hydroxy-<i>N</i>,<i>N</i>-diisopropyltryptamine (4-HO-DiPT) is
reported.
;
_chemical_name_systematic
;
[2-(4-Hydroxy-1<i>H</i>-indol-3-yl)ethyl]bis(propan-2-yl)azanium
(2<i>E</i>)-3-carboxyprop-2-enoate
;
_chemical_name_common     ?
_chemical_formula_moiety     'C16 H25 N2 O +, C4 H3 O4 -'
_chemical_formula_sum     'C20 H28 N2 O5'
_chemical_formula_iupac     'C16 H25 N2 O +, C4 H3 O4 -'
_chemical_formula_weight     376.44
_chemical_melting_point     ?
_chemical_absolute_configuration     ?
_space_group_crystal_system     orthorhombic
_space_group_name_H-M_alt     'P 21 21 21'
_space_group_name_Hall     'P 2ac 2ab'
loop_
    _space_group_symop_operation_xyz
    'x, y, z'
    '-x+1/2, -y, z+1/2'
    '-x, y+1/2, -z+1/2'
    'x+1/2, -y+1/2, -z'
_cell_length_a     7.9541(3)
_cell_length_b     12.5763(5)
_cell_length_c     20.3351(6)
_cell_angle_alpha     90
_cell_angle_beta     90
_cell_angle_gamma     90
_cell_volume     2034.18(13)
_cell_formula_units_Z     4
_cell_measurement_reflns_used     9289
_cell_measurement_theta_min     2.75
_cell_measurement_theta_max     25.63
_cell_measurement_temperature     300(2)
loop_
    _twin_individual_id
    _twin_individual_mass_fraction_refined
    1 0.4(15)
    2 0.6(15)
_exptl_crystal_description     block
_exptl_crystal_colour     colourless
_exptl_crystal_size_max     0.38
_exptl_crystal_size_mid     0.24
_exptl_crystal_size_min     0.12
_exptl_crystal_density_diffrn     1.229
_exptl_crystal_density_meas     ?
_exptl_crystal_density_method     ?
_exptl_crystal_F_000     808
_exptl_absorpt_coefficient_mu     0.088
_exptl_absorpt_correction_type     multi-scan
_exptl_absorpt_process_details
;
(SADABS; Krause <i>et al.</i>,  2015)
;
_exptl_absorpt_correction_T_min     0.7144
_exptl_absorpt_correction_T_max     0.7453
_diffrn_ambient_temperature     300.15
_diffrn_source     ?
_diffrn_source_power     1.5
_diffrn_source_voltage     50.0
_diffrn_source_current     30.0
_diffrn_radiation_type     MoK\a
_diffrn_radiation_wavelength     0.71073
_diffrn_measurement_device_type     'Bruker D8 Venture CMOS'
_diffrn_measurement_method     '\f and \w scans'
_diffrn_detector_area_resol_mean     ?
_diffrn_reflns_number     23480
_diffrn_reflns_av_R_equivalents     0.0337
_diffrn_reflns_av_unetI/netI     0.0220
_diffrn_reflns_theta_min     2.576
_diffrn_reflns_theta_max     25.725
_diffrn_reflns_theta_full     25.242
_diffrn_measured_fraction_theta_max     0.996
_diffrn_measured_fraction_theta_full     0.996
_diffrn_reflns_limit_h_min     -9
_diffrn_reflns_limit_h_max     9
_diffrn_reflns_limit_k_min     -15
_diffrn_reflns_limit_k_max     15
_diffrn_reflns_limit_l_min     -18
_diffrn_reflns_limit_l_max     24
_diffrn_standards_number     0
_refine_special_details
;
Atoms H1, H1<i>A</i>, H2, and H2<i>A</i> were found from
difference-Fourier maps and allowed to refine with restrained an N---H
distance of 0.87 (1) \%A and 1.20 <i>U</i>~eq~ of the parent indole nitrogen,
an N---H distance 0.90 (1) \%A and 1.20 <i>U</i>~eq~ of the parent ammonium
nitrogen, and O---H distances of 0.90 (1) \%A and 1.50 <i>U</i>~eq~ of parent
oxygen atoms. All other hydrogen atoms were placed in calculated positions
with appropriate riding parameters.
 Refined as a 2-component inversion twin.
;
_reflns_number_total     3864
_reflns_number_gt     3485
_reflns_threshold_expression     'I > 2\s(I)'
_refine_ls_structure_factor_coef     Fsqd
_refine_ls_matrix_type     full
_refine_ls_R_factor_all     0.0453
_refine_ls_R_factor_gt     0.0391
_refine_ls_wR_factor_gt     0.0906
_refine_ls_wR_factor_ref     0.0945
_refine_ls_goodness_of_fit_ref     1.080
_refine_ls_restrained_S_all     1.100
_refine_ls_number_reflns     3864
_refine_ls_number_parameters     295
_refine_ls_number_restraints     54
_refine_ls_hydrogen_treatment     mixed
_refine_ls_weighting_scheme     calc
_refine_ls_weighting_details
              'w=1/[\s^2^(Fo^2^)+(0.0408P)^2^+0.3705P] where P=(Fo^2^+2Fc^2^)/3'
_atom_sites_solution_hydrogens     mixed
_atom_sites_solution_primary     dual
_atom_sites_solution_secondary     ?
_refine_ls_shift/su_max     0.001
_refine_ls_shift/su_mean     0.000
_refine_diff_density_max     0.135
_refine_diff_density_min     -0.124
_refine_ls_extinction_method     none
_refine_ls_extinction_coef     .
_refine_ls_abs_structure_details
;
 Refined as an inversion twin
;
_refine_ls_abs_structure_Flack     0.6(15)
loop_
    _atom_type_symbol
    _atom_type_description
    _atom_type_scat_dispersion_real
    _atom_type_scat_dispersion_imag
    _atom_type_scat_source
    'C' 'C' 0.0033 0.0016
                         'International Tables Vol C Tables 4.2.6.8 and 6.1.1.4'
    'H' 'H' 0.0000 0.0000
                         'International Tables Vol C Tables 4.2.6.8 and 6.1.1.4'
    'N' 'N' 0.0061 0.0033
                         'International Tables Vol C Tables 4.2.6.8 and 6.1.1.4'
    'O' 'O' 0.0106 0.0060
                         'International Tables Vol C Tables 4.2.6.8 and 6.1.1.4'
_computing_data_collection
;
APEX3 (Bruker, 2018)
;
_computing_cell_refinement
;
SAINT (Bruker, 2018)
;
_computing_data_reduction
;
SAINT (Bruker, 2018)
;
_computing_structure_solution
;
<i>SHELXT2014</i> (Sheldrick, 2015a)
;
_computing_structure_refinement
;
<i>SHELXL2018</i> (Sheldrick, 2015b)
;
_computing_molecular_graphics
;
OLEX2 (Dolomanov <i>et al.</i>,  2009)
;
_computing_publication_material
;
publCIF (Westrip, 2010)
;
loop_
    _atom_site_type_symbol
    _atom_site_label
    _atom_site_fract_x
    _atom_site_fract_y
    _atom_site_fract_z
    _atom_site_U_iso_or_equiv
    _atom_site_adp_type
    _atom_site_calc_flag
    _atom_site_occupancy
    _atom_site_disorder_assembly
    _atom_site_disorder_group
    O O1 0.7205(3) 0.45612(17) 0.21046(10) 0.0586(5) Uani d 1 . .
    O O2 0.3240(2) 0.6148(2) 0.54461(13) 0.0875(9) Uani d 1 . .
    H H2A 0.427(3) 0.602(4) 0.527(3) 0.16(2) Uiso d 1 . .
    O O3 0.2145(2) 0.5076(2) 0.47141(12) 0.0839(8) Uani d 1 . .
    O O4 -0.3942(2) 0.5705(2) 0.50563(10) 0.0791(8) Uani d 1 . .
    O O5 -0.2902(2) 0.65068(16) 0.59369(8) 0.0486(4) Uani d 1 . .
    N N1 0.9479(3) 0.7045(2) 0.35061(13) 0.0586(7) Uani d 1 . .
    N N2 0.3986(3) 0.39208(16) 0.38155(10) 0.0406(5) Uani d 1 . .
    C C1 0.7910(4) 0.6762(2) 0.37158(14) 0.0531(7) Uani d 1 . .
    H H1B 0.738117 0.703461 0.408711 0.064 Uiso calc 1 . .
    C C2 0.9858(3) 0.6496(2) 0.29497(14) 0.0518(7) Uani d 1 . .
    C C3 1.1308(4) 0.6528(3) 0.25608(19) 0.0673(9) Uani d 1 . .
    H H3 1.221446 0.696320 0.266611 0.081 Uiso calc 1 . .
    C C4 1.1325(4) 0.5891(3) 0.2022(2) 0.0764(10) Uani d 1 . .
    H H4 1.227306 0.589094 0.175423 0.092 Uiso calc 1 . .
    C C5 0.9968(4) 0.5233(3) 0.18541(17) 0.0689(9) Uani d 1 . .
    H H5 1.003159 0.481506 0.147773 0.083 Uiso calc 1 . .
    C C6 0.8555(4) 0.5198(2) 0.22348(15) 0.0514(7) Uani d 1 . .
    C C7 0.8470(3) 0.58421(19) 0.28019(13) 0.0435(6) Uani d 1 . .
    C C8 0.7230(3) 0.60230(19) 0.33038(12) 0.0440(6) Uani d 1 . .
    C C9 0.5517(3) 0.5530(2) 0.33740(13) 0.0440(6) Uani d 1 . .
    H H9A 0.495522 0.553065 0.295076 0.053 Uiso calc 1 . .
    H H9B 0.484818 0.595014 0.367676 0.053 Uiso calc 1 . .
    C C10 0.5650(3) 0.4400(2) 0.36269(12) 0.0411(5) Uani d 1 . .
    H H10A 0.616347 0.396122 0.328976 0.049 Uiso calc 1 . .
    H H10B 0.638543 0.439132 0.400747 0.049 Uiso calc 1 . .
    C C11 0.427(2) 0.2918(10) 0.4237(8) 0.052(3) Uani d 0.49(4) A 1
    H H11 0.318518 0.255912 0.428418 0.062 Uiso calc 0.49(4) A 1
    C C12 0.547(3) 0.2139(15) 0.3918(12) 0.101(5) Uani d 0.49(4) A 1
    H H12A 0.533434 0.145121 0.411493 0.151 Uiso calc 0.49(4) A 1
    H H12B 0.660493 0.237862 0.397948 0.151 Uiso calc 0.49(4) A 1
    H H12C 0.522964 0.209468 0.345594 0.151 Uiso calc 0.49(4) A 1
    C C13 0.488(3) 0.320(2) 0.4921(8) 0.092(5) Uani d 0.49(4) A 1
    H H13A 0.404651 0.362825 0.513684 0.138 Uiso calc 0.49(4) A 1
    H H13B 0.591273 0.358873 0.489015 0.138 Uiso calc 0.49(4) A 1
    H H13C 0.505785 0.255956 0.516831 0.138 Uiso calc 0.49(4) A 1
    C C11A 0.402(2) 0.2809(8) 0.4102(8) 0.054(3) Uani d 0.51(4) A 2
    H H11A 0.284595 0.259997 0.417814 0.065 Uiso calc 0.51(4) A 2
    C C12A 0.479(3) 0.1967(11) 0.3682(11) 0.096(5) Uani d 0.51(4) A 2
    H H12D 0.493440 0.132917 0.393531 0.144 Uiso calc 0.51(4) A 2
    H H12E 0.586697 0.220607 0.352648 0.144 Uiso calc 0.51(4) A 2
    H H12F 0.407206 0.182372 0.331322 0.144 Uiso calc 0.51(4) A 2
    C C13A 0.484(3) 0.2892(16) 0.4766(11) 0.091(4) Uani d 0.51(4) A 2
    H H13D 0.474229 0.222598 0.499337 0.137 Uiso calc 0.51(4) A 2
    H H13E 0.430600 0.344092 0.501814 0.137 Uiso calc 0.51(4) A 2
    H H13F 0.601223 0.306291 0.471114 0.137 Uiso calc 0.51(4) A 2
    C C14 0.2691(4) 0.3954(2) 0.32555(13) 0.0512(7) Uani d 1 . .
    H H14 0.250591 0.470741 0.315689 0.061 Uiso calc 1 . .
    C C15 0.3301(5) 0.3449(3) 0.26212(17) 0.0861(12) Uani d 1 . .
    H H15A 0.436477 0.375199 0.250051 0.129 Uiso calc 1 . .
    H H15B 0.249718 0.357998 0.227835 0.129 Uiso calc 1 . .
    H H15C 0.342555 0.269678 0.268344 0.129 Uiso calc 1 . .
    C C16 0.1007(4) 0.3515(3) 0.34731(17) 0.0685(8) Uani d 1 . .
    H H16A 0.069079 0.383492 0.388358 0.103 Uiso calc 1 . .
    H H16B 0.109015 0.275878 0.352725 0.103 Uiso calc 1 . .
    H H16C 0.017280 0.367423 0.314643 0.103 Uiso calc 1 . .
    C C17 0.2024(3) 0.5696(3) 0.51642(13) 0.0529(7) Uani d 1 . .
    C C18 0.0350(3) 0.5989(2) 0.54360(14) 0.0507(7) Uani d 1 . .
    H H18 0.030972 0.640540 0.581360 0.061 Uiso calc 1 . .
    C C19 -0.1049(3) 0.5692(2) 0.51722(12) 0.0454(6) Uani d 1 . .
    H H19 -0.099546 0.525415 0.480425 0.055 Uiso calc 1 . .
    C C20 -0.2747(3) 0.6005(2) 0.54185(12) 0.0437(6) Uani d 1 . .
    H H1A 1.015(4) 0.749(2) 0.3704(16) 0.093(13) Uiso d 1 . .
    H H2 0.355(3) 0.4362(17) 0.4119(10) 0.040(7) Uiso d 1 . .
    H H1 0.739(5) 0.423(3) 0.1724(11) 0.082(11) Uiso d 1 . .
loop_
    _atom_site_aniso_label
    _atom_site_aniso_U_11
    _atom_site_aniso_U_22
    _atom_site_aniso_U_33
    _atom_site_aniso_U_12
    _atom_site_aniso_U_13
    _atom_site_aniso_U_23
    O1 0.0515(11) 0.0691(13) 0.0553(11) -0.0176(10) 0.0101(9) -0.0149(10)
    O2 0.0232(10) 0.141(2) 0.0983(18) -0.0018(12) 0.0063(10) -0.0682(17)
    O3 0.0291(10) 0.131(2) 0.0915(16) 0.0101(11) 0.0009(10) -0.0680(16)
    O4 0.0235(9) 0.152(2) 0.0618(12) 0.0044(12) 0.0002(8) -0.0417(14)
    O5 0.0306(9) 0.0669(11) 0.0482(10) 0.0073(9) 0.0045(8) -0.0080(9)
    N1 0.0605(16) 0.0487(13) 0.0666(16) -0.0138(12) -0.0207(13) 0.0029(12)
    N2 0.0406(11) 0.0381(10) 0.0430(10) 0.0058(9) 0.0081(9) -0.0021(9)
    C1 0.0628(18) 0.0453(14) 0.0510(15) -0.0064(14) -0.0091(14) 0.0023(11)
    C2 0.0486(16) 0.0426(14) 0.0641(17) -0.0055(12) -0.0159(13) 0.0105(13)
    C3 0.0415(17) 0.0646(19) 0.096(3) -0.0155(15) -0.0073(16) 0.0174(19)
    C4 0.054(2) 0.077(2) 0.098(3) -0.0126(17) 0.0181(18) 0.006(2)
    C5 0.060(2) 0.073(2) 0.073(2) -0.0121(16) 0.0139(16) -0.0047(17)
    C6 0.0463(16) 0.0497(15) 0.0580(16) -0.0083(12) -0.0004(12) 0.0037(13)
    C7 0.0413(14) 0.0375(13) 0.0517(14) -0.0033(10) -0.0075(11) 0.0075(11)
    C8 0.0467(14) 0.0356(12) 0.0498(13) -0.0013(11) -0.0074(11) 0.0039(10)
    C9 0.0431(14) 0.0412(13) 0.0478(13) 0.0012(11) -0.0017(11) -0.0015(11)
    C10 0.0356(13) 0.0432(12) 0.0447(12) 0.0030(11) 0.0053(10) -0.0013(11)
    C11 0.048(5) 0.049(4) 0.058(5) -0.003(3) 0.002(4) 0.019(4)
    C12 0.129(10) 0.059(6) 0.114(9) 0.032(7) 0.013(7) 0.012(5)
    C13 0.115(9) 0.098(10) 0.062(6) 0.019(8) -0.018(5) 0.033(5)
    C11A 0.045(5) 0.053(4) 0.064(5) -0.001(3) 0.002(4) 0.010(3)
    C12A 0.126(10) 0.044(5) 0.117(8) 0.028(6) 0.018(7) 0.006(5)
    C13A 0.111(8) 0.072(7) 0.091(8) -0.002(6) -0.025(7) 0.025(6)
    C14 0.0531(16) 0.0514(14) 0.0490(14) -0.0098(13) -0.0036(12) -0.0052(12)
    C15 0.087(3) 0.107(3) 0.063(2) -0.029(2) 0.0059(18) -0.033(2)
    C16 0.0541(17) 0.077(2) 0.074(2) -0.0149(17) -0.0052(16) 0.0004(17)
    C17 0.0242(12) 0.0787(19) 0.0558(15) 0.0062(13) 0.0005(11) -0.0235(15)
    C18 0.0270(12) 0.0701(18) 0.0550(14) 0.0015(12) 0.0032(11) -0.0246(14)
    C19 0.0284(12) 0.0645(17) 0.0434(12) 0.0076(12) 0.0016(10) -0.0127(12)
    C20 0.0258(11) 0.0672(16) 0.0382(12) 0.0038(11) 0.0038(10) -0.0017(12)
_geom_special_details
;
 All esds (except the esd in the dihedral angle between two l.s. planes)
 are estimated using the full covariance matrix.  The cell esds are taken
 into account individually in the estimation of esds in distances, angles
 and torsion angles; correlations between esds in cell parameters are only
 used when they are defined by crystal symmetry.  An approximate (isotropic)
 treatment of cell esds is used for estimating esds involving l.s. planes.
;
loop_
    _geom_bond_atom_site_label_1
    _geom_bond_atom_site_label_2
    _geom_bond_site_symmetry_2
    _geom_bond_distance
    _geom_bond_publ_flag
    O1 C6 . 1.365(3) ?
    O1 H1 . 0.891(13) ?
    O2 H2A . 0.908(14) ?
    O2 C17 . 1.260(3) ?
    O3 C17 . 1.206(3) ?
    O4 C20 . 1.260(3) ?
    O5 C20 . 1.235(3) ?
    N1 C1 . 1.366(4) ?
    N1 C2 . 1.359(4) ?
    N1 H1A . 0.870(13) ?
    N2 C10 . 1.504(3) ?
    N2 C11 . 1.543(9) ?
    N2 C11A . 1.515(10) ?
    N2 C14 . 1.536(3) ?
    N2 H2 . 0.899(13) ?
    C1 H1B . 0.9300 ?
    C1 C8 . 1.363(4) ?
    C2 C3 . 1.400(4) ?
    C2 C7 . 1.409(4) ?
    C3 H3 . 0.9300 ?
    C3 C4 . 1.357(5) ?
    C4 H4 . 0.9300 ?
    C4 C5 . 1.402(5) ?
    C5 H5 . 0.9300 ?
    C5 C6 . 1.366(4) ?
    C6 C7 . 1.411(4) ?
    C7 C8 . 1.437(4) ?
    C8 C9 . 1.503(4) ?
    C9 H9A . 0.9700 ?
    C9 H9B . 0.9700 ?
    C9 C10 . 1.516(4) ?
    C10 H10A . 0.9700 ?
    C10 H10B . 0.9700 ?
    C11 H11 . 0.9800 ?
    C11 C12 . 1.512(9) ?
    C11 C13 . 1.512(9) ?
    C12 H12A . 0.9600 ?
    C12 H12B . 0.9600 ?
    C12 H12C . 0.9600 ?
    C13 H13A . 0.9600 ?
    C13 H13B . 0.9600 ?
    C13 H13C . 0.9600 ?
    C11A H11A . 0.9800 ?
    C11A C12A . 1.494(9) ?
    C11A C13A . 1.506(9) ?
    C12A H12D . 0.9600 ?
    C12A H12E . 0.9600 ?
    C12A H12F . 0.9600 ?
    C13A H13D . 0.9600 ?
    C13A H13E . 0.9600 ?
    C13A H13F . 0.9600 ?
    C14 H14 . 0.9800 ?
    C14 C15 . 1.517(4) ?
    C14 C16 . 1.515(4) ?
    C15 H15A . 0.9600 ?
    C15 H15B . 0.9600 ?
    C15 H15C . 0.9600 ?
    C16 H16A . 0.9600 ?
    C16 H16B . 0.9600 ?
    C16 H16C . 0.9600 ?
    C17 C18 . 1.488(3) ?
    C18 H18 . 0.9300 ?
    C18 C19 . 1.290(3) ?
    C19 H19 . 0.9300 ?
    C19 C20 . 1.493(3) ?
loop_
    _geom_angle_atom_site_label_1
    _geom_angle_atom_site_label_2
    _geom_angle_atom_site_label_3
    _geom_angle_site_symmetry_1
    _geom_angle_site_symmetry_3
    _geom_angle
    _geom_angle_publ_flag
    C6 O1 H1 . . 108(2) ?
    C17 O2 H2A . . 116(4) ?
    C1 N1 H1A . . 126(3) ?
    C2 N1 C1 . . 109.2(2) ?
    C2 N1 H1A . . 125(3) ?
    C10 N2 C11 . . 109.8(7) ?
    C10 N2 C11A . . 117.0(6) ?
    C10 N2 C14 . . 112.97(18) ?
    C10 N2 H2 . . 105.3(16) ?
    C11 N2 H2 . . 100.3(17) ?
    C11A N2 C14 . . 108.7(8) ?
    C11A N2 H2 . . 108.2(17) ?
    C14 N2 C11 . . 122.2(8) ?
    C14 N2 H2 . . 103.7(16) ?
    N1 C1 H1B . . 124.8 ?
    C8 C1 N1 . . 110.4(3) ?
    C8 C1 H1B . . 124.8 ?
    N1 C2 C3 . . 129.7(3) ?
    N1 C2 C7 . . 107.5(3) ?
    C3 C2 C7 . . 122.8(3) ?
    C2 C3 H3 . . 121.7 ?
    C4 C3 C2 . . 116.6(3) ?
    C4 C3 H3 . . 121.7 ?
    C3 C4 H4 . . 118.8 ?
    C3 C4 C5 . . 122.5(3) ?
    C5 C4 H4 . . 118.8 ?
    C4 C5 H5 . . 119.5 ?
    C6 C5 C4 . . 121.0(3) ?
    C6 C5 H5 . . 119.5 ?
    O1 C6 C5 . . 123.8(3) ?
    O1 C6 C7 . . 117.2(2) ?
    C5 C6 C7 . . 118.9(3) ?
    C2 C7 C6 . . 118.2(2) ?
    C2 C7 C8 . . 107.1(2) ?
    C6 C7 C8 . . 134.8(2) ?
    C1 C8 C7 . . 105.8(2) ?
    C1 C8 C9 . . 125.6(3) ?
    C7 C8 C9 . . 128.6(2) ?
    C8 C9 H9A . . 109.5 ?
    C8 C9 H9B . . 109.5 ?
    C8 C9 C10 . . 110.8(2) ?
    H9A C9 H9B . . 108.1 ?
    C10 C9 H9A . . 109.5 ?
    C10 C9 H9B . . 109.5 ?
    N2 C10 C9 . . 113.63(19) ?
    N2 C10 H10A . . 108.8 ?
    N2 C10 H10B . . 108.8 ?
    C9 C10 H10A . . 108.8 ?
    C9 C10 H10B . . 108.8 ?
    H10A C10 H10B . . 107.7 ?
    N2 C11 H11 . . 107.4 ?
    C12 C11 N2 . . 112.5(9) ?
    C12 C11 H11 . . 107.4 ?
    C13 C11 N2 . . 111.5(10) ?
    C13 C11 H11 . . 107.4 ?
    C13 C11 C12 . . 110.2(11) ?
    C11 C12 H12A . . 109.5 ?
    C11 C12 H12B . . 109.5 ?
    C11 C12 H12C . . 109.5 ?
    H12A C12 H12B . . 109.5 ?
    H12A C12 H12C . . 109.5 ?
    H12B C12 H12C . . 109.5 ?
    C11 C13 H13A . . 109.5 ?
    C11 C13 H13B . . 109.5 ?
    C11 C13 H13C . . 109.5 ?
    H13A C13 H13B . . 109.5 ?
    H13A C13 H13C . . 109.5 ?
    H13B C13 H13C . . 109.5 ?
    N2 C11A H11A . . 107.0 ?
    C12A C11A N2 . . 116.2(10) ?
    C12A C11A H11A . . 107.0 ?
    C12A C11A C13A . . 112.5(11) ?
    C13A C11A N2 . . 106.7(11) ?
    C13A C11A H11A . . 107.0 ?
    C11A C12A H12D . . 109.5 ?
    C11A C12A H12E . . 109.5 ?
    C11A C12A H12F . . 109.5 ?
    H12D C12A H12E . . 109.5 ?
    H12D C12A H12F . . 109.5 ?
    H12E C12A H12F . . 109.5 ?
    C11A C13A H13D . . 109.5 ?
    C11A C13A H13E . . 109.5 ?
    C11A C13A H13F . . 109.5 ?
    H13D C13A H13E . . 109.5 ?
    H13D C13A H13F . . 109.5 ?
    H13E C13A H13F . . 109.5 ?
    N2 C14 H14 . . 106.2 ?
    C15 C14 N2 . . 113.9(3) ?
    C15 C14 H14 . . 106.2 ?
    C16 C14 N2 . . 111.5(2) ?
    C16 C14 H14 . . 106.2 ?
    C16 C14 C15 . . 112.3(3) ?
    C14 C15 H15A . . 109.5 ?
    C14 C15 H15B . . 109.5 ?
    C14 C15 H15C . . 109.5 ?
    H15A C15 H15B . . 109.5 ?
    H15A C15 H15C . . 109.5 ?
    H15B C15 H15C . . 109.5 ?
    C14 C16 H16A . . 109.5 ?
    C14 C16 H16B . . 109.5 ?
    C14 C16 H16C . . 109.5 ?
    H16A C16 H16B . . 109.5 ?
    H16A C16 H16C . . 109.5 ?
    H16B C16 H16C . . 109.5 ?
    O2 C17 C18 . . 114.0(2) ?
    O3 C17 O2 . . 125.1(2) ?
    O3 C17 C18 . . 120.9(2) ?
    C17 C18 H18 . . 118.5 ?
    C19 C18 C17 . . 123.0(2) ?
    C19 C18 H18 . . 118.5 ?
    C18 C19 H19 . . 117.8 ?
    C18 C19 C20 . . 124.3(2) ?
    C20 C19 H19 . . 117.8 ?
    O4 C20 C19 . . 114.1(2) ?
    O5 C20 O4 . . 125.2(2) ?
    O5 C20 C19 . . 120.8(2) ?
loop_
    _geom_torsion_atom_site_label_1
    _geom_torsion_atom_site_label_2
    _geom_torsion_atom_site_label_3
    _geom_torsion_atom_site_label_4
    _geom_torsion_site_symmetry_1
    _geom_torsion_site_symmetry_2
    _geom_torsion_site_symmetry_3
    _geom_torsion_site_symmetry_4
    _geom_torsion
    _geom_torsion_publ_flag
    O1 C6 C7 C2 . . . . 179.3(2) ?
    O1 C6 C7 C8 . . . . -1.4(4) ?
    O2 C17 C18 C19 . . . . 173.0(3) ?
    O3 C17 C18 C19 . . . . -7.1(5) ?
    N1 C1 C8 C7 . . . . -0.3(3) ?
    N1 C1 C8 C9 . . . . -179.5(2) ?
    N1 C2 C3 C4 . . . . -179.3(3) ?
    N1 C2 C7 C6 . . . . 179.2(2) ?
    N1 C2 C7 C8 . . . . -0.3(3) ?
    C1 N1 C2 C3 . . . . 179.6(3) ?
    C1 N1 C2 C7 . . . . 0.1(3) ?
    C1 C8 C9 C10 . . . . -105.0(3) ?
    C2 N1 C1 C8 . . . . 0.1(3) ?
    C2 C3 C4 C5 . . . . 0.3(5) ?
    C2 C7 C8 C1 . . . . 0.3(3) ?
    C2 C7 C8 C9 . . . . 179.6(2) ?
    C3 C2 C7 C6 . . . . -0.3(4) ?
    C3 C2 C7 C8 . . . . -179.8(3) ?
    C3 C4 C5 C6 . . . . -0.6(6) ?
    C4 C5 C6 O1 . . . . -178.8(3) ?
    C4 C5 C6 C7 . . . . 0.5(5) ?
    C5 C6 C7 C2 . . . . 0.0(4) ?
    C5 C6 C7 C8 . . . . 179.3(3) ?
    C6 C7 C8 C1 . . . . -179.1(3) ?
    C6 C7 C8 C9 . . . . 0.2(5) ?
    C7 C2 C3 C4 . . . . 0.2(4) ?
    C7 C8 C9 C10 . . . . 75.9(3) ?
    C8 C9 C10 N2 . . . . 170.4(2) ?
    C10 N2 C11 C12 . . . . -52.0(12) ?
    C10 N2 C11 C13 . . . . 72.4(13) ?
    C10 N2 C11A C12A . . . . -57.9(12) ?
    C10 N2 C11A C13A . . . . 68.4(13) ?
    C10 N2 C14 C15 . . . . 54.5(3) ?
    C10 N2 C14 C16 . . . . -177.2(2) ?
    C11 N2 C10 C9 . . . . -164.4(7) ?
    C11 N2 C14 C15 . . . . -80.1(6) ?
    C11 N2 C14 C16 . . . . 48.1(6) ?
    C11A N2 C10 C9 . . . . -177.3(8) ?
    C11A N2 C14 C15 . . . . -77.0(6) ?
    C11A N2 C14 C16 . . . . 51.2(6) ?
    C14 N2 C10 C9 . . . . 55.3(3) ?
    C14 N2 C11 C12 . . . . 83.9(12) ?
    C14 N2 C11 C13 . . . . -151.7(11) ?
    C14 N2 C11A C12A . . . . 71.5(13) ?
    C14 N2 C11A C13A . . . . -162.2(12) ?
    C17 C18 C19 C20 . . . . -177.7(3) ?
    C18 C19 C20 O4 . . . . 174.1(3) ?
    C18 C19 C20 O5 . . . . -6.3(4) ?
loop_
    _geom_hbond_atom_site_label_D
    _geom_hbond_atom_site_label_H
    _geom_hbond_atom_site_label_A
    _geom_hbond_site_symmetry_A
    _geom_hbond_distance_DH
    _geom_hbond_distance_HA
    _geom_hbond_distance_DA
    _geom_hbond_angle_DHA
    _geom_hbond_publ_flag
    O2 H2A O4 1_655 0.908(14) 1.538(16) 2.441(3) 173(6) yes
    N1 H1A O5 4_666 0.870(13) 2.128(15) 2.989(3) 170(4) yes
    N2 H2 O3 . 0.899(13) 1.878(14) 2.756(3) 165(2) yes
    O1 H1 O5 2_564 0.891(13) 1.894(14) 2.784(3) 177(4) yes
_shelx_space_group_comment
;
The symmetry employed for this shelxl refinement is uniquely defined
by the following loop, which should always be used as a source of
symmetry information in preference to the above space-group names.
They are only intended as comments.
;
_shelx_estimated_absorpt_T_min     0.967
_shelx_estimated_absorpt_T_max     0.989
_shelx_hkl_file
;
  -1   0   0   -2.40    3.00
   2   0   0  356.36   10.10
   2   0   0  371.36   10.10
  -2   0   0  359.56   10.10
  -2   0   0  361.46   10.10
  -3   0   0   -1.40    1.40
  -3   0   0   -1.20    1.60
   3   0   0   -0.50    1.50
   3   0   0   -1.90    1.40
   4   0   0  232.58    8.20
  -4   0   0  232.98    8.00
   4   0   0  234.38    8.00
  -4   0   0  243.08    8.20
  -5   0   0    0.40    2.00
   5   0   0   -1.90    2.00
   5   0   0   -1.70    1.80
  -5   0   0   -4.00    2.10
   6   0   0   86.29    5.40
   6   0   0   78.49    5.50
  -6   0   0   83.19    5.30
  -6   0   0   86.59    5.60
  -7   0   0    1.70    3.40
   7   0   0    8.70    3.60
  -7   0   0    3.50    3.10
  -8   0   0    2.40    3.30
   8   0   0    2.90    3.60
  -9   0   0    0.80    3.20
   9   0   0    0.80    3.30
   9   0   0    1.40    3.60
  -9   0   0   -7.10    3.30
  -1   1   0  186.18    5.50
   1  -1   0  179.18    5.40
   1  -1   0  186.78    5.50
   1   1   0  199.68    5.50
  -1  -1   0  201.48    5.50
   1   1   0  203.18    5.50
  -1   1   0  192.08    5.50
  -1  -1   0  202.78    5.50
   2  -1   0  528.55   14.50
  -2   1   0  535.15   14.50
   2   1   0  536.45   14.50
   2  -1   0  531.05   14.50
  -2   1   0  544.75   14.50
  -2  -1   0  532.55   14.40
  -2  -1   0  540.45   14.50
   2   1   0  546.45   14.50
   3  -1   0  165.28    5.80
   3  -1   0  164.18    5.90
   3   1   0  158.28    5.70
  -3   1   0  156.88    5.70
   3   1   0  169.08    5.80
  -3  -1   0  163.18    5.80
  -3   1   0  157.68    5.90
  -3  -1   0  156.98    5.70
   4   1   0  104.99    5.00
  -4  -1   0   96.69    4.70
  -4  -1   0   99.39    4.70
  -4   1   0  102.09    5.00
   4  -1   0  100.99    4.80
   4  -1   0   97.39    4.80
   4   1   0   95.59    4.70
  -4   1   0  102.09    4.80
   5  -1   0  109.49    5.40
  -5  -1   0  110.99    5.30
  -5   1   0  112.59    5.70
   5   1   0  109.99    5.50
   5   1   0  112.49    5.40
   5  -1   0  112.29    5.50
  -5   1   0  112.49    5.70
  -5  -1   0  108.39    5.60
   6   1   0    6.70    2.90
   6  -1   0    3.10    2.60
   6  -1   0    9.40    3.20
   6   1   0   -1.10    2.70
  -6   1   0    2.80    2.90
  -6   1   0    6.00    2.80
  -6  -1   0    0.30    2.60
  -6  -1   0    7.20    3.00
   7   1   0   78.09    6.10
  -7   1   0   56.19    5.80
   7  -1   0   59.79    5.80
  -7   1   0   63.99    6.10
  -7  -1   0   75.19    5.70
  -7  -1   0   64.79    5.40
  -8  -1   0   77.19    6.40
  -8   1   0   78.89    6.10
   8  -1   0   88.99    6.40
   8   1   0   93.59    6.40
  -9  -1   0    3.50    3.60
  -9   1   0    7.90    3.90
   9   1   0    6.50    4.30
   9  -1   0    7.20    3.80
   9   1   0    6.10    3.70
   9  -1   0    3.60    4.00
  -9   1   0   -0.10    3.60
  -9  -1   0    0.80    3.10
   0   2   0 4942.01  124.09
   0  -2   0 4390.86  123.29
  -1  -2   0 5515.95  145.39
   1  -2   0 5366.86  144.99
   1   2   0 5451.95  144.99
  -1   2   0 5419.56  144.99
   2   2   0 1683.53   43.20
   2  -2   0 1716.83   43.20
   2   2   0 1729.63   43.20
  -2  -2   0 1707.13   43.20
   2  -2   0 1658.53   43.20
  -2   2   0 1677.03   43.20
  -2  -2   0 1695.13   43.20
  -2   2   0 1660.63   43.20
   3   2   0    2.80    1.70
  -3  -2   0    0.50    1.60
  -3   2   0    0.80    1.90
  -3  -2   0    2.10    1.80
  -3   2   0    4.80    1.80
   3  -2   0    0.60    1.90
   3   2   0   -1.30    1.70
   3  -2   0    1.40    1.80
   4   2   0   -0.90    1.90
   4  -2   0    1.00    1.90
  -4  -2   0   -1.20    2.00
   4   2   0   -0.50    1.80
   4  -2   0    1.10    2.00
  -4   2   0   -0.30    2.10
  -4  -2   0   -1.10    2.00
  -4   2   0   -0.70    1.90
   5   2   0   41.70    3.70
  -5  -2   0   42.00    3.80
  -5   2   0   40.40    3.90
   5   2   0   39.90    3.60
   5  -2   0   35.70    3.60
  -5  -2   0   39.60    3.60
   5  -2   0   40.10    3.70
  -5   2   0   39.90    3.90
   6   2   0    9.40    3.10
   6  -2   0    5.70    2.70
  -6   2   0   10.60    3.10
  -6  -2   0    6.30    2.70
  -6  -2   0    6.30    2.70
   6   2   0   12.90    3.00
   6  -2   0    9.10    3.10
  -6   2   0   12.80    3.20
  -7   2   0   92.69    6.60
  -7   2   0   92.19    6.70
   7  -2   0   79.59    6.50
  -7  -2   0   90.89    6.30
  -7  -2   0  102.79    6.80
   7   2   0   84.49    6.00
  -8   2   0    6.60    4.20
  -8  -2   0   13.10    4.80
  -8   2   0    9.20    3.80
   8   2   0    8.30    3.70
   8  -2   0    8.20    3.40
  -8  -2   0    8.50    3.30
  -9  -2   0   -0.80    3.40
  -9   2   0   -0.20    3.40
  -9   2   0    5.90    3.60
  -9  -2   0    7.00    3.70
   9  -2   0   -5.80    3.20
   9   2   0    4.60    3.90
   0  -3   0   -0.10    1.50
   0  -3   0    3.40    1.50
   0   3   0    0.10    1.40
   0   3   0    1.60    1.70
   1  -3   0  489.95   13.30
  -1  -3   0  482.75   13.30
  -1  -3   0  505.25   13.30
   1   3   0  503.55   13.40
  -1   3   0  482.95   13.30
   1   3   0  479.05   13.30
   1  -3   0  488.15   13.30
  -1   3   0  484.25   13.30
  -2   3   0  203.38    6.70
  -2   3   0  223.78    9.00
   2   3   0  200.78    6.60
   2  -3   0  219.38    9.00
   2  -3   0  201.98    6.70
  -2  -3   0  207.18    6.60
  -3   3   0 3687.43   91.59
  -3   3   0 3651.53   91.59
   3   3   0 3632.14   91.59
   3   3   0 3568.44   91.49
  -3  -3   0 3663.73   91.59
  -3  -3   0 3515.55   91.49
   3  -3   0 3612.64   91.59
   3  -3   0 3602.84   91.59
   4   3   0    9.00    2.40
   4  -3   0    3.90    2.20
  -4   3   0    8.20    2.30
   4  -3   0    6.00    2.40
  -4   3   0    8.80    2.30
  -4  -3   0    5.40    2.30
  -4  -3   0    7.80    2.20
   4   3   0    4.50    2.10
   5   3   0  279.77   10.00
  -5   3   0  290.17   10.20
   5  -3   0  303.07   10.30
  -5  -3   0  285.37   10.00
  -5  -3   0  296.27   10.10
   5  -3   0  287.87   10.20
  -5   3   0  285.07   10.20
   5   3   0  288.57   10.10
  -6   3   0  117.39    6.40
   6  -3   0  113.39    6.40
  -6   3   0  123.49    6.80
  -6  -3   0  132.09    6.70
   6  -3   0  123.39    6.50
   6   3   0  124.99    6.40
   6   3   0  123.99    6.40
  -6  -3   0  116.69    6.30
  -7   3   0   37.50    4.80
  -7   3   0   32.80    4.50
   7   3   0   36.90    4.60
  -7  -3   0   42.50    4.60
  -7  -3   0   33.60    4.40
   7  -3   0   36.10    4.60
   8  -3   0   66.89    5.80
   8   3   0   62.09    5.60
  -8  -3   0   70.99    5.60
  -8   3   0   65.69    5.80
  -8  -3   0   70.99    6.00
  -8   3   0   68.89    6.30
  -9   3   0   11.10    3.70
  -9  -3   0    5.20    3.60
  -9   3   0    7.30    4.20
  -9  -3   0    4.40    3.80
   0   4   0 5572.44  153.38
   0  -4   0 5509.55  153.08
   1  -4   0    1.30    1.40
  -1  -4   0    0.30    1.60
  -1   4   0    4.90    1.60
   1   4   0    2.30    1.60
   2   4   0  669.33   18.20
  -2  -4   0  650.43   18.20
  -2   4   0  668.43   18.30
  -2   4   0  657.03   18.30
   2  -4   0  662.83   18.30
  -2  -4   0  690.03   18.30
   2   4   0  681.13   18.30
   2  -4   0  662.03   18.30
   3   4   0  546.45   15.80
  -3   4   0  562.94   15.90
  -3  -4   0  557.34   15.80
   3   4   0  557.84   15.80
  -3   4   0  553.74   15.80
   3  -4   0  548.45   15.80
   3  -4   0  555.54   15.90
  -3  -4   0  533.55   15.70
  -4  -4   0   44.90    3.60
  -4   4   0   49.40    3.80
   4  -4   0   46.40    3.70
   4   4   0   39.10    3.50
  -4   4   0   46.60    4.10
   4   4   0   46.10    3.60
  -4  -4   0   38.00    3.50
   4  -4   0   49.10    4.10
  -5   4   0   16.90    3.20
   5   4   0    9.70    3.10
  -5  -4   0   11.40    2.90
  -5  -4   0   14.30    2.80
   5  -4   0   10.70    2.70
   5   4   0   13.50    2.80
   5  -4   0   13.70    3.50
  -5   4   0   15.80    2.90
  -6  -4   0    3.60    3.00
   6   4   0    4.60    3.10
  -6   4   0   -1.60    3.10
  -6   4   0   -1.20    2.70
   6   4   0   -2.20    2.80
   6  -4   0   -1.40    3.10
   6  -4   0   -0.30    2.70
  -6  -4   0   -2.70    2.40
  -7   4   0    9.90    3.70
   7   4   0    7.30    3.40
  -7   4   0    1.80    2.40
  -7  -4   0    3.60    2.80
  -7  -4   0    5.80    3.30
   7  -4   0    2.50    3.50
  -8  -4   0    6.60    3.30
  -8  -4   0    0.30    3.60
  -8   4   0    3.80    3.50
   8  -4   0    3.30    3.70
   8   4   0    5.90    3.30
   9  -4   0   -1.40    3.20
   9   4   0    3.60    3.50
  -9   4   0   10.50    4.60
  -9  -4   0    5.00    3.40
   0   5   0   -1.20    1.50
   0  -5   0    3.80    1.80
   0   5   0    4.40    1.70
   0  -5   0   -1.30    1.60
   1   5   0   23.30    2.50
  -1  -5   0   21.90    2.30
  -1   5   0   20.00    2.30
  -1  -5   0   24.70    2.50
   1   5   0   20.80    2.30
  -1   5   0   17.40    2.30
   1  -5   0   20.20    2.50
   1  -5   0   22.30    2.50
   2  -5   0  215.48    7.40
  -2   5   0  216.78    7.40
  -2   5   0  217.48    7.40
  -2  -5   0  206.98    7.30
  -2  -5   0  205.88    7.20
   2   5   0  204.08    7.20
   2  -5   0  219.98    7.50
   2   5   0  208.18    7.40
   3  -5   0   98.99    4.90
  -3   5   0  101.49    4.90
   3  -5   0   97.19    5.10
   3   5   0   94.49    5.00
  -3  -5   0   95.09    4.70
  -3   5   0   97.59    4.80
  -3  -5   0   91.79    4.70
   3   5   0  102.29    5.00
  -4   5   0  102.29    5.60
   4  -5   0  102.09    5.30
   4  -5   0   98.69    5.30
   4   5   0  109.99    5.40
  -4  -5   0   96.29    5.10
  -4   5   0  107.29    5.60
   4   5   0  102.19    5.40
  -4  -5   0  106.69    5.20
  -5   5   0    6.90    2.70
   5   5   0    6.10    2.90
  -5   5   0    5.60    2.80
   5   5   0   10.00    2.70
   5  -5   0    4.50    2.60
   5  -5   0    3.70    2.70
  -5  -5   0    5.40    2.50
  -5  -5   0    5.90    2.50
   6  -5   0    7.50    2.60
   6   5   0    5.80    2.70
  -6  -5   0    2.30    2.70
   6  -5   0   -0.30    2.70
   6   5   0    3.30    3.10
  -6   5   0    2.00    3.40
  -6   5   0    3.00    3.30
  -7   5   0   72.99    6.30
  -7  -5   0   79.89    6.30
   7   5   0  101.99    6.70
   7  -5   0   84.89    6.10
   8   5   0    3.70    3.40
   8  -5   0    2.10    3.30
   8   5   0   -5.20    2.90
  -8  -5   0   10.50    3.90
  -8   5   0    2.80    3.30
  -8   5   0   -1.10    3.10
  -8  -5   0   -2.70    3.30
   8  -5   0   -0.60    3.20
   9  -5   0   13.40    4.10
  -9   5   0    3.90    4.70
   9   5   0   11.20    3.90
   0   6   0  366.26   11.30
   0  -6   0  384.66   11.30
   0   6   0  371.96   11.30
   0  -6   0  377.66   11.30
  -1  -6   0  172.48    6.50
  -1   6   0  189.08    6.70
   1   6   0  180.78    6.60
   1  -6   0  189.58    6.90
   1   6   0  176.08    6.60
   1  -6   0  182.68    6.60
  -1   6   0  186.68    6.90
  -1  -6   0  182.48    6.80
  -2   6   0    1.50    2.00
  -2  -6   0    1.10    1.90
   2  -6   0    1.30    2.00
   2   6   0    0.10    1.90
   2   6   0    3.20    2.10
  -2   6   0   -0.20    1.90
   2  -6   0    2.10    1.90
  -2  -6   0   -0.40    2.00
  -3   6   0  414.16   12.40
   3  -6   0  386.46   12.30
  -3  -6   0  383.96   12.10
   3   6   0  385.66   12.20
  -3  -6   0  371.96   12.10
  -3   6   0  377.36   12.20
   3  -6   0  384.96   12.20
   3   6   0  399.56   12.30
  -4  -6   0  120.89    5.80
  -4  -6   0  121.19    5.80
   4   6   0  117.29    5.80
   4  -6   0  120.49    5.90
   4  -6   0  123.39    6.00
   4   6   0  119.19    5.80
  -4   6   0  120.29    6.00
  -4   6   0  124.59    6.10
  -5   6   0  138.79    7.00
   5   6   0  164.18    7.20
  -5  -6   0  163.98    7.10
  -5   6   0  151.68    7.30
   5   6   0  153.78    7.20
   5  -6   0  146.09    7.10
   5  -6   0  136.29    7.00
  -5  -6   0  151.68    7.00
   6  -6   0  118.49    7.30
  -6   6   0  124.29    7.40
  -6  -6   0  108.49    6.50
   6   6   0  118.39    6.70
  -6  -6   0  136.89    7.30
  -6   6   0  124.39    7.40
  -7  -6   0  116.19    7.20
   7   6   0  104.19    7.10
   7  -6   0  115.99    7.50
  -7   6   0  117.59    7.10
  -8  -6   0    1.10    3.30
  -8   6   0    0.00    3.70
   8  -6   0    7.50    3.50
  -8   6   0    0.90    3.20
   8   6   0   -2.90    2.80
   8   6   0   -0.80    3.60
  -8  -6   0    5.40    3.40
   8  -6   0    0.60    3.60
   0   7   0    0.70    2.10
   0  -7   0    1.30    2.10
   0  -7   0   -1.80    1.80
  -1  -7   0  284.57    9.30
  -1   7   0  279.67    9.30
  -1   7   0  273.87    9.20
  -1  -7   0  274.37    9.30
   1   7   0  268.87    9.20
   1  -7   0  283.77    9.30
   1  -7   0  269.67    9.40
   1   7   0  278.27    9.20
   2   7   0  234.78    8.20
  -2  -7   0  231.88    8.20
   2  -7   0  230.38    8.30
  -2   7   0  219.98    8.10
   2   7   0  218.68    8.10
  -2  -7   0  221.28    8.20
  -2   7   0  222.48    8.30
   3  -7   0  197.58    7.70
  -3   7   0  192.98    7.60
   3   7   0  184.88    7.50
   3   7   0  205.58    7.70
   3  -7   0  196.48    7.60
  -3  -7   0  185.28    7.50
  -3  -7   0  196.88    7.60
  -3   7   0  189.58    7.70
   4  -7   0    1.10    2.50
   4   7   0    1.70    2.60
  -4   7   0   -1.40    2.50
   4   7   0    0.40    2.20
  -4   7   0   -5.00    2.00
  -4  -7   0    1.30    2.30
   4  -7   0    1.50    2.60
  -4  -7   0   -2.40    2.10
   5  -7   0    4.70    2.80
  -5   7   0    3.10    2.90
   5   7   0    5.90    3.00
  -5  -7   0    1.40    3.40
  -5  -7   0    1.50    2.80
   5   7   0    4.80    3.20
   5  -7   0    6.20    3.90
   6   7   0   40.50    4.70
  -6  -7   0   40.70    4.70
   6  -7   0   38.50    5.10
  -6  -7   0   34.40    4.20
  -6   7   0   53.89    5.50
  -7   7   0   28.50    5.20
  -7  -7   0   27.80    4.50
   7   7   0   24.10    4.30
   7  -7   0   24.90    4.40
  -7  -7   0   25.30    4.30
   8   7   0   54.39    8.70
  -8  -7   0   32.40    5.00
  -8  -7   0   34.90    5.10
   8  -7   0   41.80    6.70
  -8   7   0   40.30    5.20
  -8   7   0   42.60    6.70
   0   8   0  170.68    7.00
   0  -8   0  170.38    6.90
   0  -8   0  171.08    6.80
  -1   8   0   35.10    3.50
   1   8   0   36.70    3.70
  -1  -8   0   43.70    3.60
   1  -8   0   43.20    3.80
  -1   8   0   43.80    4.10
   1   8   0   45.00    4.00
  -1  -8   0   45.40    4.10
   1  -8   0   42.80    4.00
  -2   8   0  131.29    6.20
  -2   8   0  126.39    6.00
   2  -8   0  130.69    6.30
   2   8   0  127.89    6.00
   2   8   0  136.09    6.20
  -2  -8   0  129.09    6.00
  -2  -8   0  135.09    6.00
   2  -8   0  131.49    6.20
   3  -8   0    1.80    2.30
   3   8   0   -1.70    2.10
  -3   8   0    0.90    2.50
   3  -8   0    0.20    2.50
   3   8   0    2.00    2.30
  -3   8   0   -1.30    2.20
  -3  -8   0   -1.40    2.20
  -3  -8   0   -2.10    2.10
   4  -8   0    1.90    2.70
  -4   8   0   -0.80    3.10
  -4  -8   0   -3.30    2.50
   4   8   0   -2.30    2.50
  -4   8   0    2.00    2.70
   4   8   0   -0.60    2.50
   4  -8   0    3.60    2.80
  -4  -8   0    2.10    2.50
  -5   8   0  173.58    8.20
  -5   8   0  172.28    8.10
  -5  -8   0  160.08    7.70
   5   8   0  162.08    7.80
   5  -8   0  163.28    8.00
  -5  -8   0  152.58    7.60
  -6  -8   0   35.40    4.50
   6   8   0   27.20    4.30
  -6   8   0   29.30    4.70
   6  -8   0   31.10    4.70
   7   8   0   20.70    4.20
  -7   8   0   28.50    5.00
   7   8   0   20.70    4.60
   7  -8   0   22.70    4.80
  -7   8   0   25.00    4.60
  -7  -8   0   28.50    4.80
  -7  -8   0   16.30    4.00
   7  -8   0   15.90    4.10
  -8   8   0    1.60    5.70
   8  -8   0    9.20    4.10
   8   8   0    6.30    3.50
   0  -9   0   -2.00    2.40
   0   9   0    0.50    2.30
  -1   9   0  284.47   10.30
   1   9   0  288.87   10.30
   1  -9   0  299.47   11.50
  -1  -9   0  291.57   10.50
  -1  -9   0  277.37   11.00
   1  -9   0  300.87   10.60
   1   9   0  284.47   10.30
  -1   9   0  300.37   10.40
  -2  -9   0   11.60    2.80
   2  -9   0   14.30    3.10
   2  -9   0   11.90    3.00
   2   9   0   11.20    2.90
  -2   9   0   11.40    2.90
  -2   9   0    7.80    3.00
  -2  -9   0   11.60    3.00
   2   9   0   11.10    2.90
  -3   9   0   97.99    5.70
  -3   9   0   90.59    6.10
  -3  -9   0   88.59    5.50
   3   9   0   91.59    6.10
   3  -9   0   92.79    5.80
  -3  -9   0   83.29    5.60
   3  -9   0   93.99    5.70
   3   9   0   93.39    5.60
  -4  -9   0    4.00    2.70
  -4   9   0    7.00    3.30
   4   9   0   -0.60    1.30
   4  -9   0    0.90    1.90
   4  -9   0    2.10    3.30
  -4   9   0    2.30    3.40
   4   9   0    4.80    3.30
  -4  -9   0    2.60    3.00
   5   9   0  126.99    7.00
  -5   9   0  124.59    7.20
   5  -9   0  118.59    7.20
  -5  -9   0  129.79    7.40
  -6  -9   0    5.40    3.40
   6  -9   0    0.10    3.20
  -6   9   0    1.20    3.50
   6   9   0   -0.90    2.60
  -6   9   0   -4.70    3.00
  -6  -9   0    2.90    3.60
  -7  -9   0   -2.90    3.20
  -7   9   0    9.40    3.70
  -7   9   0    4.90    3.50
  -7  -9   0    6.80    3.50
   7  -9   0    1.00    4.30
   7  -9   0    0.90    3.60
   7   9   0    2.80    4.20
   7   9   0   10.40    3.80
   0  10   0   54.29    4.50
   0 -10   0   46.50    4.90
   0  10   0   52.89    4.60
   0 -10   0   47.10    4.70
  -1 -10   0    1.50    2.60
  -1  10   0   -3.60    2.30
   1  10   0   -5.90    2.40
  -1  10   0    1.80    2.80
   1 -10   0    0.70    2.60
   1  10   0    1.80    2.50
  -1 -10   0   -2.20    2.30
   1 -10   0   -1.70    2.50
   2 -10   0    4.20    2.70
  -2  10   0    4.10    2.70
  -2 -10   0    5.40    3.60
   2  10   0   -0.60    2.50
  -2  10   0    8.00    5.60
  -2 -10   0    5.80    2.90
   3 -10   0   22.20    3.80
   3  10   0   26.00    4.00
  -3  10   0   20.90    3.60
  -3 -10   0   26.70    3.90
  -3  10   0   25.50    4.40
   3 -10   0   33.20    4.60
  -3 -10   0   24.80    3.80
   4  10   0   11.90    3.40
  -4  10   0   10.60    3.70
   4 -10   0   13.10    3.80
  -4 -10   0    5.70    2.60
  -4 -10   0   10.90    3.30
  -5  10   0    1.00    3.30
  -5  10   0    1.20    3.10
  -5 -10   0    5.40    5.10
   5  10   0   10.50    3.80
  -5 -10   0    2.50    2.90
   5 -10   0   -2.00    3.10
  -6  10   0    4.70    3.90
  -6  10   0    7.80    3.60
   6  10   0    4.10    3.60
  -6 -10   0    1.50    3.20
  -6 -10   0    5.80    3.70
   6 -10   0   10.40    4.10
   6 -10   0    5.90    3.30
   6  10   0    0.90    3.10
   7  10   0    5.10    3.40
  -7  10   0    7.20    6.60
  -7 -10   0    2.80    4.20
   7 -10   0    1.00    3.20
   0 -11   0    4.70    3.00
   0  11   0    1.40    1.70
   0  11   0    1.70    2.90
   0 -11   0    0.40    3.00
  -1  11   0    6.10    3.10
  -1  11   0   -0.60    1.60
   1 -11   0    2.50    2.80
   1 -11   0    1.20    2.80
  -1 -11   0    0.00    2.70
  -1 -11   0    6.70    3.00
  -2  11   0    4.20    3.60
   2  11   0    2.10    3.00
  -2 -11   0    7.20    3.00
   2 -11   0    0.60    3.40
   2 -11   0    4.50    3.00
  -2 -11   0    4.50    3.00
  -3 -11   0    5.10    3.10
   3  11   0    1.60    3.30
  -3  11   0    4.00    3.30
  -3 -11   0    0.00    1.90
   3 -11   0    4.10    3.30
   4 -11   0   42.30    5.20
   4  11   0   35.60    4.60
  -4 -11   0   29.70    4.40
  -4  11   0   39.00    4.90
   4 -11   0   35.50    4.80
  -4  11   0   30.80    5.00
  -5  11   0   29.70    4.70
  -5 -11   0   19.30    4.10
   5  11   0   22.40    4.30
  -5 -11   0   16.40    4.80
  -5  11   0   31.50    4.70
   5 -11   0   28.10    4.50
   5  11   0   24.70    4.50
   6 -11   0    6.10    4.30
  -6 -11   0   -9.10    3.30
  -6  11   0    2.50    3.40
  -6 -11   0   -0.50    3.10
   0  12   0    2.40    3.00
   0 -12   0    5.80    3.20
   1 -12   0    8.00    3.80
  -1 -12   0   10.00    3.60
  -1  12   0    6.00    3.30
   2  12   0   57.59    5.60
  -2  12   0   63.79    5.80
   2 -12   0   47.30    5.30
  -2 -12   0   51.89    5.30
  -3 -12   0    3.00    3.20
  -3 -12   0   -1.70    3.40
   3 -12   0    0.30    3.10
   3 -12   0    3.10    3.60
   3  12   0   -1.80    2.90
  -3  12   0    4.50    3.50
  -3  12   0   -1.60    3.10
   4  12   0   17.90    4.40
  -4 -12   0    8.70    3.80
   4 -12   0   11.70    4.00
  -4  12   0    6.30    4.00
  -4 -12   0    8.20    3.50
  -4  12   0   15.30    4.40
   4  12   0    7.10    3.60
   4 -12   0   10.60    3.90
   5 -12   0   -0.20    3.90
  -5 -12   0    0.00    3.30
   5 -12   0    6.30    3.60
   5  12   0    6.30    4.30
  -5  12   0   -0.10    4.00
  -5 -12   0    2.90    3.50
  -5  12   0    3.90    3.50
  -6  12   0    1.40    3.60
  -6 -12   0   16.30    4.00
   6  12   0    9.60    4.20
   6 -12   0    6.20    3.90
   0 -13   0   -1.60    2.70
   0 -13   0   -4.20    2.90
   0  13   0   -2.80    3.20
   1 -13   0    3.50    3.20
  -1 -13   0    0.00    3.40
  -1  13   0    2.90    3.40
   1 -13   0    8.80    3.80
   1  13   0    2.70    3.50
  -1 -13   0    7.30    3.90
  -2 -13   0    1.40    3.30
   2  13   0    7.40    3.80
   2 -13   0   -3.80    3.10
   2  13   0    1.80    3.60
  -2  13   0    2.60    3.50
  -2  13   0    3.10    3.70
   2 -13   0    1.50    3.90
   3  13   0    2.10    3.60
  -3 -13   0    7.60    3.70
   3 -13   0    4.80    3.70
  -3 -13   0    5.70    3.60
   3 -13   0    3.90    3.80
  -3  13   0    1.40    3.20
  -3  13   0    5.20    3.40
   3  13   0    2.70    3.80
  -4 -13   0   23.30    4.30
   4 -13   0   19.10    4.70
   4  13   0   27.80    7.60
  -4 -13   0   22.00    4.40
  -4  13   0   26.90    5.10
  -5 -13   0   -2.70    3.90
  -5  13   0    1.40    4.20
   5  13   0    2.40    4.10
   5 -13   0   -2.10    3.30
   0 -14   0    5.80    3.30
   0  14   0    0.70    3.70
   0 -14   0    5.30    3.70
   0  14   0    3.50    3.70
   1 -14   0   25.30    4.70
  -1  14   0   28.40    4.90
   1  14   0   17.60    4.20
  -1 -14   0   20.60    4.10
  -1  14   0   22.90    4.70
   1  14   0   15.40    4.20
   1 -14   0   19.90    4.60
  -1 -14   0   15.30    3.90
   2 -14   0   43.60    5.70
  -2 -14   0   53.49    6.00
   2 -14   0   44.00    5.70
  -2  14   0   43.50    6.30
  -2 -14   0   50.29    5.60
  -2  14   0   52.49    6.10
   3  14   0    7.90    4.40
   3 -14   0    6.50    6.50
  -3  14   0    2.70    6.10
  -3 -14   0    2.00    4.20
   0 -15   0   -1.60    3.80
   0  15   0    2.70    3.70
   1  15   0    1.30    3.70
   1 -15   0   -2.80    3.30
  -1  15   0    0.80    3.40
  -1 -15   0   -0.50    4.00
  -2 -15   0    8.60    4.40
   2 -15   0    6.50    3.80
   2  15   0    6.10    3.70
  -1   0   1  540.75   14.40
   1   0   1  572.24   14.60
  -1   0   1  565.24   14.70
  -2   0  -1   42.50    2.60
  -2   0  -1   36.30    2.20
   2   0   1   35.80    2.30
  -2   0   1   31.50    2.30
   2   0  -1   31.50    2.50
   2   0  -1   32.80    2.40
   2   0   1   38.30    2.60
  -2   0   1   32.70    2.60
  -3   0   1  266.67    8.50
  -3   0  -1  259.87    8.30
  -3   0  -1  275.47    8.40
   3   0   1  272.37    8.30
   3   0  -1  275.57    8.40
   3   0   1  272.47    8.30
  -3   0   1  264.57    8.30
   3   0  -1  271.27    8.40
  -4   0  -1   52.49    3.80
   4   0  -1   53.29    3.90
  -4   0   1   46.40    3.50
   4   0  -1   41.80    3.60
   4   0   1   52.39    3.80
  -4   0   1   45.60    3.40
   4   0   1   42.90    3.60
  -4   0  -1   53.79    3.40
   5   0  -1   14.90    2.70
   5   0  -1   16.90    2.90
  -5   0  -1   18.90    2.90
   5   0   1   19.00    2.90
  -5   0   1   18.70    2.90
  -5   0   1   15.70    2.70
  -5   0  -1   24.00    3.20
   5   0   1   17.50    2.90
  -6   0   1  375.56   12.70
  -6   0  -1  383.36   12.70
   6   0   1  382.46   12.80
  -6   0   1  380.76   12.90
   6   0  -1  377.86   12.70
  -6   0  -1  371.86   12.60
   6   0   1  366.16   12.60
   6   0  -1  389.16   13.00
  -7   0   1  349.17   12.80
  -7   0   1  319.37   12.40
  -7   0  -1  341.17   12.30
   7   0  -1  322.57   12.30
   7   0   1  363.36   12.60
  -7   0  -1  350.36   12.50
   8   0  -1   91.69    6.90
   8   0   1   88.89    6.40
  -8   0  -1   85.79    6.20
  -8   0   1   94.59    7.60
  -8   0   1   94.39    6.70
   9   0   1    2.10    3.20
   9   0   1    3.60    3.80
  -9   0   1    2.30    3.50
  -9   0  -1    2.30    3.30
   9   0  -1    0.60    3.50
   9   0  -1    3.20    3.70
  -9   0   1    0.00    3.30
  -9   0  -1    6.20    3.40
  -1   1   1 2410.86   65.69
   1  -1   1 2165.28   64.79
   1   1  -1 2385.16   65.69
  -1   1  -1 2414.96   65.49
   1   1   1 2303.77   64.89
  -1  -1   1 2349.67   65.59
  -2  -1  -1 2639.34   67.39
  -2   1   1 2675.03   67.49
   2   1  -1 2710.33   67.49
   2   1  -1 2670.23   67.49
  -2   1   1 2699.23   67.49
   2  -1   1 2639.64   67.49
   2  -1   1 2687.73   67.49
   2  -1  -1 2703.13   67.49
  -2  -1   1 2632.24   67.49
   2   1   1 2657.53   67.49
  -2   1  -1 2642.74   67.39
  -2  -1   1 2727.13   67.49
  -2   1  -1 2747.12   67.49
   2  -1  -1 2635.84   67.49
   3  -1   1  378.96   11.00
   3   1  -1  383.66   11.10
  -3   1   1  370.76   11.10
   3  -1   1  372.46   11.00
   3   1  -1  384.16   11.00
  -3   1   1  371.46   11.10
  -3  -1  -1  382.16   11.00
  -3  -1  -1  384.36   11.00
  -3   1  -1  365.06   10.90
   3   1   1  363.96   11.00
  -3  -1   1  378.66   11.00
  -3  -1   1  379.56   11.10
  -3   1  -1  388.46   11.00
   3   1   1  379.06   11.00
   3  -1  -1  375.16   11.00
   3  -1  -1  368.16   11.10
   4   1  -1  306.17    9.70
  -4  -1  -1  277.57    9.60
   4  -1   1  292.07    9.70
  -4   1   1  305.47    9.80
  -4  -1  -1  296.97    9.70
   4   1  -1  309.67    9.90
  -4   1   1  314.07    9.80
   4  -1   1  289.67    9.70
  -4  -1   1  315.97    9.80
  -4   1  -1  307.47    9.70
  -4  -1   1  323.27    9.80
   4   1   1  300.77    9.80
   4  -1  -1  300.37    9.70
   4   1   1  279.47    9.70
   4  -1  -1  311.87    9.80
  -4   1  -1  303.57    9.80
  -5  -1  -1  162.68    6.60
   5   1  -1  166.58    6.80
  -5   1   1  157.48    6.70
   5  -1   1  152.68    6.60
  -5   1   1  170.18    6.90
   5  -1   1  166.78    7.00
  -5  -1  -1  159.28    6.80
   5   1  -1  170.38    7.00
   5   1   1  158.58    6.70
   5  -1  -1  171.48    6.90
  -5  -1   1  158.78    6.90
  -5  -1   1  161.38    6.70
  -5   1  -1  154.48    6.70
   5  -1  -1  168.18    6.80
   5   1   1  152.68    6.80
  -5   1  -1  164.68    6.70
  -6  -1  -1   27.40    3.80
  -6   1   1   40.50    4.50
   6   1  -1   36.30    4.10
   6  -1   1   34.20    4.20
   6  -1   1   26.20    3.70
   6   1  -1   40.00    4.40
  -6   1   1   37.60    4.10
  -6  -1  -1   27.40    3.90
   6   1   1   24.70    3.80
  -6  -1   1   40.00    4.20
  -6   1  -1   28.80    3.80
   6   1   1   31.20    3.90
   6  -1  -1   42.50    4.30
   6  -1  -1   34.30    4.00
  -6   1  -1   25.50    3.60
  -6  -1   1   40.10    4.40
  -7   1   1   32.30    4.50
  -7   1   1   27.80    4.30
   7  -1   1   34.00    4.30
  -7  -1  -1   33.90    4.60
   7   1  -1   28.60    4.20
  -7  -1  -1   37.10    4.40
  -7   1  -1   33.30    4.40
  -7  -1   1   31.30    4.50
  -7  -1   1   31.50    4.60
   7   1   1   36.50    4.50
  -7   1  -1   31.60    4.30
   7  -1  -1   28.00    4.30
   8   1  -1   36.40    4.80
  -8  -1  -1   43.10    5.00
  -8   1   1   35.90    4.60
   8  -1   1   37.30    4.90
  -8   1   1   31.80    5.20
  -8  -1   1   35.90    4.80
  -8  -1   1   35.00    6.00
   8  -1  -1   38.60    5.00
  -8   1  -1   31.00    4.70
   8   1   1   31.40    4.50
   9  -1   1   -2.80    4.20
   9   1  -1   -7.20    3.30
  -9   1   1    7.60    3.90
  -9  -1  -1    2.40    3.40
  -9  -1  -1    3.50    3.40
   9  -1   1   -3.60    3.40
   9   1  -1    0.20    3.70
  -9   1   1    2.60    3.50
  -9  -1   1   -1.20    3.40
   9   1   1    3.30    3.60
   9  -1  -1    2.50    3.50
  -9   1  -1   -1.80    2.90
   9  -1  -1    1.20    4.10
  -9  -1   1    0.60    3.10
  -9   1  -1   -3.00    3.00
   9   1   1    5.90    4.50
   0   2   1    3.30    0.90
   0   2  -1    4.80    1.00
   0   2  -1    4.90    1.10
   0  -2  -1    3.50    0.90
   0  -2   1    2.90    0.90
   0  -2   1    4.40    1.00
   0   2   1    3.20    0.90
   0  -2  -1    4.30    0.90
  -1   2   1 3701.73  105.99
   1  -2   1 3847.82  106.29
  -1  -2  -1 3947.90  106.29
   1   2  -1 3928.11  106.59
  -1   2  -1 3875.41  106.19
   1  -2  -1 3902.11  106.49
   1   2   1 3855.41  105.79
  -1  -2   1 3968.60  106.89
   2  -2   1 1741.03   44.30
  -2   2   1 1755.92   44.30
   2  -2   1 1750.22   44.30
  -2  -2  -1 1734.93   44.20
   2   2  -1 1737.43   44.30
   2   2  -1 1715.73   44.30
  -2   2   1 1722.73   44.30
  -2  -2  -1 1744.83   44.20
  -2  -2   1 1677.53   44.20
  -2  -2   1 1732.73   44.30
   2  -2  -1 1728.53   44.30
   2   2   1 1718.33   44.20
   2  -2  -1 1693.63   44.30
  -2   2  -1 1767.22   44.30
  -2   2  -1 1753.02   44.30
   2   2   1 1779.62   44.30
  -3  -2  -1  147.49    5.60
   3   2  -1  170.28    5.90
  -3  -2  -1  141.59    5.50
   3  -2   1  136.39    5.60
  -3   2   1  176.88    5.90
   3  -2   1  146.79    5.70
   3   2  -1  163.58    5.80
  -3   2   1  165.48    5.90
   3  -2  -1  164.08    5.80
   3   2   1  144.39    5.60
   3   2   1  155.38    5.80
  -3  -2   1  163.08    5.80
   3  -2  -1  164.68    5.80
  -3  -2   1  163.78    5.70
  -3   2  -1  143.59    5.60
   4   2  -1   18.70    2.60
  -4   2   1   25.00    3.00
   4   2  -1   19.00    2.60
  -4   2   1   28.00    3.10
   4  -2   1   22.70    2.90
  -4  -2  -1   19.30    2.60
  -4  -2  -1   18.80    2.60
   4  -2   1   20.20    2.70
  -4   2  -1   22.00    2.80
   4   2   1   20.20    2.70
  -4  -2   1   21.00    2.70
   4  -2  -1   23.30    2.90
  -4   2  -1   18.60    2.60
  -4  -2   1   19.00    2.60
   4   2   1   16.40    2.50
   4  -2  -1   22.20    2.70
   5  -2   1  122.79    5.80
  -5  -2  -1  122.69    5.60
  -5   2   1  129.39    6.10
   5   2  -1  117.39    5.60
  -5   2   1  112.79    5.70
   5  -2   1  109.09    5.60
  -5  -2  -1  133.99    5.80
   5   2  -1  114.89    5.70
  -5  -2   1  112.29    5.60
  -5   2  -1  125.59    5.80
   5   2   1  130.39    5.90
   5  -2  -1  121.79    6.00
  -5  -2   1  122.49    5.70
   5  -2  -1  116.79    5.70
   5   2   1  117.59    5.90
  -5   2  -1  114.89    5.90
   6  -2   1  391.06   13.60
  -6  -2  -1  409.76   13.40
  -6  -2  -1  407.06   13.30
  -6   2   1  441.56   13.90
   6  -2   1  408.46   13.70
   6   2  -1  412.86   13.60
   6   2  -1  404.56   13.40
  -6   2   1  408.46   13.70
   6   2   1  401.86   13.50
  -6  -2   1  422.56   13.60
  -6  -2   1  416.46   13.50
  -6   2  -1  415.16   13.60
  -6   2  -1  398.66   13.40
   6  -2  -1  413.96   13.50
   6  -2  -1  396.86   13.50
   6   2   1  381.06   13.40
  -7  -2  -1  605.64   19.40
  -7   2   1  628.34   19.60
   7   2  -1  643.44   19.60
   7  -2   1  624.94   19.60
  -7   2   1  626.24   19.70
  -7  -2  -1  631.44   19.40
   7  -2  -1  645.14   19.70
   7   2   1  630.24   19.70
  -7  -2   1  641.84   19.70
  -7   2  -1  632.24   19.70
  -7  -2   1  619.14   19.50
  -7   2  -1  609.64   19.40
   8   2  -1   52.39    5.30
  -8   2   1   46.00    5.40
  -8  -2  -1   51.79    5.40
  -8   2   1   37.50    4.90
   8  -2   1   44.30    5.40
   8  -2  -1   40.40    5.00
  -8  -2   1   53.09    5.70
  -8  -2   1   44.00    5.10
   8   2   1   54.59    5.60
  -8   2  -1   49.90    5.20
   9   2  -1    1.70    3.80
  -9  -2  -1    8.90    3.60
  -9  -2  -1    6.60    4.00
  -9   2   1    3.30    3.20
   9  -2   1    7.40    4.50
  -9   2   1   10.20    3.70
  -9  -2   1    2.60    4.20
   9   2   1    5.10    4.30
   9  -2  -1    1.20    3.10
  -9   2  -1    4.80    3.50
  -9   2  -1    9.60    3.80
  -9  -2   1    5.30    3.40
   0   3  -1 9052.59  238.18
   0  -3   1 8941.81  238.08
   0  -3  -1 9192.98  238.28
   0   3   1 9285.37  238.38
   1   3  -1  155.78    5.40
  -1  -3  -1  169.88    5.40
   1  -3   1  176.38    5.50
   1   3  -1  153.58    5.40
  -1   3   1  170.18    5.60
   1  -3   1  182.38    5.50
  -1  -3  -1  172.68    5.30
  -1   3   1  158.48    5.40
  -1   3  -1  176.58    5.50
  -1   3  -1  177.78    5.60
  -1  -3   1  161.88    5.40
   1   3   1  172.68    5.40
   1  -3  -1  157.48    5.40
  -1  -3   1  151.28    5.30
   1  -3  -1  171.18    5.60
   1   3   1  172.08    5.40
  -2   3   1  234.68    7.70
   2  -3   1  227.88    9.20
   2  -3   1  218.38    7.00
  -2  -3  -1  219.58    6.90
  -2  -3  -1  219.78    6.90
  -2   3   1  216.38    7.00
   2   3  -1  223.18    7.00
  -2  -3   1  229.48    7.60
   2  -3  -1  227.78    7.10
  -2   3  -1  211.98    6.90
  -2  -3   1  220.68    7.00
  -2   3  -1  202.88    8.80
   2   3   1  210.18    6.90
   3   3  -1 1308.77   35.50
   3  -3   1 1357.06   35.60
  -3   3   1 1355.96   35.60
   3  -3   1 1362.56   35.60
  -3  -3  -1 1342.37   35.50
  -3   3   1 1326.77   35.60
  -3  -3  -1 1403.66   35.50
   3   3  -1 1375.46   35.60
   3   3   1 1359.86   35.60
  -3   3  -1 1403.56   35.70
  -3  -3   1 1346.57   35.60
   3   3   1 1319.17   35.50
  -3   3  -1 1360.76   35.60
  -3  -3   1 1359.76   35.60
   3  -3  -1 1377.76   35.70
   3  -3  -1 1358.46   35.60
  -4   3   1   42.30    3.50
   4  -3   1   47.40    3.90
   4   3  -1   32.40    3.30
   4   3  -1   38.70    3.70
  -4   3   1   44.30    3.60
  -4  -3  -1   41.20    3.60
  -4  -3  -1   47.30    3.50
   4  -3   1   39.80    3.50
  -4   3  -1   49.10    3.60
  -4   3  -1   43.80    3.50
  -4  -3   1   40.40    3.40
  -4  -3   1   40.20    3.30
   4  -3  -1   42.20    3.50
   4   3   1   46.60    3.50
   4   3   1   42.90    3.70
   4  -3  -1   47.40    3.90
  -5   3   1  230.18    8.90
  -5  -3  -1  246.38    8.70
   5   3  -1  229.68    8.70
  -5   3   1  238.58    8.90
   5  -3   1  251.77    9.10
  -5  -3  -1  243.58    8.80
   5   3  -1  225.58    8.70
   5  -3   1  244.48    9.10
  -5   3  -1  245.38    8.80
  -5  -3   1  237.08    8.70
   5  -3  -1  237.18    9.00
  -5   3  -1  237.08    8.70
   5   3   1  240.78    8.70
  -5  -3   1  235.88    8.70
   5  -3  -1  230.08    8.70
   5   3   1  240.78    9.00
  -6  -3  -1  495.75   15.80
   6  -3   1  496.85   16.00
  -6  -3  -1  499.55   15.60
   6   3  -1  484.55   15.90
   6   3  -1  506.35   15.80
  -6   3   1  488.55   15.80
   6  -3   1  503.55   15.90
  -6   3   1  498.65   16.00
  -6   3  -1  488.15   15.60
   6  -3  -1  493.75   15.80
   6  -3  -1  481.05   15.80
  -6   3  -1  484.35   15.70
   6   3   1  505.05   15.90
  -6  -3   1  493.75   15.80
   6   3   1  503.65   15.90
  -6  -3   1  508.25   15.80
  -7  -3  -1  105.59    6.70
  -7   3   1   83.79    6.20
   7   3  -1  118.59    7.00
  -7  -3  -1   99.49    6.90
  -7   3   1   89.19    6.80
   7  -3   1   99.59    6.50
   7  -3  -1  100.09    6.50
   7   3   1  107.09    6.40
  -7   3  -1   90.99    6.30
  -7  -3   1  110.99    7.00
  -7  -3   1  106.39    6.90
  -7   3  -1  103.19    6.90
  -8  -3  -1   23.70    4.30
   8   3  -1   21.90    4.30
  -8  -3  -1   15.50    4.60
  -8   3   1   20.20    4.40
   8  -3   1   21.00    4.30
  -8   3   1   21.00    4.50
  -8  -3   1   13.50    3.70
  -8   3  -1   20.60    4.50
  -8  -3   1   23.50    4.60
   8   3   1   15.10    3.90
  -8   3  -1   23.90    4.10
   8  -3  -1   17.80    3.90
  -9  -3  -1   35.50    5.30
  -9   3   1   29.40    4.60
  -9  -3  -1   27.80    4.40
  -9   3  -1   30.10    4.70
  -9  -3   1   31.00    5.20
  -9   3  -1   34.30    5.10
   0  -4  -1  239.88    7.30
   0   4   1  227.68    7.20
   0  -4   1  244.28    7.30
   0   4   1  247.38    7.30
   0   4  -1  232.68    7.30
   0   4  -1  234.78    7.30
   0  -4   1  236.48    7.30
   0  -4  -1  237.48    7.30
   1   4  -1  110.09    4.30
   1  -4   1  103.39    4.30
  -1  -4  -1  101.59    4.20
  -1  -4  -1  107.49    4.20
  -1   4   1  114.59    4.20
  -1   4  -1  108.99    4.20
   1   4   1  100.19    4.10
  -1   4  -1   92.59    5.90
  -1  -4   1  111.49    4.20
   1  -4  -1  105.59    4.70
  -2  -4  -1   32.50    2.70
   2  -4   1   34.80    2.90
  -2  -4  -1   34.40    2.60
  -2   4   1   41.00    3.20
   2  -4   1   33.20    3.10
   2   4  -1   39.30    2.80
  -2   4   1   39.70    2.90
   2   4   1   31.30    2.90
  -2  -4   1   43.60    3.10
  -2   4  -1   30.30    2.70
   2  -4  -1   33.10    2.80
  -2   4  -1   34.40    3.10
   2   4   1   35.00    3.00
  -2  -4   1   41.70    2.80
   2  -4  -1   42.50    3.20
   3  -4   1  135.49    5.70
  -3   4   1  138.59    5.70
  -3   4   1  140.99    6.00
  -3  -4  -1  143.69    5.70
  -3  -4  -1  137.19    5.50
   3   4  -1  142.49    5.70
   3   4  -1  137.89    5.60
   3  -4   1  137.79    5.70
   3  -4  -1  136.89    5.70
  -3   4  -1  147.19    5.70
  -3  -4   1  138.99    5.60
   3  -4  -1  151.88    6.00
  -3  -4   1  138.59    5.60
   3   4   1  133.39    5.50
   3   4   1  136.59    5.80
  -3   4  -1  138.49    5.70
   4   4  -1  396.76   12.40
   4  -4   1  404.06   12.50
  -4  -4  -1  390.06   12.20
  -4   4   1  381.46   12.40
  -4   4   1  403.56   12.50
   4  -4   1  379.16   12.30
  -4  -4  -1  405.76   12.40
   4   4  -1  408.96   12.40
   4  -4  -1  402.76   12.50
  -4  -4   1  398.76   12.30
  -4   4  -1  384.56   12.30
   4   4   1  389.66   12.40
   4   4   1  383.26   12.30
   4  -4  -1  385.46   12.40
  -4  -4   1  402.66   12.40
  -4   4  -1  408.86   12.50
  -5   4   1   89.69    5.50
   5   4  -1   83.29    4.90
  -5  -4  -1   80.79    4.80
  -5  -4  -1   84.99    5.20
   5  -4   1   86.09    6.30
  -5   4   1   84.19    6.30
   5  -4   1   92.59    5.50
   5   4  -1   79.99    7.30
  -5   4  -1   88.09    5.10
  -5  -4   1   79.39    4.90
   5   4   1   87.99    5.00
   5   4   1   85.19    5.80
   5  -4  -1   82.09    5.10
   5  -4  -1   72.49    5.60
  -5  -4   1   80.69    6.00
  -5   4  -1   85.89    5.10
  -6  -4  -1  110.69    5.90
  -6   4   1  103.39    6.20
   6   4  -1  109.19    7.00
   6  -4   1  106.59    6.30
   6   4  -1   98.49    6.00
  -6   4   1  106.19    6.70
   6  -4   1  111.89    7.40
  -6  -4  -1   95.99    5.80
  -6  -4   1  108.49    6.10
  -6   4  -1   98.29    6.00
  -6  -4   1  113.99    6.60
  -6   4  -1   96.59    6.00
   6  -4  -1  107.59    6.20
   6   4   1  104.49    9.20
   6   4   1  106.99    6.20
   6  -4  -1  110.99    7.30
  -7  -4  -1  201.78    8.60
  -7   4   1  199.48    9.20
   7  -4   1  184.88    8.80
  -7  -4  -1  191.28    8.90
   7   4  -1  185.38    8.70
   7  -4  -1  181.88    8.70
  -7  -4   1  193.78    8.70
  -7   4  -1  183.78    9.00
   7   4   1  193.48    9.10
  -8   4   1    9.40    3.70
   8  -4   1    5.60    5.70
  -8  -4  -1    4.50    3.80
   8   4  -1   -0.10    3.00
   8   4  -1    8.90    4.30
   8  -4   1    3.50    3.00
  -8  -4  -1    4.90    3.30
  -8   4  -1    8.30    3.50
   8  -4  -1   -2.00    3.50
   8   4   1    6.10    3.50
  -8  -4   1   13.30    6.70
   8  -4  -1   10.80    4.00
  -8  -4   1    7.10    3.80
   8   4   1    5.00    3.90
  -8   4  -1    9.30    4.10
  -9  -4  -1    8.90    4.80
   9  -4   1   12.80    3.80
  -9  -4  -1    8.80    3.90
   9   4  -1    5.20    3.50
   9  -4  -1    1.20    3.40
   9   4   1    2.80    3.60
  -9   4  -1    3.50    3.60
   0   5   1   30.70    2.70
   0  -5  -1   31.60    2.60
   0   5  -1   28.30    2.60
   0  -5  -1   34.10    2.60
   0   5   1   30.60    2.80
   0   5  -1   30.30    2.70
   0  -5   1   32.00    2.70
   0  -5   1   31.00    2.90
  -1   5   1  266.67    8.30
  -1   5   1  254.47    8.20
  -1  -5  -1  250.47    8.20
   1   5  -1  268.17    8.40
   1  -5   1  265.47    8.30
   1  -5   1  255.17    8.20
  -1  -5  -1  245.48    8.10
   1   5  -1  259.87    8.20
   1   5   1  255.77    8.20
   1  -5  -1  257.67    8.20
  -1   5  -1  255.87    8.30
   1   5   1  260.67    8.30
   1  -5  -1  264.07    8.20
  -1   5  -1  252.37    8.20
  -1  -5   1  269.07    8.30
  -1  -5   1  261.37    8.20
  -2  -5  -1  192.18    7.00
  -2   5   1  212.98    7.40
   2  -5   1  196.28    7.20
  -2  -5  -1  202.68    7.10
   2   5  -1  216.68    7.30
   2   5  -1  226.18    7.40
   2  -5   1  191.58    7.20
  -2   5   1  213.68    7.30
  -2   5  -1  209.38    7.30
   2  -5  -1  212.28    7.30
  -2   5  -1  199.88    7.10
  -2  -5   1  226.58    7.40
   2   5   1  198.68    7.10
  -2  -5   1  232.88    7.40
   2   5   1  208.08    7.30
   2  -5  -1  218.28    7.30
   3   5  -1  617.94   18.30
  -3   5   1  643.74   18.50
   3   5  -1  654.43   18.50
   3  -5   1  668.03   18.60
  -3   5   1  640.74   18.50
  -3  -5  -1  656.73   18.40
  -3  -5  -1  669.93   18.50
   3  -5   1  642.14   18.50
   3   5   1  670.73   18.60
   3   5   1  665.93   18.50
  -3  -5   1  636.94   18.40
   3  -5  -1  624.64   18.40
  -3  -5   1  651.93   18.50
  -3   5  -1  655.83   18.40
   3  -5  -1  644.84   18.50
  -3   5  -1  649.83   18.50
  -4   5   1  135.19    6.00
   4  -5   1  120.09    5.90
  -4  -5  -1  114.39    5.60
   4  -5   1  126.19    5.90
  -4  -5  -1  121.29    5.70
   4   5  -1  135.49    5.90
   4   5  -1  134.79    5.90
  -4  -5   1  133.19    6.10
   4  -5  -1  139.99    6.10
  -4   5  -1  122.19    5.80
   4   5   1  120.79    5.80
   4  -5  -1  139.49    6.30
  -4  -5   1  144.79    6.10
   4   5   1  126.29    5.90
  -4   5  -1  120.79    5.90
   5   5  -1   90.39    5.30
   5   5  -1  102.69    5.50
  -5   5   1   89.59    5.40
  -5   5   1  101.09    5.70
  -5  -5  -1   90.09    5.20
  -5  -5  -1   94.99    6.40
   5  -5   1   87.79    5.40
   5  -5   1   87.29    5.50
   5  -5  -1   89.19    5.50
   5   5   1   95.69    5.40
  -5  -5   1   94.99    5.30
   5  -5  -1   94.39    5.80
   5   5   1   90.39    5.40
  -5   5  -1   93.29    5.80
  -5   5  -1   90.89    5.80
  -5  -5   1   91.19    5.70
   6  -5   1   33.00    4.30
  -6  -5  -1   50.59    4.60
  -6   5   1   46.90    5.00
   6   5  -1   44.80    4.60
   6   5  -1   46.10    4.50
  -6  -5  -1   53.09    5.10
  -6   5   1   54.89    5.50
   6  -5   1   48.40    4.80
  -6   5  -1   64.29    9.30
   6   5   1   45.00    4.60
   6  -5  -1   52.59    5.50
  -6   5  -1   57.29    5.20
  -6  -5   1   53.79    5.20
   6  -5  -1   46.20    4.70
  -6  -5   1   46.50    5.30
   6   5   1   48.80    4.90
  -7   5   1   62.99    6.00
  -7  -5  -1   61.39    5.30
   7  -5   1   68.29    6.10
   7   5  -1   63.09    5.50
   7  -5  -1   61.79    5.50
   7   5   1   60.89    5.70
  -7   5  -1   67.29    6.00
  -7  -5   1   67.79    5.50
   8   5  -1   15.80    4.00
   8  -5   1   18.10    4.10
  -8  -5  -1    4.60    6.20
  -8   5   1   21.90    4.70
   8  -5   1   16.30    4.00
  -8  -5  -1   16.50    3.90
  -8   5   1   14.90    4.30
   8   5  -1   19.10    4.30
  -8  -5   1   15.30    4.20
  -8   5  -1   24.10    4.60
   8   5   1   11.70    3.90
  -8   5  -1   11.00    4.30
   8  -5  -1   16.60    4.10
   8  -5  -1   17.90    4.30
  -8  -5   1   19.30    4.30
   8   5   1   18.80    4.20
   9  -5   1   26.60    4.90
   9   5  -1   21.00    4.30
  -9  -5  -1   22.90    5.80
  -9   5   1   26.60    5.10
   9  -5  -1   24.10    4.40
   9   5   1   14.30    4.40
  -9  -5   1   19.40    4.40
   0   6   1  565.74   15.80
   0  -6  -1  568.24   15.90
   0  -6  -1  538.55   15.70
   0  -6   1  550.54   15.80
   0  -6   1  549.85   15.80
   0   6   1  554.44   15.80
   0   6  -1  560.94   15.80
  -1  -6  -1  705.33   19.60
  -1  -6  -1  715.13   19.70
   1   6  -1  698.23   19.70
  -1   6   1  715.33   19.80
  -1   6   1  718.53   19.70
   1   6  -1  725.73   19.80
   1  -6   1  704.13   19.70
   1  -6   1  689.93   19.70
  -1  -6   1  716.53   19.70
  -1   6  -1  719.03   19.80
   1  -6  -1  711.73   19.70
  -1  -6   1  714.53   19.70
   1   6   1  728.73   19.80
  -1   6  -1  689.13   19.60
   1   6   1  707.13   19.70
   1  -6  -1  717.23   19.70
   2   6  -1  167.08    6.50
   2  -6   1  164.48    6.50
   2   6  -1  181.78    6.80
  -2   6   1  165.68    6.50
  -2   6   1  174.68    6.70
  -2  -6  -1  169.08    6.40
  -2  -6  -1  169.48    6.60
   2  -6   1  173.08    6.60
   2  -6  -1  179.58    6.70
  -2   6  -1  166.98    6.50
   2   6   1  167.38    6.50
  -2   6  -1  180.98    6.70
  -2  -6   1  173.08    6.60
  -2  -6   1  178.08    6.80
   2  -6  -1  169.28    6.50
   2   6   1  164.08    6.50
   3  -6   1  315.27   10.40
   3   6  -1  321.67   10.50
  -3   6   1  333.17   10.60
  -3  -6  -1  302.77   10.20
   3   6  -1  322.27   10.40
   3  -6   1  309.97   10.40
  -3  -6  -1  309.67   10.40
  -3   6   1  326.77   10.70
   3   6   1  304.27   10.30
   3   6   1  298.47   10.30
  -3  -6   1  321.27   10.40
  -3   6  -1  313.07   10.40
   3  -6  -1  318.87   10.40
  -3  -6   1  330.47   10.50
  -3   6  -1  302.97   10.40
   3  -6  -1  321.87   10.50
  -4   6   1   40.60    4.20
  -4  -6  -1   40.80    3.70
  -4  -6  -1   37.90    3.90
  -4   6   1   39.20    4.00
   4   6  -1   42.40    4.10
   4  -6   1   40.70    3.90
   4   6  -1   40.60    3.80
   4  -6   1   44.10    4.20
  -4   6  -1   45.30    4.40
  -4  -6   1   40.20    3.90
  -4  -6   1   31.20    3.50
   4   6   1   40.70    4.10
   4  -6  -1   39.40    3.90
  -4   6  -1   47.70    4.00
   4  -6  -1   40.90    3.80
   4   6   1   42.30    3.90
   5   6  -1   18.20    3.20
  -5   6   1    9.30    3.00
  -5   6   1    7.70    3.10
   5  -6   1   10.50    3.20
  -5  -6  -1    8.40    2.80
   5  -6   1    6.70    3.20
   5   6  -1   12.60    3.10
  -5  -6  -1   10.50    3.20
   5   6   1   12.60    3.00
   5  -6  -1   15.20    3.30
  -5   6  -1   12.60    3.10
  -5   6  -1    7.10    2.90
  -5  -6   1   12.60    3.30
   5   6   1   10.90    3.10
  -5  -6   1   13.60    3.30
   5  -6  -1   11.40    3.40
   6   6  -1   52.79    4.80
   6  -6   1   53.69    5.20
  -6  -6  -1   59.79    5.40
  -6  -6  -1   59.79    5.10
  -6   6   1   43.10    4.70
  -6   6   1   60.29    6.00
  -6  -6   1   51.19    5.00
  -6  -6   1   46.60    4.90
   6   6   1   51.49    4.90
  -6   6  -1   54.89    5.70
  -6   6  -1   59.99    5.70
   6  -6  -1   50.79    5.20
   7  -6   1   46.20    5.20
   7   6  -1   45.50    5.00
  -7  -6  -1   42.80    4.90
  -7   6   1   54.09    5.60
  -7   6   1   53.39    6.50
   7  -6  -1   51.09    5.30
   7   6   1   40.80    5.10
  -7  -6   1   54.79    5.20
  -7   6  -1   54.99    5.30
   8   6  -1   10.20    3.70
  -8  -6  -1   13.40    4.10
   8   6  -1   10.30    3.60
   8  -6   1   11.30    4.00
   8  -6   1   17.20    4.00
  -8   6   1   19.30    4.10
  -8   6   1    9.30    3.90
  -8  -6  -1    9.70    3.60
   8   6   1    7.00    3.50
   8  -6  -1   10.50    4.30
   8  -6  -1   12.10    4.30
  -8   6  -1    8.40    3.60
   8   6   1   12.50    4.10
  -8   6  -1   18.50    4.10
  -8  -6   1    4.40    3.40
  -8  -6   1   11.00    4.20
   0   7   1    1.80    2.00
   0  -7   1    2.10    2.10
   0   7  -1    2.80    2.00
   0  -7   1    1.90    2.20
   0   7   1   -2.10    1.90
   0  -7  -1    0.40    1.90
   0  -7  -1    0.60    1.80
  -1  -7  -1  200.68    7.50
  -1  -7  -1  207.78    7.60
   1  -7   1  211.38    7.70
  -1   7   1  214.18    7.80
  -1   7   1  215.08    7.70
   1  -7   1  199.88    7.50
   1   7  -1  203.38    7.70
   1   7  -1  216.88    7.90
   1   7   1  221.38    7.90
   1  -7  -1  210.68    7.60
  -1   7  -1  202.38    7.60
  -1  -7   1  226.28    7.80
  -1   7  -1  204.38    7.70
  -1  -7   1  213.28    7.60
   1   7   1  204.98    7.60
   1  -7  -1  204.38    7.60
  -2   7   1   36.80    3.70
   2   7  -1   34.70    3.50
  -2   7   1   41.80    3.70
   2   7  -1   41.40    3.90
   2  -7   1   48.50    3.80
  -2  -7  -1   43.50    3.90
  -2  -7  -1   47.40    3.50
   2  -7  -1   40.30    3.90
  -2   7  -1   45.90    3.60
  -2  -7   1   37.10    3.50
  -2   7  -1   46.60    4.10
  -2  -7   1   37.50    3.40
   2   7   1   46.20    3.70
   2  -7  -1   38.50    3.70
  -3   7   1  136.69    6.60
   3  -7   1  132.69    6.20
  -3   7   1  133.99    6.20
   3  -7   1  132.29    6.10
  -3  -7  -1  125.79    6.00
   3   7  -1  149.49    6.50
  -3  -7  -1  133.69    6.10
   3   7  -1  141.59    6.20
   3  -7  -1  136.29    6.20
  -3  -7   1  152.38    6.50
  -3   7  -1  141.59    6.40
  -3   7  -1  128.09    6.10
   3   7   1  125.89    6.00
  -3  -7   1  146.59    6.30
   3   7   1  136.59    6.40
   3  -7  -1  152.88    6.60
  -4  -7  -1   38.80    3.90
  -4   7   1   45.50    4.30
   4   7  -1   45.80    4.40
   4   7  -1   46.50    4.10
   4  -7   1   40.40    4.40
  -4   7   1   39.70    4.10
   4  -7   1   41.80    4.30
  -4  -7  -1   40.10    4.20
  -4   7  -1   39.60    4.10
   4  -7  -1   37.80    4.00
  -4  -7   1   44.70    4.10
  -4  -7   1   45.00    4.30
  -4   7  -1   40.60    4.10
   4   7   1   40.30    4.10
   4   7   1   43.00    4.30
   4  -7  -1   41.00    4.20
  -5   7   1   73.89    7.10
  -5   7   1   71.19    5.70
   5  -7   1   67.29    5.40
   5   7  -1   71.09    6.40
  -5  -7  -1   74.09    5.50
   5  -7   1   66.79    5.10
  -5  -7  -1   67.49    5.00
   5   7  -1   68.89    5.40
  -5   7  -1   76.19    5.40
   5   7   1   69.59    5.90
   5  -7  -1   71.39    9.20
   5  -7  -1   70.99    5.30
  -5  -7   1   77.09    5.30
  -5   7  -1   81.09    6.60
   5   7   1   71.09    5.30
  -6  -7  -1   55.59    5.40
  -6   7   1   65.09    5.70
   6  -7   1   53.49    5.40
  -6  -7  -1   54.79    5.40
   6   7  -1   61.59    5.70
  -6   7  -1   58.29    5.80
  -6  -7   1   63.59    5.70
   6  -7  -1   60.89    5.60
   6   7   1   55.49    5.20
  -7  -7  -1   24.00    4.00
   7  -7   1   29.30    4.70
  -7   7   1   22.20    4.20
   7   7  -1   25.70    4.50
  -7  -7  -1   20.80    4.40
  -7   7  -1   28.20    4.60
  -7  -7   1   28.80    5.30
  -7   7  -1   23.80    4.20
   7  -7  -1   17.10    4.00
  -7  -7   1   27.10    4.40
   7   7   1   24.80    4.50
  -8   7   1    5.60    3.80
   8   7  -1    6.90    4.30
  -8  -7  -1   10.10    3.50
  -8  -7  -1   -1.10    3.40
  -8  -7   1    5.30    4.20
  -8   7  -1    9.90    3.70
  -8  -7   1    6.30    3.80
   8  -7  -1    5.70    3.30
  -8   7  -1    4.90    3.80
   0   8  -1    1.10    2.10
   0  -8   1   -0.40    2.30
   0  -8  -1    2.10    2.10
   0  -8  -1   -3.10    1.90
   0   8   1    3.70    2.10
   0   8  -1    0.20    2.10
   0  -8   1   -0.80    2.10
   1  -8   1  125.19    6.10
   1   8  -1  137.99    6.20
   1  -8   1  117.49    5.60
  -1   8   1  124.89    5.90
   1   8  -1  134.59    6.10
  -1   8   1  120.59    5.70
  -1  -8  -1  118.99    5.70
  -1  -8  -1  120.09    5.60
   1  -8  -1  125.29    5.80
   1  -8  -1  133.39    5.80
  -1   8  -1  120.39    5.90
  -1  -8   1  124.09    5.70
  -1   8  -1  109.09    5.60
   1   8   1  133.69    5.80
  -1  -8   1  125.59    5.80
   1   8   1  127.59    5.90
  -2  -8  -1  186.48    7.20
   2   8  -1  182.18    7.30
  -2   8   1  174.58    7.20
   2   8  -1  183.28    7.60
  -2  -8  -1  187.18    7.50
   2  -8   1  162.78    7.20
   2  -8   1  166.28    7.10
  -2   8   1  183.58    7.50
   2  -8  -1  169.68    7.10
  -2   8  -1  176.98    7.40
  -2  -8   1  181.58    7.20
   2   8   1  188.28    7.40
  -2  -8   1  177.98    7.30
   2   8   1  178.08    7.30
   2  -8  -1  181.18    7.60
  -2   8  -1  171.68    7.20
  -3   8   1   81.19    5.00
   3   8  -1   86.09    5.10
  -3  -8  -1   84.69    5.10
   3  -8   1   89.89    5.10
  -3   8   1   81.39    5.60
   3  -8   1   83.99    5.30
  -3  -8  -1   90.19    6.10
   3   8  -1   92.69    5.60
  -3  -8   1   90.39    5.30
   3   8   1   82.79    5.40
   3   8   1   85.09    5.20
  -3  -8   1   93.19    5.40
   3  -8  -1   78.39    5.20
  -3   8  -1   92.39    5.40
  -3   8  -1   84.69    5.10
  -4   8   1    6.00    3.30
   4   8  -1    7.80    2.90
   4  -8   1    1.10    2.70
   4   8  -1    4.70    2.70
   4  -8   1   -0.30    2.50
  -4   8   1    5.10    2.70
  -4  -8  -1    2.30    2.50
  -4  -8  -1    4.50    2.50
  -4   8  -1   -1.20    3.00
   4   8   1    0.30    2.60
  -4  -8   1    3.60    2.70
  -4  -8   1    7.60    2.80
   4   8   1    2.60    2.70
   4  -8  -1    2.50    2.60
  -4   8  -1    2.40    2.60
   4  -8  -1    4.80    2.90
  -5   8   1    0.10    1.90
  -5   8   1   -0.70    3.00
  -5  -8  -1    4.80    3.20
  -5  -8  -1    1.60    3.10
   5  -8   1    5.10    3.50
   5   8  -1    9.20    3.50
   5   8   1    5.30    3.00
  -5  -8   1    3.80    3.00
  -5  -8   1   11.70    3.20
  -5   8  -1    1.40    2.90
   5  -8  -1   10.80    3.80
  -5   8  -1   -0.20    2.90
   5  -8  -1    6.10    2.90
   5   8   1    1.70    1.90
   6   8  -1    3.00    3.00
   6  -8   1    3.80    3.50
  -6  -8  -1    7.30    3.50
  -6   8   1   -3.20    3.30
  -6   8  -1    2.90    3.60
   6  -8  -1    1.80    3.40
   6   8   1    1.60    2.90
  -6  -8   1    6.70    3.40
  -7  -8  -1   59.19    6.90
   7   8  -1   61.99    6.40
  -7   8   1   47.30    5.60
  -7  -8  -1   54.19    5.70
  -7   8   1   44.40    5.70
   7  -8   1   52.69    5.90
   7   8  -1   43.10    5.30
   7  -8   1   45.80    5.50
   7  -8  -1   56.19    6.10
   7  -8  -1   52.99    5.70
   7   8   1   51.09    6.00
  -7   8  -1   50.49    5.70
  -7  -8   1   51.49    5.80
   7   8   1   51.19    5.60
  -7  -8   1   56.39    5.60
  -7   8  -1   51.39    5.80
  -8   8   1   19.60    4.60
   8   8  -1   20.60    4.50
   8  -8   1   22.50    4.60
  -8  -8  -1   17.10    4.60
   8   8   1   17.80    4.20
   8  -8  -1   24.40    4.80
   0  -9  -1   16.20    3.20
   0  -9   1   13.40    3.10
   0  -9  -1   15.00    2.90
   0   9   1   21.30    3.20
   0   9  -1   16.10    3.10
   1   9  -1   59.49    4.40
  -1  -9  -1   63.29    4.80
  -1   9   1   63.09    4.40
   1   9  -1   61.59    5.00
   1  -9   1   49.10    4.10
  -1   9   1   55.79    4.40
   1  -9   1   52.99    4.40
  -1   9  -1   49.20    4.80
  -1   9  -1   64.39    4.60
   1  -9  -1   57.39    4.80
   1   9   1   54.19    4.50
  -1  -9   1   61.09    4.90
   1   9   1   56.39    4.30
  -1  -9   1   64.59    4.40
   2  -9   1  131.39    6.50
  -2  -9  -1  128.19    6.10
  -2   9   1  124.79    6.20
   2  -9   1  128.29    6.40
   2   9  -1  133.89    6.70
  -2   9   1  130.69    6.80
   2   9  -1  118.79    6.40
  -2  -9  -1  122.99    6.20
  -2  -9   1  124.59    6.40
   2  -9  -1  121.19    6.40
  -2   9  -1  121.39    6.20
   2   9   1  133.39    6.50
   2  -9  -1  119.09    6.40
  -2   9  -1  127.59    6.80
  -2  -9   1  128.89    6.40
   2   9   1  129.09    6.30
  -3  -9  -1  118.29    6.30
   3  -9   1  114.99    6.70
  -3  -9  -1  123.89    6.50
  -3   9   1  142.39    7.40
   3   9  -1  128.49    6.60
   3   9  -1  136.69    6.70
  -3   9   1  130.79    6.60
   3  -9  -1  128.99    6.60
  -3   9  -1  139.89    7.30
   3   9   1  141.79    7.10
   3   9   1  134.69    7.00
  -3   9  -1  127.49    6.60
   3  -9  -1  130.89    6.70
  -3  -9   1  131.49    6.80
  -3  -9   1  135.89    7.00
  -4  -9  -1  123.89    6.50
   4  -9   1  110.19    6.70
   4   9  -1  125.39    6.80
  -4   9   1  130.59    7.40
  -4  -9  -1  131.79    8.00
  -4  -9   1  123.19    6.70
  -4   9  -1  129.49    7.20
   4  -9  -1  118.79    6.90
   4  -9  -1  120.49    6.70
  -4   9  -1  114.49    7.10
   4   9   1  126.69    7.10
  -4  -9   1  120.49    6.90
  -5  -9  -1    3.20    2.50
   5   9  -1    9.00    3.20
   5  -9   1   15.70    3.90
  -5  -9  -1    8.40    3.20
  -5   9   1    4.70    3.30
   5   9   1    8.20    3.30
   5  -9  -1    8.50    3.40
  -5  -9   1    7.10    3.30
  -5   9  -1    0.70    2.10
  -5   9  -1   12.60    3.40
  -6   9   1    8.30    4.00
   6   9  -1   -1.20    2.70
  -6  -9  -1   10.30    3.50
  -6  -9  -1    3.20    3.00
   6  -9   1    4.80    3.40
   6   9   1    6.30    3.30
  -6  -9   1   -1.00    2.90
   6  -9  -1    5.40    3.80
  -6  -9   1    6.90    4.30
  -6   9  -1    3.10    3.70
  -6   9  -1    4.40    3.70
  -7  -9  -1    0.50    3.00
  -7  -9  -1    1.20    3.50
  -7   9   1   -4.40    3.60
  -7   9   1   -2.70    3.60
   7  -9   1   -0.40    4.10
   7   9  -1   -5.30    3.70
   7   9  -1    0.00    3.50
   7  -9   1   -5.30    3.40
  -7   9  -1    0.40    3.40
  -7   9  -1    2.00    3.80
   7  -9  -1   -0.60    2.90
   7   9   1   -5.70    3.90
  -7  -9   1    3.60    3.30
  -7  -9   1   -0.50    3.00
   7   9   1    2.30    3.10
   7  -9  -1    5.30    3.70
   0 -10  -1   26.50    3.70
   0 -10  -1   29.70    4.00
   0  10  -1   22.80    3.40
   0  10  -1   20.80    3.50
   0 -10   1   22.60    3.80
   0  10   1   22.70    3.60
   0 -10   1   27.60    3.80
   0  10   1   20.30    3.30
  -1 -10  -1    4.40    2.60
   1 -10   1   -2.60    2.30
   1 -10   1    2.10    2.90
   1  10  -1    1.70    2.70
  -1  10   1    0.10    2.70
   1  10  -1    5.40    2.90
  -1 -10  -1    1.10    2.60
  -1  10   1    6.70    2.70
   1 -10  -1   -1.70    2.40
  -1 -10   1    3.30    2.70
   1 -10  -1    1.70    2.70
   1  10   1    5.60    2.80
  -1  10  -1    0.30    2.70
  -1  10  -1   -0.80    2.50
  -1 -10   1    4.50    3.10
   1  10   1    2.30    2.60
   2  10  -1  107.09    6.40
  -2 -10  -1   97.79    6.20
   2 -10   1   88.19   10.00
   2 -10   1  101.09    5.90
  -2  10   1   96.99    7.10
  -2 -10  -1  101.09    5.70
  -2  10   1  100.49    6.10
   2 -10  -1   94.49    5.90
  -2  10  -1  122.79   11.40
   2  10   1  103.99    7.00
  -2 -10   1  105.99    6.20
   2 -10  -1  122.49    7.60
   2  10   1  100.29    6.00
  -2  10  -1   96.49    5.90
   3  10  -1    4.10    2.00
  -3  10   1   11.60    3.80
   3  10  -1    6.90    3.00
   3 -10   1    9.10    3.30
  -3 -10  -1   11.70    3.10
  -3  10  -1    9.80    3.20
   3  10   1   10.20    3.20
  -3 -10   1   12.60    3.40
  -3 -10   1   11.40    3.50
  -3  10  -1    8.00    3.70
   3 -10  -1    2.50    3.00
   3 -10  -1    4.50    2.90
   4 -10   1   26.30    4.30
  -4  10   1   36.70    4.70
   4  10  -1   37.70    4.60
  -4 -10  -1   29.60    4.00
  -4 -10  -1   33.60    4.50
  -4  10  -1   40.60    4.80
   4  10   1   42.20    4.70
  -4 -10   1   39.40    4.90
   4 -10  -1   34.50    4.50
  -5 -10  -1    2.80    3.40
   5  10  -1    9.10    3.70
  -5  10   1    7.10    3.70
  -5  10   1    9.00    5.10
  -5  10  -1    6.00    4.20
  -5 -10   1    5.60    3.50
   5 -10  -1   11.20    4.10
   5 -10  -1   15.70    4.00
   5  10   1   15.20    3.90
  -5 -10   1   10.80    3.60
  -5  10  -1   12.70    3.80
  -6 -10  -1    3.80    3.50
   6 -10   1   -0.60    3.30
  -6  10   1    2.20    3.60
  -6 -10  -1    5.90    3.40
   6  10  -1    1.20    3.20
   6  10  -1    2.50    3.70
   6 -10   1    3.20    3.80
  -6  10   1   -3.20    3.30
   6  10   1    0.60    3.20
   6 -10  -1    6.30    3.40
   6  10   1   -0.90    3.20
  -6 -10   1    3.40    3.80
  -6  10  -1    4.60    3.80
  -6 -10   1    2.70    3.80
   6 -10  -1    8.30    3.60
  -6  10  -1    5.40    3.40
   7  10  -1   -1.40    3.10
  -7 -10  -1   -3.00    3.00
  -7  10   1   -6.00    3.70
   7 -10   1    1.70    3.50
   7  10   1    3.10    3.40
   7 -10  -1    3.30    4.00
   0 -11  -1   75.49    5.60
   0 -11   1   62.99    4.90
   0  11   1   70.29    5.50
   0 -11  -1   78.69    5.50
   0  11  -1   74.69    5.50
   0 -11   1   78.99    6.00
   0  11  -1   71.99    5.60
   1 -11   1   64.49    5.80
  -1 -11  -1   70.79    5.70
  -1  11   1   70.29    5.50
  -1 -11  -1   68.79    5.10
  -1  11  -1   69.09    5.20
  -1  11  -1   58.49    5.80
   1 -11  -1   70.19    5.30
  -1 -11   1   66.99    5.10
   1 -11  -1   77.59    5.50
   1  11   1   60.29    5.40
  -1 -11   1   67.19    5.40
  -2 -11  -1   25.10    4.20
  -2 -11  -1   25.90    3.80
  -2  11   1   24.80    4.30
   2  11  -1   17.90    3.80
   2 -11   1   34.80    4.50
  -2  11  -1   30.00    4.10
   2 -11  -1   22.50    4.10
  -2 -11   1   26.50    3.80
   2 -11  -1   22.70    4.10
  -2 -11   1   21.50    3.90
  -2  11  -1   28.00    4.50
   2  11   1   26.50    4.20
  -3 -11  -1    1.30    3.30
  -3  11   1    3.20    3.30
  -3 -11  -1    3.00    2.00
   3 -11   1    7.60    3.80
   3  11  -1   10.70    3.60
   3  11   1    6.10    3.40
   3 -11  -1    6.90    3.30
  -3 -11   1    6.40    3.50
  -3  11  -1    5.20    3.30
   4 -11   1    2.20    3.20
  -4 -11  -1    4.20    3.50
   4  11  -1    5.60    3.20
  -4  11   1   -3.10    3.40
  -4 -11   1    4.60    3.70
  -4  11  -1    1.60    3.10
  -4 -11   1    1.30    3.20
  -4  11  -1    5.00    4.00
   4  11   1    3.70    3.20
   4 -11  -1   -0.20    3.20
   4 -11  -1   -2.70    3.10
   5  11  -1   11.00    4.20
  -5 -11  -1   13.90    4.10
   5  11  -1    6.60    3.70
  -5  11   1   11.40    4.10
  -5  11   1    6.50    3.60
   5 -11   1   11.20    4.10
  -5  11  -1   10.20    3.80
   5 -11  -1    7.80    4.00
  -5 -11   1    6.90    3.90
   5  11   1   11.90    3.90
   5  11   1    8.70    3.50
  -5 -11   1   11.80    3.60
  -5  11  -1    9.90    3.70
  -6 -11  -1    3.90    3.60
  -6  11   1    1.40    6.20
  -6 -11  -1    5.40    3.60
  -6  11  -1   -6.30    5.70
  -6 -11   1    5.10    6.00
  -6  11  -1    1.60    3.60
  -6 -11   1    4.90    3.80
   6 -11  -1    6.60    3.80
   0  12   1   11.20    3.60
   0  12  -1   23.30    4.10
   0 -12  -1   17.50    3.80
   0 -12   1   23.60    4.40
   1 -12   1   42.60    5.00
   1  12  -1   39.70    4.90
  -1  12   1   42.00    4.90
  -1 -12  -1   42.30    4.80
  -1  12  -1   50.59    5.20
  -1 -12   1   48.80    5.30
   1 -12  -1   33.80    4.60
   2  12  -1   15.30    3.90
  -2  12   1   17.30    4.10
  -2 -12  -1   27.60    4.50
   2 -12   1   20.80    4.50
   2  12   1   29.50    4.70
   2 -12  -1   19.20    4.30
  -2 -12   1   21.70    4.40
  -2  12  -1   18.60    4.10
  -3  12   1   43.80    5.30
  -3 -12  -1   47.10    5.20
   3  12  -1   40.50    5.10
   3 -12   1   37.80    5.00
  -3 -12  -1   45.90    5.80
  -3 -12   1   50.89    5.40
  -3 -12   1   41.60    5.30
  -3  12  -1   52.59    5.70
   3  12   1   42.70    5.30
   3 -12  -1   46.80    5.20
  -3  12  -1   55.09    5.60
   3 -12  -1   42.60    5.10
  -4 -12  -1   -3.40    2.90
   4  12  -1    1.20    3.60
   4 -12   1    1.10    3.50
  -4  12   1   -2.90    3.10
  -4 -12  -1   -1.70    3.60
  -4  12   1    2.20    3.40
   4 -12   1    5.60    3.70
   4  12  -1    2.40    3.40
   4  12   1    1.20    3.20
  -4 -12   1    7.00    3.60
  -4  12  -1    2.00    3.20
   4 -12  -1   -1.40    3.00
  -4 -12   1    1.50    3.00
  -4  12  -1    7.80    4.00
   4 -12  -1    4.30    3.50
   4  12   1    1.10    3.30
  -5  12   1    1.10    3.50
  -5 -12  -1   11.30    3.90
  -5 -12  -1    0.10    3.60
   5  12  -1    3.80    3.60
   5 -12   1    2.50    3.40
  -5 -12   1    1.20    3.50
  -5  12  -1    6.20    3.80
   5 -12  -1    0.90    4.50
   5  12   1    0.40    3.60
   5 -12  -1    2.90    3.60
  -5 -12   1   -1.30    3.60
  -5  12  -1    2.10    3.50
   6 -12   1    3.50    4.10
  -6 -12  -1    5.80    4.70
   6  12  -1    7.10    3.90
  -6  12   1    2.70    3.90
  -6 -12   1   -0.30    3.80
   6 -12  -1   -2.00    3.50
   6  12   1    7.30    3.80
  -6  12  -1   -2.60    3.60
   0  13   1    3.30    3.40
   0 -13   1    7.60    3.70
   0 -13   1    6.40    3.80
   0 -13  -1    5.20    3.60
   0  13  -1    5.30    4.00
   0 -13  -1    7.40    3.30
   0  13  -1    4.70    3.70
  -1  13   1   39.30    5.20
  -1 -13  -1   53.59    5.70
  -1 -13  -1   46.00    5.20
   1  13  -1   46.80    5.50
   1 -13   1   56.99    6.00
  -1  13  -1   44.90    5.30
   1 -13  -1   48.10    5.20
   1 -13  -1   43.90    5.40
  -1 -13   1   39.90    4.80
   1  13   1   47.70    5.20
   2 -13   1   -3.60    3.20
   2 -13   1   -0.30    3.50
   2  13  -1   -4.30    3.10
  -2 -13  -1    5.50    3.60
   2  13  -1   -4.80    3.10
  -2  13   1    0.30    3.10
  -2  13   1    1.40    3.50
   2 -13  -1    0.80    3.70
   2  13   1   -3.70    3.30
  -2  13  -1    3.30    3.80
  -2 -13   1   -1.90    2.90
   2  13   1   -3.00    3.50
   2 -13  -1   -0.50    3.90
  -2 -13   1   -1.40    3.50
  -2  13  -1    6.70    3.40
   3  13  -1   19.70    4.70
   3  13  -1   18.80    4.60
  -3 -13  -1   22.50    4.40
  -3  13   1   31.50    5.10
   3 -13   1   11.10    3.90
  -3 -13  -1   14.90    4.10
  -3  13   1   20.80    4.30
   3 -13   1   10.80    3.90
  -3  13  -1   21.80    4.50
   3  13   1   20.20    4.20
   3 -13  -1   23.80    4.70
   3 -13  -1   22.00    4.40
  -3 -13   1   19.30    4.30
   3  13   1   19.20    4.30
  -3 -13   1   22.10    4.40
  -3  13  -1   16.70    4.40
   4 -13   1   14.90    4.70
   4  13  -1   21.60    5.20
  -4 -13  -1    8.70    3.60
  -4  13   1   16.00    5.20
  -4 -13  -1    7.50    4.10
   4 -13  -1   18.90    5.60
  -4 -13   1   16.60    3.80
  -4  13  -1   11.00    4.20
  -4  13  -1   12.90    6.30
   4 -13  -1   10.30    3.90
  -4 -13   1   25.20    5.30
   5  13  -1    1.30    3.80
  -5  13   1    1.60    3.50
   5 -13   1    7.20    4.20
  -5  13  -1    2.70    4.30
   5  13   1   -0.30    3.60
   5 -13  -1   -2.10    3.70
  -5 -13   1   -2.20    3.80
   0 -14  -1   18.40    4.00
   0 -14   1   15.70    4.40
   0 -14  -1   15.00    4.40
   0  14   1   20.80    4.40
   0 -14   1   25.90    4.40
   0  14  -1   14.80    4.10
   0  14   1   15.30    4.10
   0  14  -1   21.30    4.50
   1 -14   1   18.50    4.30
  -1  14   1   12.20    4.00
  -1 -14  -1   14.20    4.30
   1  14  -1   11.00    3.90
   1 -14   1   21.10    4.60
  -1 -14  -1   20.10    4.10
  -1  14   1   12.10    4.20
   1  14  -1   14.30    3.90
  -1  14  -1   13.00    4.30
  -1  14  -1   20.60    4.10
  -1 -14   1   14.40    3.80
  -1 -14   1   18.70    4.50
   1 -14  -1   13.70    4.00
   1 -14  -1   11.40    4.20
   1  14   1   15.20    4.50
   1  14   1   19.00    4.40
  -2  14   1    9.10    4.20
   2 -14   1    7.10    4.10
  -2 -14  -1    9.40    3.80
   2  14  -1    1.40    6.00
   2 -14   1   12.90    5.00
  -2 -14  -1   11.70    3.70
   2 -14  -1    4.70    4.00
  -2  14  -1   -0.30    3.80
  -2  14  -1   16.00    4.80
   2 -14  -1    3.80    3.50
  -2 -14   1   13.00    4.00
  -3 -14  -1    9.70    3.90
   3  14  -1   21.10    5.30
   3 -14   1    8.50    4.70
  -3  14   1   11.80    4.00
   3  14   1    6.70    3.90
   0 -15   1    4.00    4.10
   0  15   1    1.60    3.70
   0  15  -1    0.30    3.80
   1  15  -1    2.10    3.40
  -1  15   1    3.30    3.60
   1 -15   1   -5.10    3.90
   1 -15  -1   -2.70    4.30
  -1  15  -1    0.80    4.00
  -1 -15   1    2.40    3.50
   1  15   1    1.90    4.00
   2 -15   1    3.00    4.10
  -2 -15  -1   10.10    3.80
   2 -15  -1    3.60    4.30
  -2 -15   1    0.90    3.60
   1   0  -2  590.04   15.50
   1   0   2  616.74   15.50
   1   0   2  624.24   15.50
   1   0  -2  585.64   15.50
   2   0  -2   -0.10    1.30
  -2   0   2   -0.40    1.50
   2   0  -2   -0.20    1.30
   2   0   2    3.20    1.70
  -2   0  -2    1.50    1.20
  -2   0   2    2.70    1.40
   2   0   2   -0.30    1.40
  -2   0  -2    0.60    2.00
   3   0   2  376.46   11.00
   3   0  -2  377.56   11.10
   3   0  -2  369.46   11.00
  -3   0   2  386.76   11.20
  -3   0  -2  387.66   11.10
  -3   0   2  374.16   11.10
   3   0   2  385.46   11.10
   4   0   2    2.60    1.90
  -4   0  -2    1.30    1.80
   4   0  -2    2.30    2.20
  -4   0  -2    3.30    2.20
  -4   0   2    0.60    2.20
   4   0   2    3.40    2.00
  -4   0   2    2.50    2.10
   4   0  -2    0.80    1.90
   5   0  -2   24.50    3.30
  -5   0   2   20.60    3.00
  -5   0   2   22.50    3.20
  -5   0  -2   18.10    2.80
   5   0   2   21.60    3.20
   5   0   2   16.50    2.80
  -5   0  -2   23.10    3.20
   5   0  -2   20.40    2.90
   6   0   2  146.29    7.00
  -6   0   2  144.89    6.80
   6   0   2  136.89    7.00
  -6   0  -2  119.79    6.30
  -6   0  -2  141.19    8.00
   6   0  -2  149.88    6.90
   6   0  -2  145.99    6.90
  -6   0   2  144.69    6.90
   7   0   2  427.96   14.10
  -7   0  -2  401.96   13.80
   7   0  -2  386.36   14.00
  -7   0   2  369.56   13.70
   7   0   2  417.56   14.20
   8   0   2   78.19    6.10
   8   0  -2   84.39    6.50
   8   0   2   67.79    6.00
   8   0  -2   79.99    6.00
  -8   0  -2   82.19    6.40
  -8   0   2   75.49    6.50
  -8   0   2   74.89    6.90
   9   0   2   23.10    4.70
   9   0   2   25.70    5.70
   9   0  -2   28.30    4.60
  -9   0   2   24.40    4.80
  -9   0   2   22.20    4.50
  -9   0  -2   30.00    5.00
  -9   0  -2   24.40    4.70
   9   0  -2   21.90    4.60
   0   1   2 1292.87   38.60
  -1   1   2 4383.06  118.29
   1  -1   2 4512.95  117.89
   1   1  -2 4467.75  118.49
  -1  -1   2 4412.26  118.39
  -1   1  -2 4493.85  117.79
  -2   1   2  245.28    7.50
   2   1  -2  247.28    7.50
   2  -1   2  258.37    7.50
  -2  -1  -2  264.17    7.40
   2   1  -2  248.58    7.50
   2  -1   2  261.17    7.50
  -2   1   2  256.07    7.60
  -2  -1  -2  253.57    7.50
  -2  -1   2  245.98    7.60
   2   1   2  255.47    7.50
  -2   1  -2  254.97    7.40
   2   1   2  249.28    7.50
   2  -1  -2  254.57    7.50
  -2   1  -2  251.27    7.40
   2  -1  -2  254.87    7.60
  -2  -1   2  249.68    7.50
  -3  -1  -2 1069.09   28.70
   3   1  -2 1070.89   28.20
   3  -1   2 1064.29   28.20
  -3  -1  -2 1073.49   28.10
   3  -1   2 1096.29   28.30
   3   1  -2 1065.89   28.30
  -3   1   2 1074.59   28.30
  -3   1   2 1094.59   28.40
  -3   1  -2 1086.39   28.20
   3   1   2 1078.19   28.20
  -3  -1   2 1074.59   28.30
   3  -1  -2 1066.69   28.20
  -3  -1   2 1076.39   28.30
  -3   1  -2 1048.10   28.20
   3   1   2 1038.80   28.10
   3  -1  -2 1072.79   28.20
  -4   1   2  297.47    9.40
   4  -1   2  259.77    9.10
  -4  -1  -2  268.27    9.10
  -4   1   2  284.87    9.20
   4   1  -2  287.17    9.10
   4  -1   2  268.17    9.20
  -4  -1  -2  267.37    9.00
   4   1  -2  279.57    9.20
  -4   1  -2  261.07    9.00
   4   1   2  266.07    9.00
  -4  -1   2  295.37    9.30
  -4  -1   2  290.47    9.20
   4   1   2  269.97    9.10
   4  -1  -2  302.67    9.40
  -4   1  -2  264.97    9.10
   4  -1  -2  281.27    9.20
   5   1  -2  189.08    7.60
   5   1  -2  187.48    7.30
  -5   1   2  192.68    7.70
  -5   1   2  191.88    7.70
  -5  -1  -2  181.08    7.20
   5  -1   2  180.48    7.40
  -5  -1  -2  180.68    7.30
   5  -1   2  186.78    7.40
  -5   1  -2  193.28    7.40
  -5   1  -2  194.88    7.50
  -5  -1   2  181.88    7.30
   5  -1  -2  185.28    7.30
   5   1   2  179.98    7.30
   5  -1  -2  189.68    7.50
  -5  -1   2  189.48    7.60
   5   1   2  194.48    7.60
  -6   1   2  306.67   11.10
  -6  -1  -2  323.87   11.40
   6  -1   2  325.77   11.40
   6   1  -2  319.27   11.20
  -6   1   2  312.47   11.20
   6   1  -2  322.57   11.20
   6  -1   2  317.97   11.30
  -6  -1  -2  321.47   11.20
   6   1   2  308.67   11.20
  -6   1  -2  322.67   11.40
   6  -1  -2  323.17   11.30
   6  -1  -2  315.97   11.30
  -6  -1   2  313.77   11.20
  -6   1  -2  302.57   10.90
  -6  -1   2  318.57   11.20
   6   1   2  307.27   11.30
   7   1  -2  507.45   16.70
   7  -1   2  500.85   16.60
   7  -1   2  524.35   17.10
  -7   1   2  511.45   16.70
  -7  -1  -2  520.85   16.50
  -7   1  -2  515.15   20.20
   7   1   2  518.35   16.70
   7   1   2  514.75   16.70
   7  -1  -2  453.65   16.20
  -7   1  -2  507.55   16.50
   7  -1  -2  504.35   16.70
  -7  -1   2  527.55   16.90
   8  -1   2   16.80    4.10
   8   1  -2   21.50    4.30
  -8  -1  -2   19.30    4.10
  -8   1   2   14.80    4.10
   8  -1   2   20.50    4.30
  -8   1   2   18.20    3.90
   8   1  -2   17.60    4.50
  -8  -1   2   13.20    3.80
   8   1   2   15.40    4.30
  -8   1  -2   18.40    3.80
   8  -1  -2   14.40    4.20
  -8  -1   2   12.90    4.00
   8   1   2   21.80    4.20
   8  -1  -2   10.60    3.80
  -9  -1  -2   -0.40    3.50
  -9   1   2    4.60    3.90
   9  -1   2   -3.00    3.90
  -9   1   2    3.00    3.60
   9   1  -2    0.70    3.00
  -9  -1  -2    1.30    3.40
   9  -1   2   -4.90    5.40
   9   1  -2    2.90    4.10
   9   1   2   -0.60    3.70
   9   1   2    1.80    5.90
  -9  -1   2    6.50    3.50
   9  -1  -2   -0.70    3.00
  -9   1  -2    6.40    3.80
  -9  -1   2   -2.40    3.10
  -9   1  -2    3.20    3.60
   9  -1  -2    3.20    4.00
   0   2   2   20.40    1.70
   0   2   2   21.70    1.60
   0  -2  -2   25.90    1.60
   0  -2  -2   21.90    1.60
   0   2  -2   22.30    1.70
   0  -2   2   22.60    1.60
   0  -2   2   18.80    1.50
   0   2  -2   23.30    1.70
   1   2  -2  879.61   24.00
  -1  -2  -2  990.70   23.90
   1  -2   2  995.40   24.10
  -1  -2  -2  977.20   23.90
  -1   2   2  883.81   24.00
   1  -2   2  986.70   24.00
   1   2  -2  859.11   24.00
  -1   2   2  874.41   24.00
  -1  -2   2  866.81   24.00
   1  -2  -2  886.41   24.00
   1   2   2  991.00   24.00
  -1   2  -2 1010.30   24.00
   1  -2  -2  896.71   24.00
   1   2   2  968.10   24.00
  -1  -2   2  858.41   24.00
  -1   2  -2  996.90   24.00
  -2  -2  -2  402.26   10.80
  -2   2   2  369.66   10.90
   2   2  -2  372.86   10.80
  -2  -2  -2  398.06   10.80
  -2   2   2  380.96   10.90
   2  -2   2  388.56   10.80
   2   2  -2  380.36   10.90
   2  -2   2  388.06   10.80
   2   2   2  398.96   10.80
  -2   2  -2  389.66   10.80
  -2  -2   2  366.56   10.80
   2  -2  -2  371.56   10.80
   2   2   2  385.56   10.80
  -2  -2   2  387.66   10.90
   2  -2  -2  379.16   10.90
  -2   2  -2  387.86   10.80
  -3  -2  -2 2849.51   73.69
  -3  -2  -2 2895.71   73.69
  -3   2   2 2931.01   73.89
   3   2  -2 2901.81   73.79
   3  -2   2 2818.92   73.79
  -3   2   2 2914.91   73.89
   3   2  -2 2966.80   73.79
   3  -2   2 2859.81   73.79
  -3  -2   2 2921.11   73.89
  -3  -2   2 2960.20   73.89
   3  -2  -2 2927.51   73.79
  -3   2  -2 2951.80   73.79
  -3   2  -2 2863.41   73.69
   3  -2  -2 2953.00   73.89
   3   2   2 2864.81   73.69
   3   2   2 2914.41   73.79
  -4  -2  -2  106.59    4.90
  -4   2   2  120.49    5.30
   4  -2   2   99.49    5.00
   4  -2   2  114.19    5.40
  -4  -2  -2  103.39    5.00
   4   2  -2  113.59    5.30
  -4   2   2  122.39    5.40
   4   2  -2  128.09    5.50
  -4   2  -2  112.09    5.20
   4   2   2  100.69    4.90
  -4  -2   2  114.99    5.20
   4   2   2  105.69    5.20
   4  -2  -2  121.19    5.20
   4  -2  -2  116.09    5.20
  -4  -2   2  106.99    5.10
  -4   2  -2  112.09    5.00
   5  -2   2   70.79    4.70
   5  -2   2   79.29    4.70
  -5  -2  -2   74.39    4.30
   5   2  -2   74.39    4.50
   5   2  -2   67.69    4.40
  -5  -2  -2   72.29    4.70
  -5   2   2   68.89    4.80
  -5   2   2   62.79    4.40
  -5   2  -2   78.19    4.80
  -5   2  -2   67.49    4.30
   5  -2  -2   71.59    4.80
   5  -2  -2   64.29    4.80
   5   2   2   71.19    4.40
  -5  -2   2   65.39    4.70
   5   2   2   70.39    4.80
  -5  -2   2   64.39    4.30
  -6  -2  -2  117.89    6.10
   6  -2   2  113.89    6.30
  -6   2   2  110.29    6.20
   6   2  -2  128.09    6.30
   6   2  -2  109.29    6.20
  -6   2   2  110.49    6.30
  -6  -2  -2  125.49    6.10
   6  -2   2  109.09    6.60
   6  -2  -2  108.39    6.10
  -6   2  -2  109.69    6.00
  -6   2  -2  107.49    6.30
  -6  -2   2  126.19    6.60
   6  -2  -2  116.19    6.60
  -6  -2   2  126.79    6.60
   6   2   2  124.59    6.30
   6   2   2  121.09    6.30
   7  -2   2   58.19    5.60
  -7  -2  -2   51.79    5.10
  -7   2   2   57.99    5.40
  -7  -2  -2   62.79    5.90
   7  -2   2   55.09    5.30
   7   2  -2   48.40    5.00
   7  -2  -2   57.29    5.30
  -7   2  -2   55.99    5.80
  -7  -2   2   42.00    4.70
  -7  -2   2   54.39    5.20
   7  -2  -2   49.99    5.00
  -7   2  -2   50.49    5.30
   7   2   2   70.99    5.90
   7   2   2   50.19    5.30
   8   2  -2    3.40    3.40
   8   2  -2    7.20    3.30
  -8   2   2    1.30    3.40
  -8   2   2    7.90    4.00
   8  -2   2    7.90    3.80
  -8  -2  -2    3.20    3.00
   8  -2   2    8.10    3.50
  -8   2  -2    0.80    3.30
  -8  -2   2    2.60    3.30
   8   2   2    4.10    3.70
   8   2   2    1.40    3.30
  -8  -2   2    5.80    3.20
   8  -2  -2    3.00    3.90
   8  -2  -2    5.10    3.50
  -9   2   2    6.00    3.50
  -9  -2  -2    4.90    3.40
   9  -2   2    7.90    6.20
   9   2  -2    6.20    3.20
  -9  -2  -2    9.00    3.90
   9  -2  -2   -2.80    3.00
  -9  -2   2    2.80    5.90
   9   2   2    4.10    5.60
  -9   2  -2    4.70    3.60
  -9   2  -2    3.90    3.80
   0  -3   2 1513.25   38.00
   0  -3  -2 1471.45   37.90
   0   3  -2 1493.45   38.30
   0  -3   2 1469.75   38.00
   0   3   2 1502.25   38.00
  -1   3   2 3997.00  113.79
   1  -3   2 4104.49  113.69
   1   3  -2 3930.61  113.79
  -1  -3  -2 4075.59  113.09
  -1   3  -2 4262.37  114.59
   1  -3  -2 3929.51  113.39
  -1  -3   2 3967.40  113.79
   1   3   2 4130.99  113.49
  -2   3   2  195.28    6.70
   2  -3   2  210.98    6.60
  -2  -3  -2  207.78    6.50
   2  -3   2  211.18    7.20
  -2   3   2  204.78    6.60
  -2  -3  -2  210.98    6.50
   2   3  -2  195.38    6.60
   2  -3  -2  200.68    6.60
  -2  -3   2  194.18    6.70
  -2   3  -2  211.98    6.70
  -2   3  -2  212.78    6.50
  -2  -3   2  189.58    6.50
   2  -3  -2  200.88    8.50
   2   3   2  201.48    6.60
   3   3  -2 1234.98   31.40
  -3   3   2 1230.38   31.50
   3  -3   2 1126.59   31.30
  -3   3   2 1214.48   31.50
   3  -3   2 1162.98   31.40
  -3  -3  -2 1121.69   31.10
  -3  -3  -2 1137.59   31.10
   3   3  -2 1222.28   31.40
  -3   3  -2 1173.28   31.30
  -3  -3   2 1227.68   31.50
   3   3   2 1191.68   31.40
  -3   3  -2 1115.29   31.20
  -3  -3   2 1234.98   31.50
   3  -3  -2 1221.88   31.40
   3  -3  -2 1247.08   31.50
   3   3   2 1144.09   31.30
  -4   3   2   63.69    4.40
   4  -3   2   76.59    4.30
  -4   3   2   55.99    4.10
   4   3  -2   58.99    4.20
  -4  -3  -2   67.29    3.90
  -4  -3  -2   59.39    4.10
   4  -3   2   65.79    4.10
   4   3  -2   67.59    4.10
   4  -3  -2   62.59    4.40
  -4  -3   2   58.89    4.20
  -4   3  -2   73.09    4.10
   4   3   2   72.09    4.10
   4  -3  -2   62.89    4.10
   4   3   2   68.29    4.00
  -4  -3   2   66.69    4.10
  -4   3  -2   72.39    4.10
  -5  -3  -2   21.00    3.00
  -5   3   2   21.30    3.20
   5   3  -2   21.30    3.10
   5  -3   2   17.90    3.00
  -5  -3  -2   18.80    2.80
   5   3  -2   21.20    3.30
  -5   3   2   25.80    3.50
   5  -3   2   20.20    3.40
   5   3   2   16.60    2.90
   5  -3  -2   18.30    3.00
  -5   3  -2   29.20    3.40
  -5  -3   2   22.90    3.20
   5  -3  -2   24.00    3.50
   5   3   2   19.20    3.00
  -5   3  -2   25.40    3.30
  -5  -3   2   21.70    3.20
  -6  -3  -2   52.99    4.50
   6   3  -2   62.99    4.90
   6   3  -2   65.29    4.90
  -6   3   2   53.69    4.80
   6  -3   2   47.70    4.70
   6  -3   2   47.50    4.80
  -6   3   2   52.79    5.20
  -6  -3  -2   46.00    4.90
  -6  -3   2   58.59    5.20
   6  -3  -2   59.89    4.90
  -6   3  -2   52.39    5.00
   6  -3  -2   59.79    5.30
   6   3   2   57.39    4.90
  -6  -3   2   64.99    5.20
   6   3   2   55.89    4.70
  -6   3  -2   53.89    5.00
  -7  -3  -2   11.30    3.70
   7  -3   2   12.40    3.60
   7  -3   2    2.50    3.50
  -7  -3  -2   13.90    3.40
  -7   3   2    9.20    3.90
   7   3  -2   15.30    3.70
  -7   3  -2   11.20    3.80
   7   3   2   10.30    3.40
   7  -3  -2    9.90    3.40
  -7  -3   2   14.60    3.80
  -7  -3   2    5.40    2.40
   7   3   2   10.00    3.50
   7  -3  -2    8.90    3.80
  -7   3  -2    6.60    3.60
   8   3  -2   38.30    5.10
  -8   3   2   42.60    5.40
  -8  -3  -2   37.30    4.70
   8  -3   2   36.90    5.30
   8  -3  -2   36.40    5.00
  -8  -3   2   37.40    4.90
  -8   3  -2   39.60    4.90
   8   3   2   38.90    5.00
  -8  -3   2   48.80    6.40
   8  -3  -2   42.50    8.00
  -8   3  -2   30.50    5.60
  -9  -3  -2   -5.30    3.20
  -9  -3  -2   -1.40    3.40
  -9   3   2    2.50    4.10
  -9   3  -2    0.20    3.80
  -9  -3   2   -6.00    3.60
  -9   3  -2   -0.40    3.60
   0  -4   2   17.10    2.00
   0  -4  -2   21.30    2.10
   0   4   2   19.00    2.00
   0   4   2   18.00    2.00
   0   4  -2   18.20    2.00
   0  -4   2   20.50    2.20
   0  -4  -2   17.10    1.90
  -1   4   2   32.40    2.70
  -1  -4  -2   29.20    2.30
  -1  -4  -2   26.20    2.50
   1  -4   2   29.90    2.60
   1   4  -2   28.00    2.40
   1  -4   2   28.80    2.80
  -1   4  -2   32.00    2.60
   1  -4  -2   29.30    2.40
   1  -4  -2   36.30    2.50
  -1  -4   2   30.60    2.40
  -1   4  -2   26.40    2.80
   1   4   2   29.30    2.40
  -1  -4   2   30.90    2.80
   2   4  -2  217.98    7.30
  -2  -4  -2  228.38    7.30
   2   4  -2  226.38    7.40
   2  -4   2  230.28    7.50
   2  -4   2  235.58    7.50
  -2   4   2  231.98    7.60
  -2  -4  -2  218.98    7.20
  -2   4   2  231.18    7.50
   2   4   2  227.98    7.40
  -2   4  -2  217.08    7.30
  -2  -4   2  232.58    7.40
  -2   4  -2  228.78    7.40
   2   4   2  225.68    7.40
   2  -4  -2  223.38    7.40
  -2  -4   2  222.08    7.40
   2  -4  -2  222.68    7.50
   3   4  -2  158.98    6.30
   3  -4   2  162.58    6.40
  -3   4   2  156.38    6.20
   3   4  -2  150.08    6.10
  -3  -4  -2  166.68    6.20
  -3  -4  -2  159.78    6.10
  -3   4   2  161.38    6.50
   3  -4   2  163.38    6.20
   3  -4  -2  168.58    6.30
  -3  -4   2  155.48    6.30
  -3   4  -2  174.08    6.40
   3   4   2  152.68    6.00
   3   4   2  160.58    6.10
  -3   4  -2  161.28    6.10
  -3  -4   2  158.88    6.10
   3  -4  -2  163.28    6.40
   4   4  -2   71.99    4.20
  -4  -4  -2   61.09    3.90
   4  -4   2   64.59    4.20
   4   4  -2   65.99    4.10
  -4  -4  -2   64.09    4.20
  -4   4   2   69.59    4.30
   4  -4   2   64.99    4.50
  -4   4   2   74.69    4.40
   4  -4  -2   58.39    4.10
   4   4   2   55.19    3.90
  -4  -4   2   67.99    4.30
  -4   4  -2   60.39    4.10
  -4   4  -2   56.89    4.00
   4   4   2   58.69    4.00
  -4  -4   2   63.39    4.10
   4  -4  -2   71.19    4.60
  -5  -4  -2   82.59    5.10
   5  -4   2   77.39    5.00
  -5   4   2   72.59    5.30
   5  -4   2   81.79    6.30
   5   4  -2   72.59    5.00
  -5  -4  -2   75.59    4.60
  -5  -4   2   70.39    5.00
   5   4   2   83.39    5.00
   5  -4  -2   69.09    5.90
   5  -4  -2   63.69    5.00
  -5   4  -2   90.09    5.00
   5   4   2   78.79    5.20
  -5   4  -2   81.29    4.90
   6  -4   2  108.99    6.50
   6   4  -2  109.49    7.10
  -6   4   2  125.89    6.90
  -6  -4  -2  116.69    6.20
   6   4  -2  125.09    6.60
  -6  -4  -2  119.69    6.30
  -6  -4   2  123.49    6.50
  -6  -4   2  132.59    8.00
  -6   4  -2  114.99    6.40
   6  -4  -2  116.69    6.90
   6  -4  -2  119.19    6.90
  -6   4  -2  118.89    6.70
   6   4   2  115.49    6.50
  -7  -4  -2   55.89    5.70
   7   4  -2   64.09    5.30
  -7  -4  -2   61.49    5.60
   7  -4   2   53.69    5.60
  -7   4   2   56.59    5.90
   7   4   2   63.79    5.60
   7  -4  -2   56.39    5.70
  -7  -4   2   64.69    5.90
  -7   4  -2   60.89    5.80
  -7   4  -2   63.79    5.40
   7   4   2   62.89    5.40
   8   4  -2   38.30    5.30
  -8   4   2   25.90    5.50
   8   4  -2   22.20    4.40
   8  -4   2   23.10    5.00
  -8   4   2   30.20    4.80
  -8  -4  -2   29.20    4.50
   8  -4   2   29.40    4.60
  -8  -4  -2   29.80    4.70
  -8   4  -2   33.20    4.90
   8  -4  -2   40.60    5.00
  -8  -4   2   22.70    4.60
   8   4   2   33.90    4.80
   8   4   2   30.70    5.60
  -8   4  -2   37.00    4.70
  -8  -4   2   32.90    5.80
   8  -4  -2   25.50    5.40
   9   4  -2    3.10    4.10
   9  -4   2    9.20    3.90
  -9   4   2    3.60    4.10
  -9  -4  -2    3.50    3.70
  -9   4  -2    9.20    3.80
   9  -4  -2    7.30    6.00
  -9   4  -2   12.30    4.80
   9   4   2    3.30    3.60
   0  -5   2    2.00    1.60
   0   5  -2    6.60    1.90
   0  -5  -2    1.80    1.70
   0  -5   2    4.00    1.80
   0   5   2    6.20    1.90
   0   5   2    4.40    1.90
   0  -5  -2    5.60    1.80
  -1  -5  -2  237.18    8.00
   1   5  -2  262.57    8.10
  -1   5   2  270.37    8.30
  -1   5   2  266.47    8.30
   1  -5   2  255.57    8.20
   1   5  -2  265.07    8.20
  -1  -5  -2  232.18    8.00
   1   5   2  243.08    8.00
   1  -5  -2  270.17    8.20
   1   5   2  251.57    8.10
   1  -5  -2  257.57    8.10
  -1  -5   2  260.77    8.10
  -1   5  -2  249.68    8.10
  -1  -5   2  262.17    8.20
  -1   5  -2  240.38    8.10
  -2  -5  -2  664.43   18.30
   2  -5   2  652.33   18.40
   2   5  -2  663.63   18.40
   2  -5   2  649.83   18.40
  -2  -5  -2  670.43   18.30
  -2   5   2  663.23   18.40
   2   5  -2  655.83   18.30
  -2   5   2  652.93   18.40
  -2   5  -2  679.33   18.50
   2   5   2  656.93   18.30
  -2   5  -2  645.44   18.30
   2  -5  -2  662.03   18.40
  -2  -5   2  659.63   18.40
   2  -5  -2  677.33   18.40
  -2  -5   2  640.94   18.30
   2   5   2  665.53   18.40
  -3  -5  -2   56.89    3.90
   3  -5   2   57.19    3.90
  -3   5   2   57.69    4.00
   3  -5   2   58.19    3.90
  -3   5   2   54.29    3.80
  -3  -5  -2   55.29    3.90
   3   5  -2   60.29    4.10
   3   5  -2   54.19    4.10
  -3   5  -2   58.99    3.80
   3   5   2   55.99    4.00
  -3  -5   2   60.79    3.90
  -3  -5   2   57.09    3.80
   3  -5  -2   55.69    3.80
  -3   5  -2   55.89    4.10
   3  -5  -2   49.50    4.10
   3   5   2   61.79    4.00
   4  -5   2  299.17   10.30
   4   5  -2  303.37   10.20
  -4  -5  -2  300.77   10.20
  -4   5   2  309.47   10.40
   4   5  -2  286.07   10.10
  -4  -5  -2  305.77   10.10
   4  -5   2  303.67   10.30
  -4   5   2  300.37   10.30
  -4   5  -2  303.17   10.30
   4   5   2  301.97   10.30
  -4  -5   2  294.77   10.10
  -4  -5   2  299.27   10.20
   4  -5  -2  310.77   10.30
   4   5   2  292.87   10.20
  -4   5  -2  291.47   10.20
   4  -5  -2  315.37   10.50
  -5   5   2  381.26   12.70
   5  -5   2  377.76   12.60
  -5   5   2  376.46   12.60
   5   5  -2  350.86   12.20
  -5  -5  -2  358.96   12.30
   5   5  -2  379.96   12.60
   5  -5   2  366.46   12.60
   5  -5  -2  385.06   12.60
   5  -5  -2  376.56   12.50
  -5   5  -2  369.86   12.40
  -5  -5   2  368.06   12.40
  -5   5  -2  369.46   13.70
   5   5   2  385.96   12.70
   5   5   2  363.76   12.30
  -5  -5   2  368.06   12.40
  -6  -5  -2   -0.40    2.60
   6  -5   2   -0.40    2.90
  -6   5   2    2.10    3.00
   6   5  -2    4.20    2.80
  -6   5   2    1.40    2.20
   6   5  -2   -1.50    2.70
  -6  -5  -2    5.70    3.10
   6  -5   2    3.10    2.90
   6  -5  -2    1.40    3.00
   6  -5  -2    4.60    3.30
  -6   5  -2    3.10    2.90
  -6  -5   2    5.00    2.90
   6   5   2    1.30    3.00
  -6   5  -2   -0.30    3.10
   6   5   2    3.00    2.70
  -6  -5   2    1.10    3.00
  -7  -5  -2   90.99    6.50
  -7   5   2  107.69    7.10
   7  -5   2   88.29    6.30
   7   5  -2  101.39    6.40
   7   5   2   85.49    6.40
   7   5   2   95.09    6.70
   7  -5  -2   84.59    6.20
  -7   5  -2   92.59    6.30
  -7  -5   2  106.59    6.50
  -8  -5  -2   21.00    4.40
  -8   5   2   18.50    4.40
  -8   5   2   23.70    4.60
   8  -5   2   20.90    4.30
   8   5  -2   17.80    4.40
   8   5  -2   18.80    3.90
   8  -5   2   25.70    4.90
   8  -5  -2   21.20    4.20
  -8   5  -2   22.20    4.70
   8  -5  -2   19.70    4.30
   8   5   2   18.70    4.20
  -8  -5   2   21.90    4.40
   8   5   2   15.80    4.10
  -8  -5   2   23.80    4.30
  -9   5   2    4.50    4.30
  -9  -5  -2   11.20    3.90
   9   5  -2    9.50    4.10
   9  -5  -2    8.20    4.30
  -9   5  -2   15.20    5.50
   9   5   2   13.60    4.30
  -9  -5   2    2.90    3.60
   0  -6   2  452.25   13.30
   0  -6   2  464.65   13.50
   0  -6  -2  438.06   13.20
   0   6   2  460.55   13.30
   0   6  -2  447.86   13.20
   0   6  -2  456.05   13.30
   0   6   2  461.95   13.40
   0  -6  -2  457.85   13.30
  -1   6   2  257.97    8.60
  -1  -6  -2  258.77    8.60
  -1  -6  -2  257.27    8.50
   1  -6   2  259.27    8.70
  -1   6   2  260.27    8.70
   1   6  -2  271.87    8.70
   1  -6   2  258.17    8.60
   1   6  -2  268.57    8.70
   1  -6  -2  272.97    8.60
  -1  -6   2  261.97    8.70
  -1  -6   2  272.77    8.80
  -1   6  -2  256.17    8.70
  -1   6  -2  261.07    8.70
   1  -6  -2  266.57    8.60
   1   6   2  259.67    8.60
   1   6   2  263.37    8.60
   2  -6   2  273.17    9.20
  -2   6   2  284.37    9.30
  -2  -6  -2  260.97    8.90
  -2   6   2  295.57    9.60
  -2  -6  -2  268.27    9.00
   2   6  -2  288.67    9.30
   2  -6   2  274.27    9.30
   2   6  -2  276.07    9.20
   2   6   2  285.07    9.30
  -2   6  -2  278.77    9.10
   2   6   2  272.37    9.20
   2  -6  -2  280.57    9.20
  -2   6  -2  272.87    9.20
  -2  -6   2  285.77    9.30
  -2  -6   2  283.97    9.20
   3   6  -2   66.49    4.20
  -3  -6  -2   70.19    4.10
  -3  -6  -2   71.89    4.40
  -3   6   2   69.69    4.50
   3  -6   2   67.29    4.30
  -3   6   2   72.19    4.40
   3   6  -2   69.19    4.20
   3  -6   2   72.09    4.40
  -3   6  -2   71.69    4.30
  -3  -6   2   63.49    4.20
   3   6   2   67.39    4.50
  -3  -6   2   67.59    4.40
   3   6   2   70.19    4.30
  -3   6  -2   70.99    4.40
   3  -6  -2   72.69    4.70
   3  -6  -2   60.39    4.40
  -4  -6  -2   63.99    4.30
  -4   6   2   72.29    5.70
   4  -6   2   66.19    5.00
  -4   6   2   69.09    4.70
  -4  -6  -2   62.39    4.60
   4  -6   2   67.59    4.70
   4   6  -2   70.19    4.90
   4   6  -2   57.89    4.40
   4  -6  -2   65.49    5.00
  -4   6  -2   65.39    4.50
   4  -6  -2   75.49    5.00
   4   6   2   71.09    4.60
  -4  -6   2   63.69    5.00
   4   6   2   65.39    4.50
  -4  -6   2   71.09    4.90
  -4   6  -2   74.39    4.90
  -5  -6  -2   26.00    3.70
  -5  -6  -2   13.40    3.00
   5  -6   2   15.80    3.40
  -5   6   2   17.20    3.60
   5   6  -2   16.50    3.50
   5   6  -2   18.80    3.60
  -5   6   2   15.50    3.40
   5  -6   2   20.30    3.80
  -5   6  -2   15.90    3.30
   5   6   2   19.40    3.40
  -5  -6   2   13.40    3.20
  -5   6  -2   17.80    3.60
   5  -6  -2   20.60    3.50
   5   6   2   16.50    3.60
   5  -6  -2   22.90    3.70
  -5  -6   2   15.40    3.30
   6  -6   2    2.80    2.30
   6   6  -2    3.40    2.40
  -6  -6  -2    4.30    3.50
  -6  -6  -2    5.80    3.20
   6  -6   2    5.00    3.50
  -6   6   2    6.30    3.80
   6   6  -2    8.30    3.40
  -6   6  -2    6.20    3.60
   6   6   2   11.00    3.30
   6  -6  -2    6.00    3.20
   6   6   2    7.90    3.20
  -6   6  -2    3.50    3.20
   6  -6  -2    3.80    3.20
  -6  -6   2    6.40    3.20
  -6  -6   2    9.30    3.00
   7   6  -2   22.80    4.00
  -7   6   2   17.40    4.10
  -7  -6  -2   19.50    4.00
   7  -6   2   15.40    3.90
   7   6  -2   18.70    6.40
   7  -6  -2   16.70    4.60
  -7   6  -2   23.50    4.40
   7   6   2   25.40    4.20
   7   6   2   22.90    4.20
  -7  -6   2   21.50    4.10
   7  -6  -2   15.80    4.20
  -7  -6   2   19.10    4.90
  -8  -6  -2    4.80    3.50
   8   6  -2    6.90    3.50
   8   6  -2   11.10    3.90
   8  -6   2   11.10    3.60
   8  -6   2   15.30    4.00
  -8  -6  -2   10.50    3.60
  -8   6   2    5.40    4.00
  -8   6   2    7.60    3.80
   8  -6  -2   16.20    4.50
   8   6   2   11.20    4.10
   8  -6  -2    5.70    3.70
  -8   6  -2   11.10    4.10
  -8   6  -2    9.80    3.90
  -8  -6   2   13.70    3.90
   8   6   2    9.50    3.80
  -8  -6   2   10.10    3.80
   0   7  -2  253.87    8.70
   0  -7  -2  257.57    8.80
   0  -7   2  264.37    8.90
   0  -7  -2  264.57    8.80
   0   7   2  277.47    9.00
   0  -7   2  255.97    8.90
   0   7  -2  253.37    8.80
   0   7   2  269.97    8.90
   1   7  -2   31.50    3.20
   1  -7   2   40.00    3.70
  -1   7   2   33.80    3.30
   1   7  -2   32.90    3.20
  -1   7   2   31.80    3.30
   1  -7   2   37.20    3.60
  -1  -7  -2   34.70    3.40
  -1  -7  -2   36.40    3.30
   1   7   2   37.90    3.50
   1  -7  -2   33.60    3.30
  -1  -7   2   34.00    3.50
   1  -7  -2   37.60    3.50
   1   7   2   44.50    3.50
  -1   7  -2   34.60    3.50
  -1   7  -2   44.70    3.80
  -1  -7   2   37.60    3.50
   2   7  -2   38.70    3.50
  -2   7   2   34.70    3.40
  -2  -7  -2   41.20    3.70
  -2   7   2   33.10    3.50
   2  -7   2   40.40    3.70
   2   7  -2   40.40    3.50
  -2  -7  -2   35.00    3.30
  -2  -7   2   38.10    3.50
  -2   7  -2   35.30    3.40
   2   7   2   39.80    3.50
  -2   7  -2   38.80    3.60
   2   7   2   35.40    3.40
   2  -7  -2   34.60    3.50
   2  -7  -2   37.80    3.90
  -2  -7   2   38.80    3.60
  -3   7   2   39.60    3.70
   3  -7   2   43.50    4.00
  -3   7   2   41.40    4.30
  -3  -7  -2   39.70    3.90
   3   7  -2   39.00    3.70
  -3  -7  -2   37.70    3.70
   3   7  -2   35.00    3.60
   3  -7   2   41.60    3.80
  -3   7  -2   39.20    3.70
   3   7   2   38.10    3.70
   3  -7  -2   42.50    3.80
   3  -7  -2   48.80    4.30
  -3   7  -2   40.20    3.90
  -3  -7   2   40.20    3.80
  -3  -7   2   41.50    3.60
   3   7   2   38.90    4.00
  -4   7   2   80.09    5.40
   4   7  -2   73.69    5.30
   4  -7   2   86.99    5.60
   4   7  -2   86.39    5.20
  -4  -7  -2   76.19    4.90
  -4   7   2   76.29    5.20
   4  -7   2   84.09    5.60
   4  -7  -2   77.19    5.00
  -4  -7   2   76.59    4.90
   4   7   2   87.09    5.30
  -4   7  -2   73.09    5.50
   4  -7  -2   83.19    5.60
  -4   7  -2   82.79    5.40
   4   7   2   81.19    5.10
  -4  -7   2   80.99    5.30
   5  -7   2   34.20    4.40
  -5  -7  -2   28.20    3.80
   5  -7   2   31.00    4.20
  -5  -7  -2   38.60    4.30
   5   7  -2   29.60    4.00
  -5   7   2   22.30    3.40
  -5   7   2   33.70    4.60
   5   7  -2   34.60    4.80
   5   7   2   26.10    3.80
  -5   7  -2   28.90    4.10
  -5   7  -2   28.20    3.90
   5  -7  -2   40.70    4.50
   5   7   2   34.90    4.60
  -5  -7   2   29.10    4.90
  -5  -7   2   31.50    4.00
   6  -7   2   19.90    4.40
  -6   7   2   22.80    4.50
   6   7  -2   22.60    3.90
  -6  -7  -2   22.60    4.10
  -6  -7  -2   20.40    4.00
   6   7   2   14.70    3.60
  -6   7  -2    8.10    3.20
  -6   7  -2   22.50    4.20
   6  -7  -2   11.90    3.60
  -6  -7   2   15.70    3.80
   6   7   2   20.40    3.90
  -7  -7  -2   52.19    6.00
  -7  -7  -2   30.60    4.80
   7   7  -2   35.90    5.00
   7  -7   2   41.30    5.30
  -7   7   2   34.40    5.30
   7  -7  -2   35.10    4.70
  -7   7  -2   40.90    5.20
   7   7   2   47.70    5.40
  -7  -7   2   42.40    5.00
  -7   7  -2   46.90    5.50
  -8   7   2   29.40    6.20
  -8  -7  -2   35.30    5.00
  -8  -7  -2   33.30    5.00
   8   7  -2   28.30    5.20
   8  -7  -2   30.00    5.20
  -8  -7   2   40.10    5.40
  -8   7  -2   23.70    4.60
  -8   7  -2   30.70    4.90
   0  -8  -2    3.70    2.10
   0  -8   2    2.50    2.00
   0   8   2    1.90    2.10
   0  -8   2    3.20    2.40
   0  -8  -2    4.50    2.20
   0   8  -2   -0.60    1.90
   0   8  -2    2.30    2.40
   1  -8   2  301.87   10.30
  -1   8   2  314.87   10.40
  -1  -8  -2  299.57   10.20
  -1  -8  -2  306.67   10.40
   1   8  -2  314.57   10.40
  -1   8   2  298.47   10.40
   1  -8   2  307.67   10.60
   1   8  -2  315.47   10.40
   1  -8  -2  320.77   10.50
   1   8   2  331.17   10.70
   1  -8  -2  301.17   10.30
   1   8   2  306.87   10.40
  -1  -8   2  321.27   10.40
  -1   8  -2  297.07   10.30
  -1  -8   2  310.87   10.50
  -1   8  -2  285.27   10.20
   2  -8   2   93.69    5.30
  -2   8   2  102.99    5.30
   2   8  -2  101.99    5.40
  -2  -8  -2   96.59    5.10
   2  -8   2  103.99    5.30
  -2  -8  -2   97.69    5.30
   2   8  -2   94.69    5.40
  -2   8   2   81.39    5.20
   2   8   2  103.59    5.30
   2  -8  -2   92.49    5.20
  -2   8  -2   99.99    5.30
  -2  -8   2   91.79    5.20
   2   8   2   97.19    5.50
  -2  -8   2   99.49    5.40
   2  -8  -2   82.79    5.00
  -2   8  -2   98.49    5.20
  -3  -8  -2   60.79    4.40
   3  -8   2   71.49    4.70
   3   8  -2   67.39    4.70
  -3   8   2   67.49    4.90
   3  -8   2   57.29    5.10
   3   8  -2   59.99    4.60
  -3   8   2   63.39    4.60
   3  -8  -2   68.39    5.10
  -3   8  -2   58.09    4.50
   3   8   2   60.39    4.60
  -3  -8   2   68.89    4.70
  -3   8  -2   65.79    5.20
  -3  -8   2   62.39    4.70
   3   8   2   59.89    4.60
   4   8  -2   30.00    3.90
   4  -8   2   26.30    3.90
   4   8  -2   43.30    4.50
  -4   8   2   35.00    5.30
  -4   8   2   42.00    4.50
  -4  -8  -2   39.20    4.10
  -4  -8  -2   31.70    3.80
   4  -8   2   25.70    4.50
  -4   8  -2   37.70    4.10
   4  -8  -2   36.30    4.10
  -4  -8   2   38.90    4.20
   4   8   2   37.80    4.80
   4  -8  -2   35.10    4.20
  -4   8  -2   34.00    4.10
  -4  -8   2   43.10    4.30
   4   8   2   30.10    4.20
  -5  -8  -2   72.49    5.40
  -5   8   2   58.49    5.40
   5   8  -2   64.79    5.30
   5  -8   2   69.59    5.70
   5   8  -2   49.80    4.80
  -5  -8  -2   70.99    5.60
  -5  -8   2   70.79    5.50
   5   8   2   75.59    5.60
  -5   8  -2   70.59    5.50
  -5   8  -2   71.59    6.00
   5  -8  -2   63.59    5.90
   5  -8  -2   70.49    5.90
   5   8   2   64.79    5.70
  -6  -8  -2    0.40    2.80
   6  -8   2   -0.20    3.40
  -6   8   2    1.40    3.20
   6   8  -2    1.40    3.30
   6   8   2    1.30    3.00
  -6  -8   2   -1.70    2.80
  -6   8  -2    2.60    3.20
   6   8   2    2.50    3.20
   6  -8  -2   -6.40    3.00
  -7   8   2    2.20    3.40
  -7   8   2    1.00    3.20
   7   8  -2    2.80    3.50
   7  -8   2    4.80    3.60
   7  -8   2    6.80    4.10
  -7  -8  -2    4.50    3.10
   7   8  -2    4.50    3.10
  -7  -8   2    3.40    3.10
   7   8   2    1.90    3.70
  -7   8  -2    1.60    3.50
   7  -8  -2    8.70    3.90
  -7   8  -2   -1.00    3.00
   7  -8  -2    0.10    3.70
   7   8   2    8.00    3.90
   8  -8   2   55.59    6.20
  -8   8   2   50.69    6.10
  -8  -8  -2   61.39    5.90
   8   8  -2   51.89    5.90
   8  -8  -2   71.29    6.30
  -8   8  -2   54.69    7.30
  -8  -8   2   55.59    6.00
   8   8   2   59.29    6.60
   0  -9  -2    9.60    2.80
   0  -9  -2    5.90    2.50
   0   9  -2    9.00    2.70
   0  -9   2   11.40    2.80
   0  -9   2    7.10    2.90
   1   9  -2  128.09    6.20
  -1   9   2  125.79    6.30
  -1  -9  -2  128.79    6.10
  -1   9   2  131.69    6.40
   1   9  -2  126.69    6.30
   1  -9   2  128.19    6.40
   1  -9   2  134.89    6.60
  -1  -9  -2  133.59    8.20
   1   9   2  122.09    6.40
  -1   9  -2  143.79    6.70
  -1  -9   2  124.09    6.00
  -1   9  -2  119.99    6.90
   1  -9  -2  124.99    6.20
   1   9   2  138.29    6.40
  -1  -9   2  141.09    6.70
   2  -9   2  131.29    6.50
   2   9  -2  112.19    6.10
   2   9  -2  118.89    6.40
  -2   9   2  116.89    6.10
  -2  -9  -2  121.99    6.00
  -2  -9  -2  116.69    6.30
  -2   9   2  124.49    6.70
   2  -9   2  137.59    6.50
  -2  -9   2  114.09    6.00
   2   9   2  126.99    6.60
   2  -9  -2  116.89    6.20
  -2   9  -2  119.19    6.10
   2   9   2  125.19    6.30
  -2   9  -2  118.09    6.30
   2  -9  -2  122.69    6.10
  -2  -9   2  124.39    6.50
  -3   9   2  101.19    6.10
  -3   9   2  113.29    7.70
   3   9  -2   99.79    6.10
   3   9  -2  110.39    6.00
   3  -9   2   80.59    7.00
  -3  -9  -2   88.89    5.60
  -3  -9  -2   83.39    5.40
   3   9   2   89.79    5.70
   3  -9  -2   94.79    5.70
   3   9   2   87.99    6.40
  -3   9  -2   88.99    5.50
  -3  -9   2   96.59    5.80
  -3  -9   2   87.39    5.50
   3  -9  -2   97.19    5.80
  -3   9  -2   91.29    5.70
   4   9  -2   -0.50    2.60
  -4   9   2    2.30    3.10
   4  -9   2    0.80    1.90
  -4  -9  -2    1.40    2.70
   4  -9   2    9.40    3.20
   4   9  -2    4.50    2.90
   4   9   2    4.70    3.00
   4  -9  -2   -1.10    2.70
  -4   9  -2    1.60    3.10
   4  -9  -2    2.40    2.90
  -4   9  -2   -1.40    2.80
  -4  -9   2    0.70    2.40
   4   9   2    0.50    2.90
  -4  -9   2    0.40    2.90
  -5  -9  -2   44.10    4.60
   5   9  -2   40.70    4.90
  -5   9   2   37.90    4.90
  -5  -9  -2   33.90    4.30
   5  -9   2   41.60    4.90
   5   9   2   33.80    4.60
  -5   9  -2   37.60    4.70
   5  -9  -2   38.00    5.00
  -5  -9   2   46.90    5.20
   5   9   2   28.60    4.50
   6  -9   2   33.20    4.90
  -6   9   2   24.20    4.70
  -6  -9  -2   37.60    4.90
  -6  -9  -2   39.10    5.60
   6   9  -2   27.00    4.50
  -6   9  -2   37.10    5.00
  -6   9  -2   28.50    4.40
   6  -9  -2   35.70    7.60
   6  -9  -2   27.20    4.60
   6   9   2   30.90    4.60
  -6  -9   2   27.80    4.30
  -7  -9  -2    3.70    3.20
   7   9  -2    6.20    3.20
  -7   9   2   -4.00    4.10
   7   9  -2    6.80    4.60
  -7   9   2    3.80    3.60
   7  -9   2    3.30    3.50
  -7  -9  -2   -2.40    3.30
   7   9   2    6.30    3.50
   7  -9  -2    5.70    3.80
   7  -9  -2    5.40    3.50
  -7   9  -2    9.10    4.30
  -7  -9   2    5.90    3.40
  -7  -9   2    1.90    3.20
   7   9   2    2.00    6.00
   0  10   2   88.19    5.40
   0  10  -2   74.29    5.20
   0 -10   2   78.99    5.40
   0 -10  -2   89.39    5.70
   0 -10   2   87.89    5.60
   0 -10  -2   83.79    5.20
   0  10  -2   81.79    5.80
   0  10   2   83.59    5.40
  -1  10   2   21.60    3.80
   1  10  -2   27.50    3.90
   1 -10   2   23.90    3.80
   1 -10   2   23.30    3.70
  -1  10   2   19.80    3.60
  -1 -10  -2   30.80    3.60
  -1 -10  -2   25.60    3.80
  -1 -10   2   25.50    4.00
   1  10   2   22.70    3.70
  -1  10  -2   26.60    3.80
  -1  10  -2   23.10    3.70
   1 -10  -2   21.70    3.40
   1  10   2   17.70    3.70
  -1 -10   2   26.90    3.70
   1 -10  -2   28.80    4.00
  -2 -10  -2  115.49    6.40
  -2  10   2  121.09    6.50
  -2 -10  -2  126.69    6.70
   2  10  -2  124.89    6.60
   2 -10   2  119.99    7.60
   2 -10   2  108.19    6.20
  -2  10   2  125.09    7.80
   2  10   2  111.29    7.30
   2 -10  -2  121.09    6.60
  -2  10  -2  119.49    6.40
  -2  10  -2  124.19    8.20
  -2 -10   2  125.19    7.60
   2  10   2  108.69    6.40
  -2 -10   2  132.29    6.80
   2 -10  -2  131.09    6.80
   3  10  -2   37.70    4.50
  -3 -10  -2   43.60    4.70
   3 -10   2   43.90    4.90
   3  10  -2   48.00    4.90
  -3  10   2   38.40    4.70
   3 -10  -2   44.00    4.70
  -3 -10   2   41.90    4.60
  -3  10  -2   48.50    5.10
   3  10   2   48.90    5.10
  -3  10  -2   44.50    4.70
   3 -10  -2   43.20    4.50
   3  10   2   42.40    4.70
  -4 -10  -2   35.10    4.70
  -4  10   2   42.70    5.20
  -4 -10  -2   36.50    4.60
   4  10  -2   39.60    4.80
   4 -10   2   36.00    4.90
   4 -10  -2   35.50    4.50
  -4 -10   2   37.80    4.60
   4  10   2   35.50    4.70
  -4  10  -2   31.60    4.70
  -5 -10  -2   17.90    3.80
   5 -10   2   21.70    4.30
   5  10  -2   20.40    4.20
   5  10  -2   25.90    4.40
  -5  10   2   18.90    4.60
  -5 -10   2   22.00    4.10
   5 -10  -2   21.70    4.20
  -5  10  -2   23.60    4.30
   5  10   2   25.80    4.40
   5 -10  -2   20.80    4.10
  -5  10  -2   22.80    7.60
   5  10   2   20.80    4.20
  -5 -10   2   19.90    4.20
  -6  10   2    7.30    4.00
  -6 -10  -2    6.10    4.40
   6  10  -2    5.60    4.00
  -6 -10  -2    3.40    3.10
   6  10  -2    9.30    3.40
   6 -10   2    3.20    3.30
   6 -10   2    9.00    3.60
  -6  10   2    5.70    3.70
   6 -10  -2    4.00    3.40
  -6 -10   2    9.10    3.90
  -6 -10   2    6.50    3.40
   6  10   2    9.90    3.80
   6 -10  -2   10.60    4.30
  -6  10  -2    4.10    4.10
  -6  10  -2    5.90    3.20
   6  10   2    5.40    3.80
  -7 -10  -2    0.70    5.40
   7  10  -2    1.00    3.20
  -7  10   2    1.60    3.70
  -7 -10  -2   12.90    4.00
   7 -10   2   -0.50    4.00
   7 -10  -2    2.90    4.20
  -7  10  -2   -2.50    3.90
  -7 -10   2    0.00    3.60
   7  10   2    1.00    3.80
   0  11   2    4.60    2.40
   0  11   2    1.30    2.70
   0 -11  -2    4.20    2.70
   0 -11   2    5.30    3.00
   0  11  -2    2.00    2.80
   0 -11  -2   -2.50    2.90
   0  11  -2    5.60    3.30
  -1  11   2   20.90    3.90
   1  11  -2   23.00    3.80
  -1 -11  -2   23.10    3.80
   1 -11   2   19.80    3.90
  -1 -11  -2   22.80    4.10
  -1  11  -2   18.10    3.60
  -1 -11   2   19.10    4.00
  -1  11  -2   18.20    3.70
   1  11   2   21.80    3.90
   1 -11  -2   16.60    3.60
   1 -11  -2   17.90    3.70
   1  11   2   13.10    3.10
   2 -11   2  139.69    7.50
   2  11  -2  127.59    6.90
   2  11  -2  147.39    7.50
  -2  11   2  127.99    7.40
  -2 -11  -2  150.18    7.50
  -2 -11  -2  139.59    7.50
   2 -11  -2  135.79    7.40
   2 -11  -2  132.49    7.40
   2  11   2  146.79    7.80
  -2  11  -2  129.19    7.10
  -2  11  -2  153.98    7.90
  -2 -11   2  135.29    7.30
  -3 -11  -2    4.80    2.40
  -3 -11  -2    4.90    3.40
   3  11  -2    2.30    3.40
   3 -11   2    5.50    3.30
  -3  11   2    3.80    3.70
  -3  11  -2    3.70    2.10
   3 -11  -2    3.60    3.40
   3  11   2    2.30    3.10
  -3  11  -2    6.10    3.30
  -3 -11   2    5.10    3.20
   3 -11  -2    2.10    1.90
  -4  11   2   16.70    4.40
   4  11  -2   20.60    4.50
  -4 -11  -2   25.00    4.40
   4  11  -2   17.30    3.80
   4 -11   2   17.60    4.10
  -4  11  -2   29.60    4.50
   4 -11  -2   19.60    4.70
  -4 -11   2   15.80    3.80
  -4 -11   2   18.00    4.20
  -4  11  -2   21.60    6.20
   4 -11  -2   25.80    4.40
   4  11   2   29.90    4.70
   4  11   2   20.10    4.20
  -5 -11  -2   48.60    5.10
   5  11  -2   40.70    5.20
  -5  11   2   49.10    5.70
   5 -11   2   40.70    5.30
  -5  11   2   49.30    5.50
   5  11  -2   47.00    5.80
   5  11   2   42.90    5.20
  -5 -11   2   48.90    5.50
  -5 -11   2   46.00    5.50
   5 -11  -2   43.20    5.30
  -5  11  -2   40.40    5.30
  -5  11  -2   40.10    5.20
   5  11   2   49.80    5.70
  -6 -11  -2    7.20    3.60
   6 -11   2   14.90    7.10
  -6 -11  -2   10.80    3.80
  -6 -11   2   16.80    4.80
   6 -11  -2   14.70    4.30
  -6  11  -2   12.30    3.90
  -6  11  -2   14.20    4.10
   0 -12  -2    2.70    3.00
   0 -12  -2    0.10    1.90
   0 -12   2   -2.50    2.90
   0  12   2    2.40    3.10
   0  12  -2   -1.80    2.80
  -1  12   2    5.10    3.00
  -1 -12  -2   11.00    3.40
   1  12  -2    8.90    3.30
   1 -12   2    9.20    3.70
   1 -12  -2    8.00    3.30
   1 -12  -2    1.10    1.60
  -1  12  -2    4.40    3.10
  -1 -12   2    5.60    3.10
  -2  12   2   18.70    4.40
   2  12  -2   24.90    4.20
   2 -12   2   27.20    4.50
  -2 -12  -2   18.10    4.10
   2 -12  -2   29.70    4.70
  -2  12  -2   17.70    4.00
   2  12   2   19.80    4.10
  -2 -12   2   20.00    4.20
   3  12  -2   13.60    3.70
  -3  12   2   18.80    4.40
  -3 -12  -2   13.50    4.00
   3  12  -2   16.90    4.00
   3 -12   2   16.10    4.30
   3 -12  -2   19.30    4.30
  -3  12  -2   16.40    3.70
   3 -12  -2   14.70    4.10
  -3  12  -2   10.50    3.80
  -3 -12   2   15.60    4.60
  -3 -12   2   10.90    4.00
   3  12   2   11.50    4.60
   3  12   2   20.40    4.30
  -4  12   2   22.80    4.60
   4  12  -2   28.40    4.50
  -4  12   2   36.70    5.20
  -4 -12  -2   31.50    4.70
   4  12  -2   33.60    5.00
   4 -12   2   26.40    5.00
   4 -12   2   29.20    4.80
  -4  12  -2   19.80    4.60
  -4 -12   2   23.60    4.40
   4 -12  -2   29.00    4.70
  -4 -12   2   31.90    4.80
   4  12   2   28.90    4.80
   4  12   2   21.00    4.80
   4 -12  -2   36.70    4.90
  -4  12  -2   32.30    5.10
  -5  12   2    6.30    5.00
  -5 -12  -2   13.60    3.80
  -5 -12  -2    9.70    3.80
   5  12  -2    9.90    4.00
   5 -12   2    8.20    4.70
  -5 -12   2   12.90    4.30
  -5 -12   2    8.60    6.40
  -5  12  -2    5.00    3.60
  -5  12  -2    4.50    3.70
   5 -12  -2   12.00    4.80
   5 -12  -2    7.50    3.80
   6  12  -2    7.60    3.50
   6 -12   2    8.40    4.30
   6  12   2    6.80    3.80
   6 -12  -2   14.60    4.60
   0  13  -2    3.40    3.90
   0 -13  -2    8.20    3.60
   0  13   2    6.20    3.30
   0  13  -2    7.80    3.70
   0 -13  -2    4.70    3.60
   0 -13   2   11.10    3.70
   1  13  -2   15.00    4.10
  -1 -13  -2   19.70    3.90
  -1 -13  -2   23.90    4.10
   1 -13   2   21.70    4.20
  -1  13   2   15.70    4.20
   1 -13  -2   16.60    3.70
   1  13   2   20.00    4.20
  -1  13  -2   22.50    4.40
  -1 -13   2   22.10    4.20
   1 -13  -2   17.40    3.90
   2  13  -2    9.40    3.60
  -2 -13  -2   24.90    5.10
  -2 -13  -2   11.60    3.70
   2 -13   2   11.00    3.70
   2 -13   2   16.40    4.20
  -2  13   2   16.30    4.40
  -2  13   2    9.80    3.70
   2  13   2   13.70    4.10
   2 -13  -2   13.30    3.90
  -2  13  -2   15.50    4.30
  -2 -13   2   12.30    3.80
   2  13   2   11.30    3.80
  -2  13  -2   13.10    4.20
  -2 -13   2   12.60    3.80
  -3 -13  -2   13.80    3.80
  -3 -13  -2   12.10    3.80
  -3  13   2   18.10    4.30
  -3  13   2   19.10    4.70
   3  13  -2   21.40    4.60
   3 -13   2   18.40    4.30
   3  13  -2   13.40    4.10
   3 -13   2   16.40    4.40
   3 -13  -2   16.20    4.40
  -3 -13   2   18.70    4.10
  -3 -13   2   13.30    3.80
   3 -13  -2   17.80    4.40
  -3  13  -2   10.70    3.50
   3  13   2    9.20    3.80
  -3  13  -2   19.30    4.30
   3  13   2   17.50    4.20
  -4 -13  -2    1.50    3.60
  -4 -13  -2   -4.20    3.50
   4 -13   2   -1.00    6.30
  -4  13   2    9.10    7.00
   4  13  -2   -0.40    4.30
   4 -13  -2    1.30    4.00
  -4  13  -2   -0.30    3.40
   4 -13  -2   -1.80    3.50
  -4 -13   2    1.60    3.80
  -4  13  -2    6.40    4.00
   5 -13   2   -1.00    3.90
  -5  13   2   -1.80    3.30
  -5 -13  -2   -8.70    5.60
   5  13  -2   -5.50    3.00
  -5  13  -2    3.20    4.10
   5 -13  -2   -0.10    3.80
   5  13   2    5.70    3.80
  -5 -13   2    0.70    3.50
   0 -14   2    4.40    3.60
   0 -14  -2    2.90    3.70
   0  14  -2    0.70    3.70
   0 -14  -2    7.30    3.50
   0  14  -2    0.40    3.50
   0 -14   2    2.70    3.70
   0  14   2   -1.00    3.30
   0  14   2    8.10    3.70
  -1 -14  -2   23.50    4.30
  -1  14   2   13.10    4.00
  -1 -14  -2   13.30    4.20
   1 -14   2   14.50    4.00
   1  14  -2   13.20    4.10
   1  14  -2   18.60    4.40
  -1  14   2   15.30    4.00
   1 -14   2   16.50    4.40
  -1 -14   2   14.30    4.00
   1  14   2   15.10    4.70
   1 -14  -2   27.20    5.00
  -1 -14   2   23.80    4.50
   1 -14  -2   21.60    4.50
   1  14   2   22.40    4.70
  -1  14  -2   21.30    4.40
  -1  14  -2   21.00    4.60
   2  14  -2   11.90    4.00
  -2  14   2   15.40    4.90
  -2 -14  -2   15.50    4.10
   2  14  -2   11.40    4.50
   2 -14   2   13.80    4.10
  -2 -14  -2   16.40    4.20
  -2  14  -2   18.10    4.50
  -2  14  -2   17.90    4.20
   2 -14  -2    9.90    4.00
  -2 -14   2    5.70    3.80
   2 -14  -2   17.50    4.30
  -3 -14  -2   21.60    5.40
  -3  14   2   12.60    4.10
   3 -14   2   18.00    4.80
   3  14  -2   20.10    5.90
  -3 -14  -2   15.50    4.20
   3  14   2   19.60    4.80
  -3 -14   2    9.80    4.60
   3 -14  -2   19.20    5.60
   0 -15   2    8.30    4.20
   0  15  -2   -1.60    3.40
   0  15   2    3.50    3.50
  -1  15   2    4.20    4.30
   1  15  -2   -0.70    3.50
   1 -15   2   -4.60    3.50
   1 -15  -2   18.70    7.10
  -1  15  -2   -3.90    3.80
   1  15   2    6.80    3.50
  -1 -15   2    6.10    3.90
   1   0   3 5152.88  132.59
  -1   0  -3 5234.78  132.79
  -1   0   3 4977.50  135.19
   2   0  -3  351.96    9.60
   2   0   3  313.17    9.50
   2   0  -3  362.66    9.70
  -2   0  -3  329.37    9.40
  -2   0   3  354.86    9.70
  -2   0  -3  315.17    9.80
  -2   0   3  356.16    9.70
  -3   0   3 1163.88   31.30
  -3   0  -3 1239.28   31.10
   3   0   3 1203.88   31.20
   3   0   3 1180.68   31.10
  -3   0   3 1164.88   31.30
   3   0  -3 1179.98   31.20
  -3   0  -3 1238.28   31.80
   3   0  -3 1167.98   31.20
   4   0  -3  479.55   14.40
  -4   0   3  487.45   14.60
  -4   0   3  490.65   14.60
  -4   0  -3  493.95   14.20
   4   0  -3  483.35   14.50
   4   0   3  512.15   14.50
   4   0   3  492.95   14.40
  -4   0  -3  504.85   14.30
   5   0   3 1134.49   31.70
   5   0   3 1175.28   31.80
  -5   0   3 1193.08   32.00
   5   0  -3 1200.58   31.80
  -5   0  -3 1133.09   31.50
   5   0  -3 1207.98   31.90
  -5   0  -3 1156.28   31.60
  -5   0   3 1165.18   31.90
  -6   0   3  127.59    6.50
   6   0  -3  117.89    6.80
  -6   0   3  119.09    6.40
  -6   0  -3  144.09    6.60
   6   0   3  147.09    6.70
   6   0  -3  129.09    6.50
   6   0   3  135.99    6.70
   7   0   3  405.76   14.10
  -7   0  -3  406.46   13.90
   7   0  -3  395.76   14.10
  -7   0  -3  421.26   15.60
   7   0   3  437.66   14.70
   7   0  -3  406.86   14.00
  -7   0   3  393.66   14.10
   8   0   3   65.59    5.90
  -8   0  -3   53.69    5.10
   8   0  -3   60.79    6.40
  -8   0   3   72.29    6.40
   8   0   3   59.89    6.10
   8   0  -3   66.39    6.10
   9   0   3    9.70    4.60
  -9   0  -3   13.90    3.80
   9   0   3   13.70    4.90
  -9   0   3   17.50    5.50
  -9   0   3    4.30    3.40
   9   0  -3   10.20    3.70
   9   0  -3   14.00    4.30
  -9   0  -3    7.20    3.70
   0  -1   3  606.14   14.70
   0   1  -3  542.85   14.60
   0   1   3  587.74   14.60
   0   1  -3  547.65   14.60
   0  -1   3  576.64   14.60
   0   1   3  603.64   14.60
   1  -1   3 1288.77   32.10
  -1   1   3 1213.18   32.20
   1   1  -3 1280.07   32.20
   1   1  -3 1275.67   32.20
  -1   1   3 1248.08   32.20
  -1  -1  -3 1303.17   32.00
   1  -1   3 1279.47   32.10
  -1   1  -3 1281.77   32.10
   1   1   3 1289.37   32.10
   1  -1  -3 1272.27   32.20
  -1   1  -3 1287.17   32.00
   1   1   3 1290.27   32.10
  -1  -1   3 1276.57   32.30
   1  -1  -3 1252.37   32.20
  -1  -1   3 1239.58   32.20
  -2   1   3  139.79    4.90
  -2  -1  -3  154.28    6.30
   2  -1   3  139.39    4.90
  -2   1   3  140.19    4.90
   2   1  -3  147.69    4.90
  -2  -1  -3  148.19    4.70
   2   1  -3  146.89    5.00
   2  -1   3  142.49    4.90
   2  -1  -3  148.39    4.90
  -2  -1   3  148.19    4.90
   2   1   3  144.69    5.20
  -2   1  -3  145.49    4.80
   2  -1  -3  147.29    4.80
  -2   1  -3  149.39    5.20
   2   1   3  146.09    4.80
  -2  -1   3  145.69    4.90
   3   1  -3  652.83   18.40
   3  -1   3  697.83   18.50
  -3  -1  -3  676.53   18.20
   3   1  -3  670.13   18.40
   3  -1   3  689.43   18.40
  -3   1   3  670.83   18.50
  -3   1   3  661.73   18.50
  -3  -1   3  655.83   18.40
  -3   1  -3  692.03   18.30
   3   1   3  693.73   18.40
   3  -1  -3  663.23   18.40
  -3  -1   3  659.23   18.50
   3   1   3  676.83   18.30
   3  -1  -3  676.43   18.40
  -4   1   3  744.73   20.80
  -4  -1  -3  756.22   20.50
  -4  -1  -3  772.22   20.60
   4  -1   3  750.82   20.70
   4  -1   3  738.83   20.70
  -4   1   3  746.73   20.80
   4   1  -3  720.83   20.60
   4   1  -3  735.33   20.70
  -4   1  -3  746.73   20.50
   4   1   3  765.82   20.80
   4  -1  -3  719.03   20.60
  -4  -1   3  744.23   20.80
   4   1   3  749.42   20.70
  -4   1  -3  738.93   20.50
  -4  -1   3  745.23   20.80
   4  -1  -3  752.72   20.80
   5   1  -3   64.99    4.80
  -5  -1  -3   70.89    4.30
  -5   1   3   72.59    4.60
  -5  -1  -3   65.99    4.10
   5  -1   3   66.19    4.50
  -5   1   3   67.79    4.80
   5   1  -3   71.89    4.40
   5  -1   3   58.19    4.50
  -5  -1   3   76.09    4.60
   5  -1  -3   71.59    4.50
   5   1   3   63.09    4.30
  -5  -1   3   67.19    4.40
  -5   1  -3   62.59    4.50
  -5   1  -3   61.79    4.40
   5  -1  -3   64.89    4.60
   5   1   3   69.79    4.40
  -6   1   3   72.29    5.20
   6  -1   3   68.79    5.00
   6  -1   3   67.39    5.50
  -6   1   3   69.99    5.10
  -6  -1  -3   70.89    8.10
   6   1  -3   68.29    4.90
  -6  -1  -3   71.79    5.00
   6   1  -3   77.29    5.60
   6  -1  -3   70.19    5.30
   6  -1  -3   74.69    5.50
  -6  -1   3   83.19    5.30
   6   1   3   76.29    5.20
  -6  -1   3   82.09    5.60
   6   1   3   75.59    5.50
  -6   1  -3   74.39    8.30
  -6   1  -3   73.49    4.80
   7   1  -3   49.80    5.00
   7   1  -3   65.99    6.20
  -7   1   3   60.59    5.40
  -7  -1  -3   59.49    5.80
   7  -1   3   61.19    5.60
  -7  -1  -3   58.99    5.20
   7  -1   3   59.09    5.80
   7  -1  -3   57.29    5.30
  -7   1  -3   65.79    5.80
   7   1   3   61.89    5.60
   7   1   3   67.09    5.50
   7  -1  -3   55.29    5.60
  -7  -1   3   65.19    5.80
   8   1  -3   55.09    5.40
   8   1  -3   64.59    6.00
   8  -1   3   58.89    6.10
  -8   1   3   61.79    5.70
  -8  -1  -3   65.79    5.30
   8  -1   3   75.19    6.80
   8  -1  -3   56.69    5.50
  -8  -1   3   62.79    5.70
   8   1   3   70.29    5.90
   8  -1  -3   68.29    6.10
   8   1   3   55.79    5.90
  -8   1  -3   66.09    5.80
   9   1  -3    9.90    3.70
   9   1  -3    2.10    4.10
  -9  -1  -3    4.50    3.60
   9  -1   3    2.50    4.50
  -9   1   3    0.90    3.10
  -9  -1  -3    5.30    3.70
  -9   1  -3    1.90    3.70
   9  -1  -3    5.60    3.70
   9  -1  -3    2.70    3.30
  -9   1  -3    3.30    3.70
  -9  -1   3    3.20    3.30
   9   1   3   -0.90    4.20
   0  -2  -3 8909.91  243.08
   0  -2   3 9636.44  244.28
   0   2   3 9487.15  243.38
   0   2  -3 9999.00  244.78
   1   2  -3 5652.53  147.59
   1  -2   3 5531.65  146.49
  -1   2   3 5472.15  146.89
  -1   2  -3 5435.16  146.19
  -1  -2   3 5580.74  147.49
   1   2   3 5331.07  145.49
  -2   2   3   51.09    3.10
  -2   2   3   50.59    2.90
   2  -2   3   55.99    2.80
   2   2  -3   54.79    2.80
  -2  -2  -3   54.79    2.70
   2  -2   3   58.99    2.80
  -2  -2  -3   51.99    2.70
   2   2  -3   50.39    2.90
   2   2   3   52.19    2.80
   2  -2  -3   51.89    2.90
  -2  -2   3   51.49    2.90
  -2   2  -3   57.99    2.90
  -2  -2   3   47.70    2.70
   2  -2  -3   50.19    2.90
   2   2   3   54.99    2.80
  -2   2  -3   60.79    2.80
   3  -2   3  495.75   13.80
  -3  -2  -3  492.45   13.60
   3  -2   3  484.45   13.70
  -3   2   3  469.15   13.70
   3   2  -3  448.46   13.60
  -3  -2  -3  495.75   13.60
  -3   2   3  481.25   13.80
   3   2  -3  488.95   13.70
  -3   2  -3  488.25   13.60
  -3  -2   3  468.45   13.70
  -3  -2   3  461.05   13.70
   3   2   3  479.35   13.60
   3  -2  -3  463.45   13.70
  -3   2  -3  481.65   13.50
   3  -2  -3  473.25   13.70
   3   2   3  488.85   13.60
   4  -2   3  904.01   24.60
  -4  -2  -3  885.01   24.40
  -4   2   3  902.51   24.70
  -4  -2  -3  887.21   24.40
  -4   2   3  917.11   24.80
   4   2  -3  865.71   24.60
   4   2  -3  908.61   24.60
   4  -2   3  915.41   24.70
  -4  -2   3  918.61   24.80
   4  -2  -3  916.91   24.70
   4   2   3  876.71   24.50
   4   2   3  875.41   24.50
  -4   2  -3  917.41   24.50
  -4   2  -3  905.51   24.50
  -4  -2   3  904.11   24.70
   4  -2  -3  904.21   24.60
  -5  -2  -3   87.99    4.80
  -5  -2  -3   85.09    4.90
  -5   2   3   80.09    5.00
  -5   2   3   82.69    5.00
   5   2  -3   91.59    5.30
   5  -2   3   91.69    5.10
   5  -2   3   96.39    5.10
   5   2  -3   86.29    4.90
   5  -2  -3   90.99    5.00
  -5  -2   3   87.39    5.00
   5  -2  -3   79.99    4.90
   5   2   3   95.39    5.00
  -5   2  -3   94.49    5.10
  -5  -2   3   90.99    5.20
   5   2   3   90.39    5.20
  -5   2  -3   83.89    5.00
  -6   2   3   16.20    3.40
  -6  -2  -3   21.40    3.20
   6   2  -3   20.60    3.50
   6  -2   3   21.40    3.60
   6  -2   3   18.70    3.50
  -6  -2  -3   21.60    3.60
  -6   2   3   18.10    3.40
   6   2  -3   21.70    3.40
  -6  -2   3   18.60    3.40
  -6   2  -3   21.30    3.40
  -6  -2   3   21.00    3.60
   6   2   3   14.30    3.20
   6   2   3   20.50    3.50
  -6   2  -3   23.20    3.50
   6  -2  -3   19.60    3.40
   6  -2  -3   17.60    3.30
   7  -2   3  139.29    8.00
   7  -2   3  134.49    7.40
  -7   2   3  137.69    7.50
  -7  -2  -3  136.39    7.10
   7   2  -3  138.59    7.50
   7   2  -3  144.19    7.60
   7  -2  -3  141.69    7.70
   7   2   3  138.59    7.60
  -7  -2   3  149.29    7.60
   7   2   3  142.59    7.50
   7  -2  -3  126.29    7.80
  -7   2  -3  130.79    7.40
   8  -2   3   76.69    6.40
  -8   2   3   64.49    5.90
   8   2  -3   64.29    6.10
  -8  -2  -3   61.19    5.60
   8  -2   3   64.49    6.30
   8   2  -3   68.99    6.70
  -8  -2   3   74.99    6.00
   8   2   3   65.69    6.60
  -8  -2   3   90.39    9.10
   8  -2  -3   69.09    5.80
   8   2   3   69.29    6.40
  -8   2  -3   60.49    5.40
   8  -2  -3   82.39    6.80
  -9  -2  -3   17.10    4.20
  -9   2   3   10.50    4.10
   9   2  -3    9.60    3.90
  -9  -2  -3   15.20    4.20
   9  -2  -3   19.20    4.40
  -9  -2   3   14.30    4.80
  -9   2  -3   11.50    4.20
  -9   2  -3   16.00    4.50
   0  -3   3 8157.08  212.38
   0   3   3 7952.90  211.58
   0   3  -3 8079.59  212.38
  -1   3   3 5242.78  144.99
   1   3  -3 5280.47  145.49
   1  -3   3 5286.17  150.88
   1   3   3 5263.47  144.09
   1  -3  -3 5199.78  145.49
  -1   3  -3 5386.76  147.19
  -1  -3   3 5453.75  145.79
  -2   3   3  881.61   23.80
  -2  -3  -3  897.01   23.60
   2   3  -3  917.11   23.90
   2  -3   3  897.21   24.40
  -2  -3  -3  893.51   23.60
  -2   3   3  896.11   23.90
   2  -3   3  904.71   23.80
   2  -3  -3  900.31   23.80
   2   3   3  885.51   23.70
  -2   3  -3  899.21   23.70
  -2  -3   3  913.51   23.90
   2  -3  -3  881.51   24.40
  -2   3  -3  907.11   23.70
  -2  -3   3  914.91   23.90
   3  -3   3  207.68    7.30
  -3   3   3  229.88    7.50
  -3  -3  -3  209.78    7.10
   3   3  -3  223.08    7.40
  -3   3   3  229.18    7.60
  -3  -3  -3  202.48    7.10
   3  -3   3  203.08    7.30
   3   3  -3  219.78    7.30
  -3  -3   3  227.88    7.40
   3  -3  -3  216.78    7.50
  -3  -3   3  217.88    7.40
   3  -3  -3  225.28    7.40
   3   3   3  203.58    7.30
  -3   3  -3  204.48    7.20
   3   3   3  205.68    7.30
  -3   3  -3  206.28    7.30
   4   3  -3  242.18    8.70
  -4   3   3  240.48    8.70
  -4  -3  -3  253.87    8.40
  -4  -3  -3  264.07    8.60
   4   3  -3  241.58    8.50
   4  -3   3  259.17    8.80
   4  -3   3  254.57    8.70
  -4   3   3  246.88    8.90
   4  -3  -3  251.37    8.80
  -4   3  -3  263.37    8.70
  -4  -3   3  240.28    8.60
   4  -3  -3  239.98    8.60
  -4   3  -3  259.27    8.70
  -4  -3   3  243.68    8.70
   4   3   3  265.37    8.70
   4   3   3  258.97    8.60
  -5   3   3  143.49    6.50
   5   3  -3  139.59    6.30
  -5  -3  -3  142.09    6.30
   5  -3   3  144.19    6.50
   5  -3   3  146.09    6.80
  -5   3   3  149.29    6.60
   5   3  -3  147.29    6.80
  -5  -3  -3  139.49    6.40
   5   3   3  142.89    6.40
  -5   3  -3  139.39    6.30
  -5   3  -3  144.39    6.30
   5  -3  -3  144.89    6.40
   5   3   3  139.69    6.30
  -5  -3   3  151.28    6.50
  -5  -3   3  144.09    6.40
   5  -3  -3  141.69    6.50
  -6   3   3   85.19    5.60
  -6   3   3   78.59    5.50
  -6  -3  -3   82.29    5.30
   6  -3   3   76.69    5.40
   6  -3   3   83.79    5.60
  -6  -3  -3   74.19    5.10
   6   3  -3   96.49    6.00
   6   3  -3   91.79    5.80
   6  -3  -3   74.29    5.30
   6  -3  -3   94.89    5.60
   6   3   3   78.89    5.40
   6   3   3   70.59    5.20
  -6   3  -3   77.89    5.50
  -6  -3   3   82.19    5.40
  -6   3  -3   77.19    5.50
  -6  -3   3   75.49    5.70
  -7  -3  -3   13.60    3.20
  -7  -3  -3   20.30    4.10
   7  -3   3   16.50    4.00
   7   3  -3   11.70    3.70
   7  -3   3   16.50    4.20
   7   3  -3   15.20    3.40
  -7   3   3   10.50    3.60
   7  -3  -3   16.10    3.70
   7   3   3   12.70    3.50
  -7  -3   3   14.20    3.70
   7   3   3   27.20    4.50
  -7   3  -3   13.70    3.80
  -7   3  -3   11.80    3.40
   7  -3  -3    7.10    3.30
   8  -3   3   41.10    5.40
   8   3  -3   27.60    4.40
  -8   3   3   29.80    4.70
  -8  -3  -3   35.00    4.70
   8  -3  -3   38.70    4.90
   8   3   3   31.40    4.80
   8  -3  -3   43.10    8.30
  -8   3  -3   38.40    4.90
  -8  -3   3   23.50    4.40
   9  -3   3   -1.70    3.60
  -9  -3  -3    3.40    3.10
  -9  -3  -3    6.60    3.40
  -9   3  -3   11.50    3.80
  -9   3  -3   -0.80    3.50
   9  -3  -3    8.70    4.60
   9   3   3   -3.60    3.30
   0  -4  -3 1042.80   26.80
   0   4   3 1040.00   26.90
   0   4  -3 1017.50   26.80
   0  -4   3 1020.60   27.50
   0  -4   3 1018.50   26.90
   0   4   3 1044.20   26.90
   0   4  -3 1027.40   26.90
   0  -4  -3 1035.30   26.80
  -1   4   3   92.69    4.50
  -1   4   3   87.19    3.80
  -1  -4  -3   84.69    3.50
   1  -4   3   88.39    3.80
   1  -4   3   92.09    4.40
   1   4  -3   86.79    3.90
  -1  -4  -3   91.89    3.70
   1   4   3   82.89    3.60
   1  -4  -3   87.99    3.80
  -1   4  -3   85.29    3.70
  -1  -4   3   87.39    3.80
   1  -4  -3   84.09    3.80
  -1   4  -3   82.29    3.70
  -1  -4   3   84.09    3.70
   2  -4   3   89.29    4.30
  -2  -4  -3   89.39    4.00
  -2  -4  -3   88.19    3.80
  -2   4   3   97.69    4.40
  -2   4   3   88.59    4.20
   2   4  -3   89.69    4.10
   2  -4   3   77.49    4.00
   2   4  -3   95.59    4.30
  -2   4  -3   85.89    4.00
  -2  -4   3   97.39    4.20
  -2   4  -3   87.49    4.10
   2  -4  -3   95.29    4.10
   2   4   3   85.79    4.10
   2   4   3   83.99    3.90
   2  -4  -3   98.89    4.10
  -2  -4   3   93.69    4.10
  -3  -4  -3 1276.47   33.30
  -3   4   3 1253.47   33.60
  -3   4   3 1247.68   33.60
   3   4  -3 1250.07   33.50
   3  -4   3 1234.98   33.50
   3   4  -3 1247.78   33.50
  -3  -4  -3 1315.07   33.40
   3  -4   3 1265.97   33.60
   3  -4  -3 1250.27   33.50
   3   4   3 1274.17   33.50
   3   4   3 1281.37   33.50
  -3   4  -3 1263.17   33.40
   3  -4  -3 1265.77   33.50
  -3  -4   3 1263.47   33.60
  -3  -4   3 1259.27   33.50
  -3   4  -3 1301.57   33.50
  -4  -4  -3  280.37    9.40
  -4   4   3  284.17    9.70
   4  -4   3  305.67    9.90
  -4  -4  -3  284.27    9.50
   4  -4   3  297.77    9.80
  -4   4   3  275.07    9.70
   4   4  -3  276.47    9.60
   4   4  -3  282.67    9.50
   4   4   3  287.07    9.60
  -4  -4   3  282.77    9.70
   4  -4  -3  280.87    9.70
   4   4   3  297.57    9.70
  -4   4  -3  292.27    9.60
   4  -4  -3  271.47    9.50
  -4   4  -3  281.57    9.60
  -4  -4   3  273.37    9.60
   5  -4   3   76.39    5.90
   5  -4   3   91.39    5.30
   5   4  -3   88.59    5.40
  -5   4   3   87.39    8.00
  -5  -4  -3   93.39    5.10
  -5  -4  -3   90.09    5.20
  -5   4   3   86.49    5.70
   5   4   3   93.39    5.20
  -5   4  -3  101.69    5.60
  -5  -4   3   91.49    5.20
   5  -4  -3   99.49    6.30
   5   4   3   95.89    5.30
  -5  -4   3   86.49    5.80
  -5   4  -3   88.09    5.10
   5  -4  -3   89.09    5.20
  -6  -4  -3   74.39    5.00
  -6   4   3   60.39    5.10
  -6  -4  -3   60.09    5.10
   6  -4   3   63.89    5.70
   6   4  -3   75.89    6.40
   6   4  -3   71.49    5.40
   6  -4  -3   69.99    5.60
   6   4   3   70.39    5.20
  -6   4  -3   62.59    4.90
  -6  -4   3   61.29    5.00
   6  -4  -3   71.49    5.30
  -6   4  -3   58.99    5.30
   7  -4   3   69.49    6.40
  -7   4   3   60.39    6.10
  -7  -4  -3   63.09    5.90
  -7  -4  -3   78.69    5.90
   7  -4   3   67.49    6.20
   7   4  -3   70.89    5.90
  -7   4  -3   73.99    6.00
   7   4   3   69.39    6.00
  -7  -4   3   88.19    6.30
   7  -4  -3   67.09    5.60
   7   4   3   66.99    5.70
  -7   4  -3   74.69    6.10
   8   4  -3   18.20    5.00
  -8  -4  -3   24.30    4.30
   8  -4   3   26.30    4.70
  -8  -4  -3   20.80    4.70
  -8   4   3   29.50    4.80
   8   4  -3   30.10    4.80
   8  -4   3   27.80    4.50
  -8   4   3   20.90    4.60
   8  -4  -3   35.90    5.80
  -8  -4   3   27.90    4.70
   8   4   3   27.40    5.10
  -8   4  -3   28.40    4.80
   8  -4  -3   27.80    4.60
   8   4   3   29.70    4.50
  -8   4  -3   28.60    4.60
   9   4  -3    8.70    4.70
  -9  -4  -3    4.10    3.50
   9  -4   3    8.40    3.80
  -9   4   3    7.50    3.70
  -9  -4  -3   13.80    4.20
  -9  -4   3    5.60    3.50
  -9   4  -3    8.30    4.00
  -9   4  -3    0.20    3.50
   9   4   3    5.40    4.00
   0  -5  -3  329.27    9.60
   0   5  -3  310.57    9.60
   0   5  -3  316.17    9.70
   0  -5   3  323.37    9.70
   0  -5  -3  314.57    9.50
   0   5   3  325.97    9.70
   0   5   3  320.97    9.70
   0  -5   3  322.67    9.70
   1   5  -3  860.91   23.10
  -1   5   3  864.71   23.10
   1  -5   3  858.41   23.10
  -1   5   3  848.52   23.10
   1   5  -3  850.41   23.00
  -1  -5  -3  860.11   22.90
  -1  -5  -3  849.72   22.90
   1   5   3  869.81   23.10
   1  -5  -3  840.32   22.90
  -1  -5   3  843.72   23.10
   1  -5  -3  893.11   23.10
   1   5   3  849.32   23.00
  -1  -5   3  844.22   23.10
  -1   5  -3  877.01   23.00
  -1   5  -3  869.21   23.00
  -2  -5  -3   34.20    3.00
   2  -5   3   38.10    3.10
  -2   5   3   30.20    3.10
   2  -5   3   40.30    3.50
  -2  -5  -3   32.30    3.00
  -2   5   3   33.90    3.10
   2   5  -3   31.10    2.90
   2   5  -3   28.60    2.90
   2   5   3   39.00    3.30
  -2  -5   3   30.60    3.10
   2  -5  -3   26.70    2.80
  -2   5  -3   32.10    3.10
   2   5   3   36.30    3.20
  -2  -5   3   34.90    3.00
   2  -5  -3   28.60    3.00
  -2   5  -3   35.00    3.10
  -3  -5  -3  554.04   15.90
  -3   5   3  541.75   16.20
   3   5  -3  548.55   16.10
   3  -5   3  547.15   16.10
   3  -5   3  541.15   16.10
   3   5  -3  561.74   16.10
  -3  -5  -3  553.74   15.90
  -3   5   3  548.85   16.20
   3   5   3  573.04   16.20
  -3  -5   3  573.24   16.20
   3  -5  -3  549.74   16.00
   3  -5  -3  550.54   16.10
   3   5   3  543.55   16.00
  -3  -5   3  558.24   16.30
  -3   5  -3  565.54   16.10
  -3   5  -3  562.14   16.20
   4   5  -3    0.70    2.00
  -4  -5  -3    0.70    2.10
  -4   5   3   -2.60    2.30
   4   5  -3    5.40    2.40
   4  -5   3    3.80    2.30
   4  -5   3    4.20    2.40
  -4   5   3    2.30    2.30
  -4  -5  -3    3.50    2.10
  -4   5  -3    4.90    2.40
  -4  -5   3    4.40    2.50
  -4  -5   3   -0.50    2.20
   4  -5  -3    2.30    2.30
   4  -5  -3    0.60    2.20
   4   5   3    3.00    2.30
   4   5   3    2.40    2.30
  -4   5  -3    7.10    2.60
  -5   5   3   79.09    5.30
  -5   5   3   78.79    5.20
  -5  -5  -3   70.29    4.90
   5  -5   3   70.79    5.50
   5   5  -3   77.49    5.30
  -5  -5  -3   73.69    4.80
   5   5  -3   78.69    5.00
   5  -5   3   73.09    5.10
  -5   5  -3   75.19    5.30
   5   5   3   75.09    4.90
  -5  -5   3   89.09    5.50
   5   5   3   78.59    5.10
   5  -5  -3   82.29    5.20
  -5  -5   3   73.09    5.40
   5  -5  -3   75.69    5.40
   6   5  -3    5.70    3.40
  -6   5   3    1.00    1.80
   6  -5   3    3.80    3.40
   6  -5   3    1.00    3.30
   6   5  -3    3.30    2.80
  -6   5   3    4.00    3.50
  -6  -5  -3    0.80    2.50
  -6  -5  -3    5.60    3.10
  -6  -5   3   -0.30    1.50
  -6   5  -3    3.10    3.20
   6  -5  -3    3.90    3.20
  -6  -5   3    5.40    2.90
   6  -5  -3    3.80    3.20
   6   5   3   -0.90    2.60
   6   5   3    2.60    3.00
  -6   5  -3   -0.50    2.90
   7  -5   3   53.49    5.40
  -7   5   3   54.09    5.60
   7   5  -3   51.39    5.40
  -7  -5  -3   38.60    4.70
   7  -5   3   54.59    5.50
  -7  -5  -3   46.60    5.10
  -7   5  -3   52.79    5.50
   7   5   3   54.29    5.10
  -7  -5   3   47.80    5.10
   7  -5  -3   53.39    5.50
   7   5   3   58.49    5.80
  -8   5   3   15.60    4.20
   8   5  -3   12.10    3.90
  -8   5   3   17.40    4.10
   8   5  -3    8.00    3.30
  -8  -5  -3   15.40    3.80
  -8  -5  -3    5.90    4.00
   8  -5   3    6.00    3.40
   8  -5   3   10.90    3.80
   8  -5  -3   12.80    4.00
   8  -5  -3   13.50    4.20
   8   5   3    8.80    4.20
  -8  -5   3   11.60    3.90
   8   5   3   14.10    3.90
  -8   5  -3   12.60    3.80
  -8  -5   3   14.30    3.50
  -9  -5  -3    2.00    3.60
   9  -5   3    6.50    3.80
  -9  -5  -3   18.40    5.30
   9   5  -3    4.20    4.00
  -9   5   3    4.50    3.60
   9   5   3    6.00    3.60
  -9   5  -3   10.50    3.60
   9  -5  -3    4.80    3.40
  -9  -5   3    7.90    3.70
   0   6   3  612.44   17.20
   0  -6   3  613.74   17.20
   0  -6  -3  608.44   17.00
   0   6  -3  619.34   17.20
   0  -6   3  606.54   17.20
   0   6  -3  614.04   17.10
   0   6   3  604.24   17.20
   0  -6  -3  602.64   17.00
  -1  -6  -3  255.27    8.10
   1   6  -3  239.08    8.10
  -1  -6  -3  240.98    7.80
  -1   6   3  225.98    7.90
   1  -6   3  233.28    8.00
   1  -6   3  248.08    8.20
   1   6  -3  223.58    7.90
  -1   6   3  233.78    8.10
  -1   6  -3  238.98    7.90
   1   6   3  238.88    8.00
   1   6   3  239.58    8.10
  -1  -6   3  228.38    7.90
   1  -6  -3  227.98    7.90
  -1  -6   3  230.58    8.00
  -1   6  -3  250.87    8.20
   1  -6  -3  227.58    7.90
  -2  -6  -3  229.28    8.00
   2   6  -3  243.48    8.20
   2  -6   3  237.38    8.30
  -2   6   3  238.78    8.40
  -2   6   3  244.08    8.50
  -2  -6  -3  233.98    8.10
   2   6  -3  259.47    8.50
   2  -6   3  221.28    8.10
  -2   6  -3  232.58    8.20
  -2  -6   3  242.98    8.30
  -2   6  -3  234.28    8.10
   2  -6  -3  237.48    8.20
  -2  -6   3  254.57    8.30
   2   6   3  230.38    8.20
   2   6   3  229.28    8.20
   3  -6   3  311.47   10.60
  -3   6   3  344.77   10.90
  -3  -6  -3  329.77   10.50
   3   6  -3  325.17   10.70
   3   6  -3  326.47   10.70
  -3   6   3  340.07   11.00
  -3  -6  -3  321.27   10.50
   3  -6   3  317.67   10.70
  -3   6  -3  313.87   10.60
  -3  -6   3  331.77   10.70
  -3  -6   3  329.57   10.90
   3  -6  -3  331.57   10.80
   3  -6  -3  331.27   10.60
  -3   6  -3  331.57   10.60
   3   6   3  323.17   10.70
   3   6   3  304.77   10.60
   4  -6   3   84.09    5.40
  -4   6   3   83.19    5.10
  -4  -6  -3   79.39    4.90
   4   6  -3   86.99    5.30
   4  -6   3   90.39    5.20
  -4  -6  -3   86.39    5.10
   4   6  -3   81.19    4.90
  -4   6  -3   81.19    4.90
  -4   6  -3   80.69    4.90
   4   6   3   86.39    4.90
   4  -6  -3   84.39    5.00
  -4  -6   3   78.89    4.90
   4   6   3   78.09    5.20
   4  -6  -3   87.69    5.00
  -5  -6  -3   38.60    4.10
   5   6  -3   35.70    4.00
   5  -6   3   41.30    4.70
  -5  -6  -3   42.00    4.30
   5  -6   3   39.60    4.40
  -5   6   3   35.10    4.20
  -5   6   3   39.60    4.40
   5   6  -3   40.60    4.30
  -5   6  -3   43.40    4.50
  -5  -6   3   39.90    4.30
   5   6   3   42.60    4.60
  -5   6  -3   32.40    4.20
   5   6   3   38.30    4.30
   5  -6  -3   35.90    4.10
   5  -6  -3   40.40    4.40
  -5  -6   3   35.70    4.10
  -6   6   3   69.49    5.70
  -6  -6  -3   62.69    5.50
   6  -6   3   59.79    6.00
   6  -6   3   50.89    5.30
   6   6  -3   56.99    5.30
   6   6  -3   55.89    5.00
   6   6   3   60.29    5.80
  -6   6  -3   67.89    5.70
   6  -6  -3   64.69    5.50
  -6  -6   3   65.39    5.30
   6  -6  -3   69.29    5.90
  -6   6  -3   69.19    5.90
   6   6   3   68.49    5.40
   7   6  -3   50.89    5.40
  -7  -6  -3   52.09    5.30
   7   6  -3   54.29    5.60
   7  -6   3   59.49    5.70
  -7   6   3   59.59    6.20
   7  -6   3   55.09    5.70
   7  -6  -3   50.29    5.60
  -7  -6   3   53.09    5.50
  -7   6  -3   42.50    5.00
   7  -6  -3   48.50    6.60
   7   6   3   50.69    5.40
   7   6   3   48.00    5.30
  -8   6   3    2.40    3.80
  -8   6   3    5.00    4.00
  -8  -6  -3    0.60    3.80
   8  -6   3   10.60    3.80
  -8  -6  -3    0.20    3.30
   8  -6   3   -0.60    3.30
   8   6  -3   -1.60    3.00
   8   6  -3    3.70    3.50
  -8  -6   3    9.00    3.40
  -8   6  -3    5.20    3.70
  -8   6  -3    2.80    3.60
   8  -6  -3    3.20    3.40
   8  -6  -3   -6.60    3.50
   8   6   3    0.10    3.40
  -8  -6   3   -1.60    3.40
   8   6   3    4.20    3.50
   0   7  -3  642.94   18.20
   0  -7   3  655.13   18.40
   0  -7   3  645.94   18.30
   0  -7  -3  633.94   18.10
   0  -7  -3  621.24   18.10
   0   7   3  645.94   18.20
   0   7  -3  650.33   18.20
   0   7   3  634.64   18.30
  -1  -7  -3   18.90    2.60
   1  -7   3   22.80    3.10
   1   7  -3   18.10    2.70
   1  -7   3   20.80    3.00
   1   7  -3   12.80    2.50
  -1   7   3   14.20    2.50
  -1  -7  -3   17.20    2.60
  -1   7   3   14.20    2.60
  -1   7  -3   18.60    2.90
  -1  -7   3   12.70    2.70
   1  -7  -3   15.20    2.70
  -1  -7   3   13.20    2.80
   1   7   3   20.10    2.70
  -1   7  -3   18.50    2.80
   1  -7  -3   12.10    2.50
   1   7   3   21.60    2.90
   2  -7   3   24.30    3.10
   2   7  -3   20.70    2.90
  -2  -7  -3   27.40    3.10
   2  -7   3   22.30    3.20
  -2  -7  -3   25.40    3.10
  -2   7   3   18.30    2.90
   2   7  -3   27.40    3.30
  -2   7   3   24.50    3.10
  -2   7  -3   20.90    2.80
  -2  -7   3   28.40    3.20
  -2   7  -3   19.70    2.90
   2   7   3   26.00    3.20
   2  -7  -3   20.40    3.10
   2   7   3   24.30    3.00
  -2  -7   3   22.70    3.00
   2  -7  -3   20.70    2.80
  -3  -7  -3  180.58    7.20
   3   7  -3  174.38    7.40
   3   7  -3  173.38    7.20
   3  -7   3  173.68    7.20
  -3   7   3  175.48    7.30
  -3   7   3  162.58    7.20
   3  -7   3  174.58    7.30
  -3  -7  -3  166.38    6.90
  -3   7  -3  181.88    7.30
   3  -7  -3  186.18    7.50
  -3   7  -3  178.48    7.40
   3  -7  -3  180.98    7.40
  -3  -7   3  179.28    7.50
  -3  -7   3  176.88    7.20
   3   7   3  173.48    7.20
   3   7   3  184.88    7.40
   4   7  -3   42.40    4.10
   4  -7   3   43.80    4.40
  -4   7   3   47.90    4.50
   4  -7   3   45.80    4.50
  -4  -7  -3   57.09    4.50
  -4   7   3   45.80    4.40
   4   7  -3   44.90    4.20
  -4  -7   3   38.70    4.00
  -4   7  -3   48.20    4.70
   4   7   3   50.99    4.60
   4  -7  -3   48.10    4.50
   4   7   3   48.50    4.70
   4  -7  -3   44.70    4.30
  -4   7  -3   40.20    4.00
  -4  -7   3   44.90    4.20
   5   7  -3   27.60    4.10
  -5  -7  -3   32.00    4.10
   5  -7   3   28.60    4.20
   5   7  -3   25.50    4.40
  -5   7   3   20.60    3.50
  -5  -7  -3   33.70    3.90
  -5   7   3   29.70    4.20
   5  -7   3   37.70    4.50
  -5   7  -3   31.50    4.20
  -5  -7   3   34.20    4.20
  -5   7  -3   31.90    4.30
   5   7   3   35.40    4.50
   5   7   3   24.00    3.80
  -5  -7   3   25.20    3.60
   5  -7  -3   35.30    4.40
   6   7  -3   17.50    3.60
  -6  -7  -3   18.00    3.90
  -6   7   3   19.40    4.20
   6  -7   3   10.80    4.00
  -6  -7  -3   21.40    3.90
   6  -7   3   10.00    3.50
   6   7   3   13.70    3.70
   6  -7  -3    8.50    2.40
   6  -7  -3   17.20    4.00
   6   7   3   17.30    4.10
  -6  -7   3   18.40    3.80
  -6   7  -3   22.30    4.00
  -6   7  -3   13.50    3.80
   7  -7   3    8.90    3.60
  -7  -7  -3    7.60    3.50
   7  -7   3    6.10    4.00
  -7   7   3    3.20    3.90
   7   7  -3    6.20    3.20
  -7   7  -3    7.90    3.70
  -7  -7   3    4.50    3.20
  -7  -7   3   11.60    5.80
   7  -7  -3   14.40    4.00
  -7   7  -3    7.20    3.70
   7   7   3    7.90    3.30
  -8  -7  -3    3.00    3.20
  -8  -7  -3   10.30    3.70
   8   7  -3   -0.60    3.60
  -8  -7   3   -6.20    5.50
  -8   7  -3    0.80    3.70
   8  -7  -3   -2.50    3.10
  -8   7  -3    1.60    3.70
   0  -8   3   87.19    5.10
   0   8  -3   80.69    4.60
   0  -8   3   82.39    4.90
   0  -8  -3   82.49    4.60
   0   8  -3   73.69    4.60
   0  -8  -3   82.89    4.50
   0   8   3   81.69    5.00
  -1  -8  -3   45.80    3.50
  -1   8   3   41.00    3.90
   1   8  -3   47.50    3.90
  -1  -8  -3   40.30    3.80
   1  -8   3   34.30    3.60
   1   8  -3   46.20    4.10
  -1   8   3   45.00    3.80
   1  -8   3   40.10    4.00
   1  -8  -3   47.10    4.00
   1   8   3   40.30    3.70
   1  -8  -3   41.10    4.00
  -1  -8   3   37.10    3.60
  -1   8  -3   36.50    3.70
  -1  -8   3   49.40    4.30
  -1   8  -3   36.40    3.70
   1   8   3   39.20    3.70
   2  -8   3   44.10    4.50
   2   8  -3   44.90    4.00
  -2  -8  -3   44.80    4.10
   2   8  -3   44.80    4.30
  -2   8   3   51.59    4.10
   2  -8   3   55.89    4.60
  -2  -8  -3   43.90    4.00
  -2   8   3   57.29    4.30
   2   8   3   46.40    4.00
   2  -8  -3   51.39    4.00
  -2   8  -3   46.70    4.30
   2   8   3   52.89    4.10
   2  -8  -3   50.99    4.40
  -2  -8   3   44.70    4.00
  -2  -8   3   54.99    4.80
  -2   8  -3   50.49    4.50
   3  -8   3   16.40    3.20
  -3   8   3   26.70    3.60
  -3  -8  -3   16.40    3.60
   3   8  -3   20.70    3.60
   3  -8   3   15.40    3.40
  -3  -8  -3   19.80    3.20
   3   8  -3   21.80    3.30
  -3   8   3   21.10    3.30
   3   8   3   15.30    3.00
  -3  -8   3   19.50    3.40
  -3   8  -3   17.50    4.00
   3   8   3   20.40    3.20
   3  -8  -3   23.80    3.40
  -3  -8   3   17.70    3.00
  -3   8  -3   23.00    3.40
  -4   8   3   92.89    6.00
   4  -8   3  114.79    6.60
   4  -8   3  114.69   10.00
   4   8  -3  106.09    6.10
  -4  -8  -3  103.69    6.00
   4   8  -3  113.39    6.60
  -4  -8  -3  118.89    6.30
   4   8   3  110.89    7.00
  -4  -8   3  105.59    6.00
  -4   8  -3  113.59    6.30
   4  -8  -3  109.39    6.30
  -4   8  -3  109.59    6.50
   4   8   3  112.59    6.50
   4  -8  -3  102.19    6.10
   5   8  -3    6.60    3.10
  -5  -8  -3    7.30    3.00
  -5   8   3   11.40    3.90
   5  -8   3    5.70    3.20
   5  -8   3    2.50    3.30
   5   8  -3    5.50    3.10
   5  -8  -3    3.70    3.30
  -5   8  -3    5.10    3.10
  -5   8  -3    6.60    3.50
   5   8   3    1.80    3.10
   5   8   3    3.90    3.10
   5  -8  -3    3.40    3.40
  -5  -8   3   10.30    3.60
   6  -8   3    2.20    3.20
  -6  -8  -3    7.90    3.10
   6   8  -3    4.40    3.30
  -6   8   3    2.40    3.30
  -6  -8  -3    3.70    1.70
   6  -8   3    3.20    2.90
  -6   8  -3    3.80    3.20
   6  -8  -3    5.80    3.30
   6   8   3    1.40    3.20
  -6  -8   3    2.20    3.10
   6   8   3    6.40    3.30
   7   8  -3    4.90    3.50
  -7   8   3    3.60    3.60
   7   8  -3    5.10    3.60
  -7   8   3    6.20    3.50
  -7  -8  -3    9.70    4.20
  -7  -8  -3    5.10    3.10
   7  -8   3    4.90    3.60
   7  -8   3    3.00    3.50
   7   8   3    0.70    3.60
   7  -8  -3    6.80    3.40
  -7  -8   3    6.30    3.30
  -7   8  -3    4.70    3.40
  -7   8  -3   10.30    4.60
  -7  -8   3    3.70    3.40
   7  -8  -3    6.80    3.40
   7   8   3    7.00    3.60
  -8  -8  -3    4.50    3.50
   8  -8   3    5.70    3.60
   8   8  -3    4.40    3.50
  -8  -8  -3    9.20    3.60
  -8   8   3   -1.40    3.70
   8  -8  -3   10.90    4.90
  -8  -8   3    3.30    3.60
  -8   8  -3    3.00    3.50
   8   8   3    7.80    3.70
   0   9  -3    0.20    2.40
   0  -9   3   -0.30    2.30
   0  -9  -3    3.20    2.30
   0  -9  -3    2.80    2.30
   0  -9   3   -3.80    2.40
   0   9   3    3.80    2.90
   1   9  -3   28.30    3.80
  -1   9   3   23.30    3.40
  -1  -9  -3   30.40    3.40
   1  -9   3   28.10    3.60
  -1   9   3   28.30    3.80
  -1  -9  -3   41.00    4.20
   1  -9   3   30.40    3.80
   1   9  -3   34.70    3.90
  -1   9  -3   26.40    3.50
   1   9   3   31.20    3.70
   1  -9  -3   28.60    3.70
  -1  -9   3   28.30    3.60
   1   9   3   40.00    4.10
  -1  -9   3   27.90    3.50
  -1   9  -3   29.00    4.20
  -2  -9  -3   19.00    3.70
   2   9  -3   25.30    3.70
  -2   9   3   25.20    3.60
   2  -9   3   22.70    3.50
  -2  -9  -3   13.30    3.00
   2   9  -3   17.20    3.30
   2  -9   3   12.80    3.40
  -2   9   3   18.10    3.50
   2  -9  -3   27.40    3.70
   2  -9  -3   26.70    3.70
  -2   9  -3   16.30    3.40
  -2   9  -3   20.80    3.30
   2   9   3   13.50    3.00
   2   9   3   19.60    3.40
  -2  -9   3   27.20    3.60
  -3   9   3   26.30    3.80
   3   9  -3   36.20    4.40
  -3  -9  -3   34.60    4.10
  -3   9   3   24.00    7.00
   3   9  -3   39.90    4.50
  -3  -9  -3   32.50    3.90
   3   9   3   33.70    4.00
  -3   9  -3   29.30    3.90
   3  -9  -3   40.30    4.50
   3  -9  -3   35.00    4.20
  -3   9  -3   27.10    3.90
   3   9   3   33.30    4.70
  -3  -9   3   30.50    3.80
  -4   9   3  189.28    8.70
   4  -9   3  168.38    8.50
   4  -9   3  191.28    8.70
  -4  -9  -3  201.38    8.70
   4   9  -3  198.58    8.90
   4   9  -3  197.78    8.80
  -4  -9  -3  198.88    8.50
   4  -9  -3  188.98    8.50
   4   9   3  198.28    8.70
  -4   9  -3  196.08    8.70
   4   9   3  192.88    8.50
  -4  -9   3  186.88    8.50
  -4   9  -3  185.78    9.50
   5  -9   3   16.80    3.80
   5   9  -3   23.30    4.30
  -5  -9  -3   22.70    4.10
  -5   9   3   26.00    4.40
  -5  -9  -3   22.80    3.80
   5   9   3   13.60    3.80
   5   9   3   21.20    4.20
  -5   9  -3   22.00    4.30
   5  -9  -3   17.40    4.10
  -5  -9   3   26.60    4.40
   6  -9   3    7.70    4.30
   6  -9   3    0.30    3.90
   6   9  -3    6.20    3.30
  -6  -9  -3    7.30    3.50
  -6   9   3    6.60    3.60
  -6   9  -3    5.20    3.70
  -6  -9   3    8.00    3.80
  -6   9  -3   11.30    3.60
   6  -9  -3   15.70    3.80
   6   9   3   17.30    4.10
   6  -9  -3   11.70    4.50
  -7  -9  -3    3.50    3.50
  -7  -9  -3    3.40    3.50
   7   9  -3   11.20    4.50
   7   9  -3    5.40    3.80
   7  -9   3   14.70    4.80
  -7   9   3    3.60    4.30
   7  -9  -3    3.80    3.40
  -7   9  -3    9.20    4.10
  -7  -9   3   10.30    4.20
   7  -9  -3    6.90    4.00
   7   9   3    5.60    4.40
  -7   9  -3    8.30    3.50
  -7  -9   3    5.70    3.40
   0 -10  -3   -0.70    2.40
   0 -10   3   -0.90    2.60
   0  10   3    4.50    2.80
   0  10   3    1.90    2.80
   0 -10   3   -1.70    2.70
   0  10  -3   -1.00    2.40
   0  10  -3    2.30    2.60
   0 -10  -3    1.10    2.50
  -1 -10  -3   28.50    3.70
   1 -10   3   27.80    3.90
   1  10  -3   28.80    3.90
  -1  10   3   23.60    4.40
   1 -10   3   28.80    4.50
  -1 -10  -3   26.00    3.70
  -1  10   3   23.80    3.70
  -1 -10   3   21.90    4.40
   1  10   3   29.60    4.90
   1  10   3   30.50    4.00
  -1  10  -3   26.60    3.60
   1 -10  -3   23.80    3.90
  -1  10  -3   28.20    4.10
  -1 -10   3   27.40    3.60
   1 -10  -3   25.10    3.80
  -2  10   3  140.29    7.20
  -2 -10  -3  125.19    6.40
   2 -10   3  120.19    6.70
   2  10  -3  130.69    6.70
  -2  10   3  128.29    6.90
   2 -10   3  128.59    7.00
  -2 -10  -3  122.19    6.20
  -2  10  -3  125.29    6.80
   2 -10  -3  127.99    6.50
   2  10   3  123.79    7.00
  -2  10  -3  118.79    6.70
   2  10   3  122.49    6.70
  -2 -10   3  133.49    6.90
  -2 -10   3  102.59    6.20
   2 -10  -3  124.39    6.60
  -3 -10  -3   51.49    4.90
  -3 -10  -3   53.89    5.80
  -3  10   3   51.39    5.20
   3  10  -3   53.39    5.40
   3  10  -3   51.09    5.20
   3 -10   3   55.39    5.30
   3 -10  -3   49.70    5.10
  -3  10  -3   48.10    5.00
  -3 -10   3   50.79    5.10
  -3  10  -3   44.30    4.70
   3  10   3   49.20    5.00
   3 -10  -3   56.09    5.30
   3  10   3   54.69    5.60
  -4 -10  -3   57.89    5.60
  -4  10   3   60.59    5.70
   4  10  -3   59.09    5.70
   4 -10   3   66.59    5.70
  -4 -10  -3   66.19    5.30
   4  10   3   71.29    6.00
   4  10   3   61.69    5.60
  -4 -10   3   57.99    5.40
  -4  10  -3   63.39    6.00
   4 -10  -3   63.59    5.50
  -5  10   3   14.40    4.00
  -5 -10  -3   13.20    3.30
   5  10  -3    4.80    3.70
   5  10  -3    8.60    3.40
   5 -10   3   14.10    3.90
   5  10   3   12.80    3.90
   5  10   3    9.60    3.50
   5 -10  -3    4.80    3.30
  -5  10  -3    9.30    3.70
  -5 -10   3   14.60    3.70
  -6  10   3    2.50    3.80
   6 -10   3    6.20    3.70
   6  10  -3   -1.60    3.10
   6  10  -3    5.30    3.80
  -6 -10  -3    0.70    3.20
  -6  10   3    9.70    3.50
   6 -10   3    5.40    3.40
   6  10   3    8.00    4.00
  -6  10  -3    3.40    3.80
  -6 -10   3    8.30    3.70
  -6  10  -3    4.80    3.60
   6  10   3    2.40    3.20
   6 -10  -3    4.20    3.30
   6 -10  -3    9.40    3.90
  -6 -10   3    9.20    3.70
   7  10  -3    8.00    3.70
  -7  10   3   14.50    4.20
   7 -10   3   10.70    4.40
  -7 -10  -3    6.00    3.70
  -7 -10  -3    8.00    3.70
   7  10   3    8.30    3.70
   7 -10  -3   10.50    7.30
  -7 -10   3    7.60    3.90
  -7  10  -3   11.90    4.70
   0 -11   3    6.70    3.40
   0 -11  -3   -5.20    5.40
   0  11   3    4.60    3.50
   0  11   3    4.90    3.40
   0  11  -3    3.30    3.20
   0  11  -3    2.60    3.00
   0 -11  -3    2.60    2.90
  -1  11   3    5.50    3.10
   1 -11   3    8.50    3.60
   1  11  -3   13.60    3.30
   1  11  -3    2.60    3.00
  -1  11   3    9.20    3.60
  -1 -11  -3    6.80    2.80
   1  11   3    6.70    3.30
  -1  11  -3    8.70    3.20
   1 -11  -3   11.30    3.20
   1  11   3    9.50    3.60
   1 -11  -3    7.60    3.40
  -1  11  -3   13.70    3.40
  -1 -11   3    6.40    3.30
   2 -11   3    6.40    3.30
   2  11  -3    6.10    3.00
  -2  11   3   -0.30    2.40
   2  11  -3    3.60    3.50
  -2 -11  -3   10.20    3.40
  -2  11   3    4.20    3.10
  -2 -11  -3   10.10    3.00
   2 -11  -3    6.80    3.30
   2 -11  -3    4.60    3.10
  -2  11  -3    9.20    3.10
  -2  11  -3    9.10    3.40
   2  11   3    5.30    3.20
   2  11   3    1.80    3.00
  -2 -11   3    6.40    3.40
  -3  11   3   29.90    4.60
   3 -11   3   38.00    4.80
  -3 -11  -3   40.80    4.90
  -3 -11  -3   34.10    4.50
   3  11  -3   29.90    4.40
   3 -11  -3   25.60    4.40
  -3 -11   3   31.50    4.50
   3  11   3   33.20    4.50
   3  11   3   42.20    5.10
  -3  11  -3   34.10    4.60
   4 -11   3   23.20    4.50
  -4 -11  -3   24.70    4.30
   4  11  -3   30.40    4.60
  -4  11   3   22.20    4.40
   4  11  -3   23.90    4.20
   4 -11  -3   25.90    4.40
  -4  11  -3   29.40    4.80
  -4 -11   3   21.20    4.30
   4  11   3   26.30    4.30
   4  11   3   23.80    4.50
   5  11  -3   14.60    4.00
   5 -11   3   10.90    3.90
  -5 -11  -3   10.20    3.70
   5 -11   3   10.50    3.60
  -5  11   3   11.80    4.00
   5  11  -3    8.80    3.60
  -5  11   3    8.70    3.80
  -5 -11  -3    5.50    3.20
  -5 -11   3   16.80    4.20
  -5  11  -3   11.40    4.40
   5  11   3    6.50    3.70
   5 -11  -3    3.20    3.30
   5  11   3    2.50    3.40
   5 -11  -3    9.50    4.00
  -5  11  -3    8.60    3.60
  -5 -11   3   15.80    3.90
  -6 -11  -3   14.90    4.30
   6  11  -3   10.00    6.30
  -6 -11  -3   14.90    4.10
  -6  11   3   15.40    5.20
   6 -11   3   19.60    5.20
   6  11   3   16.00    6.40
  -6  11  -3   15.60    4.50
   6 -11  -3   13.70    4.10
  -6  11  -3   12.50    4.20
   0  12   3    6.10    3.60
   0  12  -3    6.10    3.20
   0 -12  -3    2.50    2.80
   0 -12  -3    3.80    2.20
   0 -12   3    2.00    3.10
   0  12   3    4.50    2.90
   1 -12   3   12.10    3.80
  -1  12   3   19.50    4.10
   1  12  -3   13.70    3.90
  -1 -12  -3   17.30    3.70
  -1 -12   3   15.30    3.70
   1 -12  -3   23.50    4.00
   1  12   3   15.30    3.70
  -1  12  -3   12.60    3.70
  -2 -12  -3   12.70    3.70
   2 -12   3   10.40    3.70
  -2  12   3    8.90    3.40
   2  12  -3   -0.40    3.50
  -2 -12   3    7.30    3.40
   2  12   3    4.50    3.30
  -2  12  -3    8.50    3.50
   2  12   3    6.20    3.30
   2 -12  -3   -0.20    3.30
  -3  12   3   10.60    3.70
  -3 -12  -3   10.10    3.60
   3 -12   3    4.20    3.40
   3  12  -3    6.40    3.70
   3  12  -3    5.90    3.40
  -3  12  -3    9.30    3.40
   3 -12  -3    6.80    3.70
  -3  12  -3    8.40    3.50
   3  12   3    7.60    6.00
   3  12   3    8.20    3.50
   3 -12  -3   -0.10    3.30
  -3 -12   3    6.20    3.80
  -4  12   3    5.30    4.00
  -4 -12  -3   13.90    4.10
   4  12  -3    4.60    3.40
   4  12  -3    1.70    3.60
  -4 -12  -3    1.50    3.40
  -4  12   3    6.60    3.80
   4 -12   3    9.10    4.30
   4 -12   3    9.30    3.90
  -4 -12   3    7.70    3.70
  -4 -12   3    5.70    3.50
  -4  12  -3   -0.90    3.30
  -4  12  -3    9.10    3.90
   4 -12  -3   10.10    4.20
   4  12   3    7.40    3.70
   4 -12  -3    9.90    3.70
   4  12   3    7.60    3.70
  -5 -12  -3   -0.40    3.50
   5  12  -3    2.40    3.60
  -5 -12  -3   -0.60    3.60
   5 -12  -3   10.30    4.10
  -5 -12   3    6.20    4.00
   5 -12  -3    6.20    3.90
  -5  12  -3    0.80    3.40
   0  13  -3    6.70    3.60
   0  13   3    4.80    3.70
   0  13  -3    5.50    4.00
   0 -13  -3    9.60    4.10
   0 -13  -3    6.80    3.80
   0 -13   3    9.80    3.50
  -1 -13  -3    6.40    3.10
  -1  13   3    5.90    4.60
   1  13  -3    4.10    3.60
  -1  13   3    1.80    3.20
  -1 -13  -3    5.60    3.40
   1 -13   3    4.40    3.40
  -1  13  -3    6.10    3.20
   1  13   3    2.40    3.70
  -1  13  -3    5.50    3.80
  -1 -13   3    5.50    3.80
   1 -13  -3    6.70    3.40
   1 -13  -3    3.70    3.50
  -2 -13  -3   20.10    4.20
  -2 -13  -3   13.40    3.60
  -2  13   3   22.20    4.60
   2 -13   3   18.00    4.40
  -2  13   3   16.90    4.60
   2 -13   3   10.30    3.80
   2  13  -3   24.40    4.30
  -2 -13   3   13.70    4.00
  -2  13  -3   21.30    4.90
   2 -13  -3   19.80    4.50
  -2 -13   3   22.50    4.20
   2  13   3   19.90    4.30
  -2  13  -3   23.90    4.60
   2  13   3    8.90    3.80
   3 -13   3    6.20    3.50
  -3 -13  -3   -4.20    3.50
  -3 -13  -3    1.50    3.70
   3 -13   3    9.70    4.00
   3  13  -3    7.00    3.60
   3  13  -3    5.80    4.00
  -3  13   3    6.40    3.70
  -3  13   3    4.30    4.10
  -3  13  -3   -0.10    3.40
   3  13   3    6.30    3.90
  -3  13  -3    5.00    3.20
   3 -13  -3   -0.40    3.60
   3 -13  -3   -4.90    3.00
   3  13   3   -1.30    3.30
  -3 -13   3    5.90    3.60
  -3 -13   3    6.20    3.30
  -4 -13  -3    7.20    3.70
   4  13  -3    2.70    4.00
  -4 -13  -3    4.90    3.40
   4 -13  -3   13.10    4.30
  -4  13  -3   -1.60    3.70
   4 -13  -3    5.30    3.50
  -4  13  -3    3.80    3.80
   5  13  -3    1.80    3.90
   5 -13   3    1.60    3.90
  -5 -13  -3   -0.80    3.50
  -5  13   3    7.90    4.30
   5 -13  -3    6.60    4.20
  -5  13  -3    5.90    4.50
   5  13   3    2.80    3.90
  -5 -13   3    3.10    3.20
   0 -14  -3   53.09    5.80
   0  14   3   36.60    5.30
   0  14  -3   41.80    5.40
   0 -14   3   42.50    5.30
   0 -14   3   36.10    5.10
   0 -14  -3   37.10    4.80
   0  14  -3   40.00    5.40
   0  14   3   42.70    5.50
   1  14  -3    5.50    3.60
  -1 -14  -3    8.00    3.70
  -1  14   3    8.80    3.90
  -1  14   3    4.00    3.90
   1 -14   3    8.80    4.10
   1  14  -3    2.90    3.30
  -1 -14  -3    6.20    3.70
   1 -14   3    8.70    4.20
   1 -14  -3    8.00    3.80
  -1 -14   3    7.70    4.00
   1  14   3   13.10    4.00
   1  14   3    9.30    4.40
  -1 -14   3   -0.40    3.80
  -1  14  -3    5.40    4.00
  -1  14  -3    7.40    3.70
   1 -14  -3   15.20    4.20
   2  14  -3    0.30    3.10
   2  14  -3   11.40    4.90
  -2 -14  -3   11.30    4.10
  -2 -14  -3   13.80    4.50
   2  14   3   18.20    7.60
   2 -14  -3    1.00    3.70
  -2  14  -3    5.40    3.70
  -2 -14   3   11.30    4.60
   2 -14  -3    3.90    3.70
  -2  14  -3    7.70    4.10
  -3 -14  -3    0.30    3.40
  -3 -14  -3    3.70    4.00
   3 -14   3    4.20    4.00
   3  14  -3   16.20    6.90
  -3  14   3    0.40    3.90
  -3  14  -3    9.90    4.90
  -3 -14   3    1.20    3.30
   3  14   3    5.50    3.80
   3 -14  -3    1.70    3.40
   0 -15  -3   -3.40    3.80
   0 -15   3    7.30    4.00
   0  15   3   -5.00    3.50
   0  15  -3   -4.10    3.60
   1 -15   3   12.70    4.30
   1  15  -3   14.70    4.30
  -1 -15  -3   15.90    5.20
  -1  15   3   17.50    4.40
  -1  15  -3   17.60    4.80
   1  15   3   17.60    4.70
  -1 -15   3   20.40    4.60
   1   0  -4  248.58    7.00
   1   0  -4  253.47    7.00
   1   0   4  279.07    6.90
  -1   0   4  252.17    7.10
   1   0   4  281.57    6.90
  -1   0   4  255.57    7.20
  -2   0  -4 1587.44   40.50
   2   0  -4 1597.64   40.80
   2   0   4 1601.34   40.70
   2   0  -4 1626.34   40.80
  -2   0  -4 1628.34   40.50
  -2   0   4 1596.24   40.90
   2   0   4 1559.34   41.00
  -2   0   4 1604.44   40.80
  -3   0  -4  171.38    5.70
   3   0   4  169.38    5.90
   3   0  -4  164.68    5.80
  -3   0   4  166.58    6.10
  -3   0  -4  172.38    5.70
  -3   0   4  165.58    6.10
   3   0   4  168.48    5.90
   3   0  -4  163.88    5.90
   4   0  -4  313.77   10.20
  -4   0   4  312.67   10.20
  -4   0   4  308.87   10.20
   4   0  -4  305.27   10.00
   4   0   4  325.07   10.10
  -4   0  -4  325.37   10.00
   4   0   4  328.27   10.20
  -4   0  -4  318.97    9.80
  -5   0  -4  138.19    5.90
  -5   0  -4  133.19    6.20
  -5   0   4  155.68    6.60
   5   0  -4  141.89    6.60
   5   0   4  146.79    6.50
   5   0  -4  148.29    6.30
  -5   0   4  148.39    6.40
   5   0   4  134.29    6.10
   6   0  -4  254.37    9.70
   6   0   4  256.37    9.80
  -6   0  -4  269.67    9.70
   6   0  -4  269.37   10.10
  -6   0   4  267.27   10.00
  -6   0   4  257.77    9.90
  -6   0  -4  286.67   11.20
   6   0   4  261.97    9.90
   7   0  -4   40.20    5.00
   7   0   4   45.50    5.40
   7   0  -4   49.00    4.90
  -7   0  -4   41.90    4.90
  -7   0  -4   47.00    4.90
   7   0   4   50.59    5.20
  -7   0   4   50.29    5.40
   8   0  -4   74.89    5.90
  -8   0  -4   69.39    5.50
   8   0   4   77.09    6.20
   8   0  -4   67.59    6.50
   8   0   4   79.29    6.10
  -8   0   4   69.09    6.00
   9   0   4    1.10    5.40
  -9   0  -4    4.40    3.40
   9   0  -4    4.50    3.60
  -9   0  -4    1.40    3.60
   9   0  -4    2.50    3.90
  -9   0   4    4.70    4.20
   0  -1  -4 2933.31   76.79
   0   1  -4 2978.60   77.99
   0  -1   4 2970.70   77.89
   0   1   4 2932.81   76.89
  -1   1   4  249.68    6.80
   1  -1   4  233.98    6.60
  -1  -1  -4  232.38    6.30
  -1  -1  -4  233.58    6.30
   1   1  -4  250.97    6.70
   1  -1   4  234.28    6.60
  -1   1   4  241.58    6.70
   1   1  -4  246.78    6.70
   1   1   4  227.78    6.50
   1  -1  -4  249.88    6.60
  -1   1  -4  236.28    6.40
  -1  -1   4  253.57    6.80
  -1   1  -4  237.18    6.40
  -1  -1   4  248.58    6.70
   1   1   4  235.48    6.50
   1  -1  -4  245.68    6.60
  -2  -1  -4  599.64   15.50
  -2  -1  -4  608.74   15.40
  -2   1   4  584.04   15.80
   2   1  -4  569.04   15.60
  -2   1   4  578.14   15.70
   2   1  -4  575.24   15.70
   2  -1   4  565.84   16.10
   2  -1   4  597.84   15.60
   2  -1  -4  595.44   15.70
   2  -1  -4  582.14   15.60
   2   1   4  577.94   15.50
  -2  -1   4  583.14   15.80
  -2  -1   4  576.14   15.70
  -2   1  -4  598.44   15.50
  -3  -1  -4 1737.63   44.20
   3   1  -4 1658.73   44.40
   3  -1   4 1759.22   44.50
  -3   1   4 1718.13   44.60
   3   1  -4 1694.63   44.40
   3  -1   4 1788.12   44.50
  -3   1   4 1706.43   44.60
  -3  -1  -4 1745.13   44.30
   3   1   4 1768.72   44.40
  -3   1  -4 1733.83   44.40
   3  -1  -4 1688.33   44.50
  -3  -1   4 1718.93   44.60
  -3   1  -4 1755.42   44.30
   3  -1  -4 1689.63   44.40
  -3  -1   4 1709.33   44.60
   3   1   4 1759.32   44.40
   4  -1   4  126.39    5.50
   4   1  -4  132.69    5.60
   4   1  -4  125.99    5.50
  -4  -1  -4  128.29    5.10
  -4   1   4  133.39    5.80
   4  -1   4  127.59    5.60
  -4  -1  -4  131.49    5.30
  -4   1   4  132.59    5.60
  -4  -1   4  122.89    5.50
  -4  -1   4  132.09    5.80
   4  -1  -4  124.69    5.70
   4   1   4  137.89    5.50
  -4   1  -4  131.79    5.40
   4  -1  -4  126.49    5.40
   4   1   4  131.49    5.40
  -4   1  -4  130.69    5.40
   5   1  -4  183.88    7.30
   5  -1   4  182.78    7.20
  -5  -1  -4  191.58    7.10
   5   1  -4  176.48    7.40
   5  -1   4  182.68    7.30
  -5   1   4  172.18    7.30
  -5   1   4  174.08    7.30
  -5  -1  -4  171.98    7.00
   5   1   4  181.68    7.30
   5   1   4  169.18    7.10
  -5  -1   4  186.98    7.50
   5  -1  -4  181.18    7.20
  -5   1  -4  174.08    7.10
  -5  -1   4  183.18    7.50
   5  -1  -4  175.68    7.20
  -5   1  -4  180.78    7.10
  -6  -1  -4    1.90    2.30
   6   1  -4    7.70    3.10
  -6   1   4    3.90    2.80
  -6  -1  -4    5.20    3.40
   6   1  -4    5.90    2.70
  -6   1   4   -0.60    2.50
   6  -1   4    3.70    3.00
   6  -1   4    3.40    2.80
  -6  -1   4    1.70    2.90
   6  -1  -4    4.40    2.90
   6   1   4    8.10    2.90
   6  -1  -4    6.60    3.20
  -6   1  -4    1.00    2.40
  -6   1  -4   -1.40    4.90
   6   1   4    4.10    2.70
  -6  -1   4   -0.40    2.50
  -7  -1  -4  388.66   13.50
   7   1  -4  423.26   14.30
  -7  -1  -4  416.46   14.00
   7  -1   4  396.86   14.20
   7  -1   4  390.86   14.20
  -7   1   4  421.36   14.50
   7   1  -4  406.66   13.90
  -7   1  -4  387.86   13.50
   7  -1  -4  427.46   14.50
   7   1   4  392.36   14.30
   7   1   4  418.76   14.20
  -7   1  -4  393.16   13.80
   7  -1  -4  414.16   14.10
  -7  -1   4  412.46   14.40
   8  -1   4   34.70    4.70
   8   1  -4   41.10    5.00
   8   1  -4   38.60    5.00
  -8  -1  -4   31.50    4.50
   8  -1   4   28.40    4.70
  -8   1   4   30.70    4.90
   8  -1  -4   35.10    4.80
   8   1   4   38.60    5.40
   8  -1  -4   35.40    5.00
  -8  -1   4   37.50    5.20
  -8   1  -4   34.00    4.70
   8   1   4   35.30    4.80
   9   1  -4   17.10    4.40
  -9  -1  -4   14.50    3.80
  -9  -1  -4   15.30    4.30
   9   1  -4   18.70    5.20
  -9   1  -4   18.00    4.30
   9  -1  -4   13.50    5.20
  -9   1  -4   10.60    4.00
  -9  -1   4   25.40    7.30
   9  -1  -4   13.80    4.10
   0  -2   4 5438.46  142.49
   0   2  -4 5473.95  142.69
   0  -2  -4 5377.16  141.59
   0   2   4 5327.17  141.39
   1  -2   4 1072.69   27.20
  -1  -2  -4 1090.89   26.90
  -1  -2  -4 1093.59   26.90
   1  -2   4 1094.39   27.20
   1   2  -4 1007.80   27.20
   1   2  -4 1022.30   27.10
  -1   2   4 1049.70   27.20
  -1   2   4 1021.40   27.20
  -1   2  -4 1093.29   27.10
  -1  -2   4 1048.40   27.30
  -1   2  -4 1105.19   27.10
   1   2   4 1104.99   27.10
   1  -2  -4 1051.79   27.10
  -1  -2   4  983.20   27.40
   1   2   4 1085.99   27.10
  -2  -2  -4 1224.98   30.80
   2   2  -4 1201.68   31.00
   2   2  -4 1204.98   31.00
  -2   2   4 1175.78   31.10
   2  -2   4 1216.38   31.00
   2  -2   4 1200.28   31.00
  -2  -2  -4 1190.38   30.70
  -2   2   4 1199.38   31.10
  -2   2  -4 1190.38   30.80
  -2  -2   4 1189.38   31.10
   2  -2  -4 1209.68   31.00
   2   2   4 1217.08   30.90
   2  -2  -4 1184.88   31.00
   2   2   4 1200.18   30.90
  -2   2  -4 1187.68   30.80
  -2  -2   4 1193.08   31.20
   3   2  -4   76.59    3.80
  -3   2   4   76.49    4.30
  -3   2   4   77.09    4.00
   3  -2   4   84.69    3.90
   3  -2   4   81.29    4.10
  -3  -2  -4   73.49    3.70
   3   2  -4   80.29    4.10
  -3  -2   4   80.69    4.00
  -3   2  -4   79.79    3.80
   3  -2  -4   74.99    4.10
   3  -2  -4   80.69    4.10
  -3  -2   4   71.39    3.80
   3   2   4   79.19    3.70
  -3   2  -4   83.39    3.90
   3   2   4   76.69    3.90
  -4   2   4  171.98    6.50
   4  -2   4  149.88    6.40
   4   2  -4  162.18    6.40
  -4   2   4  154.28    6.40
  -4  -2  -4  153.78    6.00
   4  -2   4  145.99    6.10
  -4  -2  -4  142.59    6.00
   4   2  -4  161.08    6.20
  -4   2  -4  152.38    6.10
  -4  -2   4  170.38    6.40
   4  -2  -4  174.78    6.60
  -4   2  -4  153.98    6.10
   4  -2  -4  160.98    6.20
  -4  -2   4  167.48    6.40
   4   2   4  149.99    6.20
   4   2   4  148.99    6.20
   5   2  -4  231.68    8.90
   5  -2   4  249.18    9.10
  -5   2   4  239.28    9.10
  -5   2   4  242.78    9.10
   5  -2   4  260.47    9.10
   5   2  -4  250.27    9.10
  -5  -2  -4  259.37    8.80
  -5  -2  -4  265.07    9.00
   5  -2  -4  236.38    8.90
  -5  -2   4  243.68    9.00
  -5   2  -4  256.57    8.80
   5   2   4  254.77    9.00
   5   2   4  249.97    8.90
  -5  -2   4  227.18    8.90
   5  -2  -4  245.88    9.10
  -5   2  -4  263.27    9.00
   6   2  -4  364.16   12.50
  -6   2   4  348.17   12.60
   6   2  -4  347.37   12.20
   6  -2   4  368.76   12.60
  -6  -2  -4  364.06   12.10
   6  -2   4  364.96   12.50
  -6   2   4  356.16   12.50
   6   2   4  365.96   12.50
  -6  -2   4  349.57   12.40
   6   2   4  355.76   12.30
  -6   2  -4  391.86   13.70
   6  -2  -4  339.77   12.10
  -6   2  -4  367.46   12.10
  -6  -2   4  357.36   12.40
   6  -2  -4  363.16   12.50
  -7  -2  -4   43.90    4.80
   7  -2   4   38.30    4.70
  -7   2   4   35.50    5.00
   7   2  -4   42.40    5.10
   7  -2   4   36.70    4.70
  -7  -2  -4   41.90    4.60
   7   2  -4   46.00    4.80
  -7   2  -4   33.70    4.50
  -7   2  -4   35.90    5.10
   7   2   4   42.90    4.90
   7  -2  -4   36.20    4.70
  -7  -2   4   43.40    4.80
   7  -2  -4   27.90    4.50
   7   2   4   41.20    5.00
  -8   2   4   65.89    5.90
   8  -2   4   58.09    6.20
   8   2  -4   61.79    5.60
  -8  -2  -4   66.29    5.70
   8  -2   4   64.89    6.30
   8   2  -4   55.69    5.70
  -8   2  -4   66.09    5.80
   8  -2  -4   53.29    5.40
   8   2   4   64.99    6.20
   8   2   4   63.69    5.90
   8  -2  -4   52.89    5.80
  -8  -2   4   62.29    5.70
  -9  -2  -4   -0.50    3.70
   9   2  -4    2.20    3.50
  -9  -2  -4    2.50    3.20
  -9   2  -4    2.40    3.70
   9  -2  -4   -1.40    3.20
  -9   2  -4   -1.60    3.20
   9  -2  -4   -5.10    5.80
   0   3  -4 6675.73  185.68
   0  -3   4 6987.60  182.08
   0  -3  -4 6649.13  178.98
   0   3   4 6723.03  178.78
   1  -3   4 1639.84   41.10
   1   3  -4 1579.74   41.00
   1  -3   4 1657.33   41.10
  -1   3   4 1574.64   41.10
  -1   3   4 1596.84   41.10
  -1  -3  -4 1640.34   40.90
   1   3  -4 1585.14   41.10
  -1  -3   4 1555.34   41.10
  -1  -3   4 1566.74   41.10
  -1   3  -4 1656.53   41.00
   1  -3  -4 1589.54   40.90
   1   3   4 1651.13   41.10
  -1   3  -4 1653.13   41.00
   1  -3  -4 1572.64   41.00
   1   3   4 1640.04   41.00
   2  -3   4  572.14   15.80
  -2  -3  -4  536.15   14.80
  -2  -3  -4  541.85   14.80
  -2   3   4  560.44   15.20
   2  -3   4  521.35   15.00
  -2   3   4  552.94   15.20
   2   3  -4  551.24   15.10
   2  -3  -4  551.54   15.00
  -2   3  -4  530.25   14.90
  -2  -3   4  549.35   15.10
   2   3   4  548.15   15.60
   2  -3  -4  552.24   15.20
   2   3   4  530.25   14.90
  -2   3  -4  562.14   15.00
  -2  -3   4  560.84   15.30
  -3  -3  -4  415.46   12.40
   3  -3   4  404.06   12.60
  -3  -3  -4  418.36   12.30
  -3   3   4  446.96   12.80
  -3   3   4  434.96   12.90
   3  -3   4  413.56   12.60
   3   3  -4  437.56   12.60
   3   3  -4  441.26   12.70
   3  -3  -4  461.25   12.80
  -3   3  -4  415.56   12.40
   3  -3  -4  437.06   12.70
  -3   3  -4  438.76   12.50
   3   3   4  419.86   12.50
   3   3   4  428.56   12.60
  -3  -3   4  446.46   12.80
  -3  -3   4  457.65   12.90
  -4  -3  -4  405.96   12.10
   4  -3   4  388.26   12.30
  -4   3   4  404.66   12.50
   4   3  -4  412.56   12.40
  -4   3   4  394.96   12.40
  -4  -3  -4  393.46   12.00
   4  -3   4  394.16   12.30
   4   3  -4  401.46   12.30
   4  -3  -4  390.36   12.30
  -4   3  -4  392.16   12.00
   4   3   4  397.56   12.20
   4   3   4  395.56   12.30
  -4  -3   4  395.46   12.40
  -4   3  -4  401.76   12.10
   4  -3  -4  391.76   12.30
  -4  -3   4  402.56   12.40
  -5  -3  -4  164.28    6.80
   5  -3   4  166.88    7.00
  -5   3   4  167.28    7.10
   5  -3   4  166.78    7.20
   5   3  -4  171.18    7.20
   5   3  -4  159.48    6.80
  -5   3   4  152.48    7.10
  -5  -3  -4  168.68    6.80
   5   3   4  156.38    6.80
  -5  -3   4  171.68    7.40
   5  -3  -4  158.08    6.90
  -5  -3   4  160.48    7.00
  -5   3  -4  162.68    6.70
  -5   3  -4  158.98    6.80
   5  -3  -4  149.59    6.90
   5   3   4  166.68    6.90
  -6  -3  -4   68.49    4.90
  -6   3   4   72.09    6.80
   6  -3   4   73.29    5.50
   6  -3   4   70.69    5.70
   6   3  -4   61.39    5.10
  -6  -3  -4   64.79    5.10
  -6   3   4   61.69    5.20
   6   3  -4   63.39    5.40
  -6   3  -4   69.39    5.20
  -6  -3   4   59.59    5.00
   6   3   4   60.19    5.00
   6  -3  -4   62.09    5.50
  -6  -3   4   78.49    6.50
   6  -3  -4   61.49    4.90
   6   3   4   60.39    4.80
  -6   3  -4   59.49    5.10
   7  -3   4   27.70    4.50
  -7   3   4   29.80    4.50
   7   3  -4   27.00    4.00
   7   3  -4   32.60    4.20
   7  -3   4   32.70    4.80
  -7  -3  -4   31.30    4.40
  -7   3  -4   29.90    4.40
   7   3   4   24.60    4.10
  -7  -3   4   31.30    4.50
   7  -3  -4   28.30    4.20
   7   3   4   38.30    4.70
   7  -3  -4   34.20    4.60
  -7   3  -4   29.20    4.80
  -8   3   4   11.40    3.80
  -8  -3  -4    4.70    3.20
   8  -3   4    6.60    3.80
   8   3  -4    4.10    3.60
   8   3  -4    0.20    5.40
   8   3   4    5.80    3.70
  -8  -3   4   11.80    5.90
  -8  -3   4    7.20    3.50
   8  -3  -4    6.70    4.60
  -8   3  -4    5.30    3.50
   8  -3  -4    4.00    3.00
  -9  -3  -4    8.80    3.60
  -9  -3  -4    7.90    3.80
   9  -3   4    8.60    4.10
  -9   3   4   17.80    4.40
   9   3  -4   17.10    6.60
  -9  -3   4    6.50    3.90
   9  -3  -4   13.50    4.80
   9   3   4    9.90    4.80
  -9   3  -4    2.40    3.60
  -9   3  -4   14.70    4.00
   0  -4  -4    1.70    1.40
   0  -4   4    4.10    1.60
   0   4  -4    3.80    1.60
   0  -4  -4    3.10    1.40
   0   4  -4    5.20    1.60
   0   4   4    1.50    1.50
   0   4   4    2.50    1.60
  -1  -4  -4  287.27    8.70
  -1  -4  -4  277.37    8.60
  -1   4   4  296.17    9.60
   1  -4   4  291.17    8.90
  -1   4   4  310.57    8.90
   1   4  -4  309.07    8.90
   1   4  -4  322.37    9.60
   1  -4   4  281.97    8.80
   1   4   4  294.17    8.80
   1  -4  -4  314.77    8.90
  -1  -4   4  313.87    9.10
  -1   4  -4  282.97    8.70
  -1  -4   4  314.57    9.10
  -1   4  -4  289.57    8.80
   1  -4  -4  317.07    8.90
   1   4   4  265.87   10.20
  -2   4   4  471.75   13.80
  -2   4   4  481.25   13.70
   2   4  -4  489.55   13.80
   2  -4   4  475.85   13.70
  -2  -4  -4  490.45   13.50
   2  -4   4  470.85   13.70
   2   4  -4  480.85   13.60
  -2  -4   4  481.75   13.80
  -2   4  -4  490.85   13.60
  -2  -4   4  479.05   13.80
   2  -4  -4  463.85   13.50
  -2   4  -4  478.25   13.50
   2   4   4  489.15   13.70
   2   4   4  478.25   13.50
   2  -4  -4  493.85   13.70
   3  -4   4  219.08    7.60
   3   4  -4  212.78    7.60
  -3   4   4  216.08    7.70
  -3  -4  -4  216.98    7.40
  -3  -4  -4  224.88    7.40
  -3   4   4  211.18    7.70
   3   4  -4  215.38    7.60
   3  -4   4  226.98    7.70
  -3   4  -4  228.28    7.60
   3   4   4  221.68    7.60
   3   4   4  229.08    7.60
  -3  -4   4  223.58    7.70
   3  -4  -4  219.08    7.60
  -3  -4   4  215.68    7.60
   3  -4  -4  215.98    7.60
  -3   4  -4  223.38    7.70
  -4  -4  -4  165.88    6.50
   4  -4   4  170.48    7.00
  -4   4   4  159.88    6.80
   4  -4   4  179.78    7.10
   4   4  -4  168.88    6.80
  -4   4   4  169.78    7.10
  -4  -4  -4  163.88    6.50
   4   4  -4  166.18    6.90
   4  -4  -4  180.08    7.00
   4  -4  -4  164.68    6.70
  -4   4  -4  161.28    6.70
  -4  -4   4  167.88    6.80
  -4  -4   4  169.98    6.80
   4   4   4  175.18    6.90
   4   4   4  166.08    6.90
  -4   4  -4  175.88    6.80
  -5  -4  -4  125.19    6.10
  -5  -4  -4  121.89    5.80
  -5   4   4  130.09    6.60
   5  -4   4  125.69    6.40
  -5   4   4  114.89    6.20
   5   4  -4  114.29    6.10
   5  -4   4  121.59    7.00
   5  -4  -4  120.49    6.90
  -5   4  -4  130.49    5.90
  -5  -4   4  118.29    6.00
   5   4   4  119.89    6.20
   5   4   4  122.59    6.00
  -5  -4   4  123.69    6.40
   5  -4  -4  118.49    6.20
  -5   4  -4  128.29    6.10
   6  -4   4  194.18   12.80
  -6  -4  -4  241.78    9.40
   6  -4   4  255.77    9.80
  -6  -4  -4  238.78    9.30
   6   4  -4  249.97    9.80
  -6   4   4  232.78    9.80
   6   4  -4  234.18    9.40
  -6   4   4  247.08    9.80
  -6   4  -4  224.68    9.10
  -6  -4   4  229.08    9.50
  -6   4  -4  232.68    9.20
   6  -4  -4  260.67    9.90
   6  -4  -4  245.68    9.70
  -6  -4   4  246.48    9.90
   6   4   4  231.98    9.40
   7  -4   4   36.90    4.80
  -7  -4  -4   33.80    4.30
  -7  -4  -4   34.20    4.60
   7   4  -4   29.80    4.10
  -7   4   4   25.50    4.20
   7  -4   4   35.90    4.90
   7  -4  -4   31.20    4.40
  -7  -4   4   30.50    4.50
   7   4   4   29.90    4.50
  -7   4  -4   29.10    4.40
   7   4   4   36.50    4.90
  -7   4  -4   32.60    4.60
  -8   4   4    2.70    3.90
  -8  -4  -4    1.30    3.30
   8   4  -4    0.40    2.90
  -8   4   4    3.70    3.80
   8  -4   4    5.00    3.30
   8  -4   4    6.10    3.70
   8   4  -4    7.20    3.40
   8   4   4    3.20    3.40
   8  -4  -4    0.90    3.30
  -8  -4   4    8.30    3.80
  -8   4  -4    7.80    3.50
  -8   4  -4    1.90    3.90
  -8  -4   4    3.70    3.60
   8   4   4    5.60    3.30
   8  -4  -4    8.20    4.70
  -9  -4  -4   16.80    4.40
   9   4  -4    4.30    4.40
  -9   4   4   11.80    4.40
   9  -4   4   11.20    3.80
  -9  -4  -4    5.60    3.20
   9   4   4    8.50    3.80
  -9   4  -4    9.60    3.80
  -9  -4   4    8.30    3.70
  -9   4  -4   11.30    4.10
   0   5   4 3638.74   92.69
   0   5  -4 3703.13   92.69
   0   5   4 3672.93   92.69
   0  -5   4 3668.03   92.79
   0  -5   4 3590.64   92.69
   0  -5  -4 3612.24   92.49
   0   5  -4 3750.62   92.69
   0  -5  -4 3737.13   93.19
   1  -5   4  761.42   20.30
  -1   5   4  714.43   20.10
   1  -5   4  726.83   20.20
   1   5  -4  734.93   20.10
  -1   5   4  737.73   20.20
  -1  -5  -4  747.83   20.00
  -1  -5  -4  747.83   20.00
   1   5  -4  765.02   20.30
   1  -5  -4  727.83   20.10
  -1   5  -4  761.62   20.20
   1  -5  -4  730.33   20.00
   1   5   4  752.92   20.20
  -1   5  -4  735.93   20.00
   1   5   4  755.12   20.10
  -1  -5   4  728.43   20.20
  -1  -5   4  747.03   20.30
  -2   5   4  358.66   10.90
   2  -5   4  358.26   10.90
   2   5  -4  340.17   10.80
   2  -5   4  338.57   10.70
   2   5  -4  361.66   10.80
  -2  -5  -4  357.26   10.60
  -2  -5  -4  352.16   10.50
  -2   5   4  340.77   10.80
  -2  -5   4  349.57   10.80
  -2   5  -4  359.76   10.60
   2   5   4  353.06   10.70
   2   5   4  362.46   10.80
  -2  -5   4  342.87   10.90
   2  -5  -4  346.07   10.70
  -2   5  -4  355.36   10.80
   3  -5   4  150.08    6.00
  -3  -5  -4  137.19    5.60
   3   5  -4  129.09    5.70
   3   5  -4  132.09    5.70
  -3  -5  -4  142.99    5.60
   3  -5   4  144.29    5.90
  -3   5   4  134.89    5.90
  -3   5   4  133.99    5.90
   3   5   4  147.39    5.70
   3  -5  -4  128.99    5.60
  -3   5  -4  140.89    5.60
   3  -5  -4  131.79    5.70
  -3  -5   4  131.79    5.80
  -3  -5   4  124.89    5.90
  -3   5  -4  148.69    5.80
   3   5   4  135.29    5.70
   4   5  -4  240.58    8.80
   4  -5   4  232.78    8.80
   4  -5   4  231.98    8.80
  -4   5   4  226.68    8.70
  -4  -5  -4  241.38    8.40
  -4   5   4  227.18    8.70
  -4  -5  -4  240.48    8.40
   4   5  -4  244.88    8.60
  -4   5  -4  234.98    8.60
  -4  -5   4  239.78    8.70
   4  -5  -4  247.08    8.80
   4   5   4  234.78    8.50
  -4  -5   4  249.18    8.90
   4   5   4  236.18    8.50
  -4   5  -4  230.88    8.50
   4  -5  -4  219.78    8.50
   5  -5   4   56.49    4.70
  -5  -5  -4   56.69    4.50
   5  -5   4   52.39    5.00
  -5   5   4   64.39    4.90
  -5   5   4   67.09    5.30
   5   5  -4   52.49    4.70
  -5  -5  -4   59.09    4.60
   5   5  -4   69.29    4.70
  -5   5  -4   54.49    4.70
   5  -5  -4   61.09    5.00
   5  -5  -4   66.69    4.80
   5   5   4   55.79    4.40
   5   5   4   54.69    4.50
  -5  -5   4   56.69    4.90
  -5  -5   4   68.89    5.10
  -6  -5  -4   64.59    5.20
   6   5  -4   69.09    5.90
   6   5  -4   72.19    5.50
  -6   5   4   77.79    6.20
   6  -5   4   57.89    5.40
   6  -5   4   73.19    5.60
  -6  -5  -4   67.19    5.40
  -6   5  -4   64.09    5.50
   6  -5  -4   71.39    5.50
   6   5   4   76.09    5.60
   6   5   4   69.39    5.60
  -6  -5   4   80.59    5.60
   6  -5  -4   72.79    6.80
  -6   5  -4   69.39    5.10
   7   5  -4   67.29    5.40
  -7   5   4   61.99    5.80
  -7  -5  -4   74.09    6.00
  -7  -5  -4   58.79    5.60
   7  -5   4   70.19    5.80
   7  -5   4   78.19    6.50
  -7   5  -4   78.09    6.00
   7   5   4   70.09    6.30
   7   5   4   66.19    5.50
  -7  -5   4   68.99    5.70
   7  -5  -4   61.49    6.00
  -8  -5  -4   14.80    3.70
  -8   5   4   14.70    4.00
   8  -5   4   17.80    4.40
   8   5  -4   13.60    4.50
  -8  -5  -4   16.60    4.20
   8  -5   4   12.50    3.70
  -8   5   4    6.80    3.70
   8   5  -4   11.30    4.10
  -8   5  -4   12.00    4.10
   8  -5  -4    5.30    3.70
  -8  -5   4    9.50    3.90
   8   5   4   13.60    4.00
   8   5   4   11.60    4.30
   8  -5  -4   15.70    3.90
  -8  -5   4    9.90    4.00
  -8   5  -4   12.80    4.10
  -9  -5  -4    5.30    3.90
  -9  -5  -4    2.50    3.60
   9  -5   4    2.70    3.60
  -9   5   4    1.30    3.90
   9   5  -4    0.30    3.50
  -9  -5   4    5.10    3.70
   9  -5  -4    5.80    3.70
   9   5   4    1.90    3.40
  -9   5  -4    6.40    3.80
   0  -6  -4    2.30    1.80
   0   6  -4    2.00    2.00
   0  -6   4    3.20    1.90
   0  -6  -4    1.50    1.60
   0  -6   4    4.40    2.00
   0   6  -4    6.80    2.10
   0   6   4    7.50    2.00
   0   6   4    8.90    2.30
  -1  -6  -4   50.69    3.20
   1   6  -4   46.30    3.30
   1   6  -4   52.29    3.70
   1  -6   4   54.19    3.80
  -1   6   4   47.80    3.40
   1  -6   4   54.19    3.50
  -1  -6  -4   53.99    3.50
  -1   6   4   47.60    3.40
   1  -6  -4   48.50    3.20
  -1   6  -4   51.99    3.30
   1   6   4   50.99    3.40
  -1  -6   4   49.20    3.40
   1  -6  -4   45.10    3.50
   1   6   4   56.99    3.70
  -1  -6   4   56.39    3.60
  -1   6  -4   52.79    3.50
  -2   6   4   96.89    5.10
   2   6  -4   98.49    4.80
  -2  -6  -4  104.39    4.70
  -2  -6  -4  105.69    4.60
  -2   6   4   94.49    4.80
   2  -6   4   97.79    4.80
   2  -6   4   95.19    5.00
   2   6  -4   94.89    4.70
   2   6   4  109.09    5.00
  -2  -6   4   95.39    5.00
  -2   6  -4   99.99    4.80
   2  -6  -4   93.39    4.90
   2   6   4  105.99    5.00
   2  -6  -4  103.19    4.90
  -2  -6   4   98.89    5.10
  -2   6  -4   95.79    4.70
   3  -6   4  186.68    7.50
  -3   6   4  211.98    7.90
  -3  -6  -4  205.68    7.40
   3   6  -4  191.28    7.40
  -3  -6  -4  187.98    7.20
  -3   6   4  206.48    7.60
   3   6  -4  198.68    7.40
   3  -6   4  194.18    7.60
  -3  -6   4  200.08    7.50
  -3   6  -4  171.58    7.00
   3   6   4  185.48    7.30
  -3  -6   4  201.58    7.60
   3   6   4  190.68    7.50
   3  -6  -4  205.48    7.70
   3  -6  -4  197.68    7.40
  -3   6  -4  190.18    7.30
   4  -6   4   19.90    3.30
  -4  -6  -4   20.30    2.90
  -4  -6  -4   15.80    2.70
   4   6  -4   17.00    3.10
   4  -6   4   15.70    3.10
   4   6  -4   13.80    3.30
  -4   6   4   16.90    3.40
   4  -6  -4   20.60    3.20
   4   6   4   12.20    2.80
   4  -6  -4   19.10    3.00
  -4  -6   4   13.90    2.90
  -4   6  -4   17.10    3.00
  -4   6  -4   20.90    3.00
   4   6   4   17.10    2.90
  -5  -6  -4   89.99    5.20
  -5   6   4   91.09    7.00
   5   6  -4   90.29    5.40
  -5  -6  -4   98.89    5.40
   5  -6   4   84.09    5.60
   5  -6   4   83.09    5.70
  -5   6   4   84.09    6.10
   5   6  -4   80.19    5.40
  -5  -6   4   99.39    6.80
   5  -6  -4   81.79    5.80
  -5   6  -4   85.89    5.30
  -5   6  -4   86.79    5.80
  -5  -6   4   84.79    5.50
   5  -6  -4   91.99    5.50
   5   6   4   96.89    5.80
   5   6   4   86.49    5.90
   6   6  -4   24.30    4.40
   6  -6   4   26.50    4.20
  -6   6   4   26.00    4.40
  -6  -6  -4   23.80    3.80
   6   6  -4   22.20    4.00
  -6  -6  -4   18.70    3.80
   6  -6   4   29.30    4.40
  -6   6  -4   27.50    7.30
  -6   6  -4   25.20    3.80
   6  -6  -4   23.70    4.20
   6   6   4   26.00    4.50
   6  -6  -4   26.60    4.50
  -6  -6   4   23.00    4.00
   6   6   4   27.30    4.10
   7  -6   4   50.09    5.40
  -7   6   4   42.30    5.30
  -7  -6  -4   53.59    5.30
   7   6  -4   52.09    5.70
   7   6  -4   46.50    5.20
   7  -6   4   61.09    6.00
  -7  -6   4   43.50    5.20
   7  -6  -4   52.59    5.30
   7  -6  -4   35.80    7.00
  -7   6  -4   47.10    5.30
   7   6   4   51.19    5.20
   7   6   4   59.89    6.10
   8  -6   4   15.80    4.60
   8   6  -4   20.00    4.00
   8  -6   4   16.80    4.10
  -8   6   4   25.80    4.60
  -8  -6  -4   12.70    7.20
   8   6  -4   22.70    4.70
  -8   6   4   11.30    4.60
  -8  -6  -4   11.30    3.70
   8   6   4   22.70    4.90
  -8  -6   4    8.00    4.30
  -8   6  -4   13.80    4.10
   8  -6  -4    9.90    3.70
   8   6   4   13.30    4.00
  -8   6  -4   14.50    4.00
   8  -6  -4   15.90    4.50
  -8  -6   4   19.80    4.20
   0  -7   4    6.00    2.30
   0   7  -4    2.80    2.10
   0   7  -4    0.20    2.00
   0   7   4    0.70    1.90
   0  -7  -4    2.60    2.00
   0   7   4   -1.50    2.10
   0  -7   4    2.90    1.90
   0  -7  -4   -0.90    1.90
   1   7  -4  301.47   10.00
   1  -7   4  303.77    9.90
  -1   7   4  299.77    9.90
  -1  -7  -4  302.07    9.80
   1  -7   4  295.57   10.00
  -1  -7  -4  316.27    9.80
  -1   7   4  297.87    9.90
   1   7  -4  298.47    9.80
   1  -7  -4  295.17    9.90
  -1   7  -4  311.57   10.00
   1   7   4  307.67   10.00
   1  -7  -4  294.07    9.70
  -1  -7   4  294.37   10.00
  -1   7  -4  299.67    9.90
  -1  -7   4  293.17   10.10
   1   7   4  303.77    9.90
  -2  -7  -4  104.79    5.10
  -2  -7  -4  111.09    5.20
   2   7  -4  101.09    5.10
   2   7  -4   95.99    5.10
  -2   7   4  104.29    5.30
   2  -7   4  115.49    5.50
  -2   7   4  111.29    5.60
   2  -7   4  100.09    5.20
   2   7   4  111.09    5.30
   2   7   4  116.29    5.50
  -2   7  -4  112.59    5.20
  -2  -7   4  104.29    5.50
   2  -7  -4  105.19    5.40
  -2   7  -4  108.09    5.50
  -2  -7   4  110.49    5.40
   2  -7  -4  105.39    5.10
  -3   7   4   78.59    5.10
   3  -7   4   75.69    5.10
   3  -7   4   74.79    5.10
  -3   7   4   71.39    4.90
   3   7  -4   79.09    4.70
  -3  -7  -4   68.39    4.60
   3   7  -4   78.69    4.60
  -3  -7  -4   69.69    4.50
  -3   7  -4   77.69    5.00
   3   7   4   68.49    4.50
  -3   7  -4   77.69    4.80
   3  -7  -4   66.29    4.50
  -3  -7   4   72.79    4.70
  -3  -7   4   67.89    4.60
   3   7   4   65.79    4.50
   4   7  -4   -3.40    2.50
   4  -7   4    0.60    2.80
  -4  -7  -4    0.50    2.40
  -4   7   4    2.00    3.00
   4  -7   4    2.00    2.80
  -4  -7  -4   -1.30    2.10
   4   7  -4    0.70    2.30
  -4   7   4   -1.30    2.50
  -4   7  -4   -3.00    2.20
  -4  -7   4    0.70    2.50
   4  -7  -4   -2.20    2.50
   4  -7  -4   -0.30    2.40
   4   7   4   -3.50    2.50
  -4  -7   4   -0.50    2.40
  -4   7  -4   -1.70    2.80
   4   7   4   -4.70    2.30
   5  -7   4   64.69    5.40
  -5   7   4   76.49    5.60
  -5  -7  -4   69.49    5.20
   5   7  -4   68.29    5.20
  -5   7   4   63.99    5.40
  -5  -7  -4   68.79    4.90
   5  -7   4   66.39    5.80
   5  -7  -4   65.79    5.20
  -5   7  -4   66.19    5.00
   5   7   4   59.99    5.40
   5   7   4   68.59    5.70
  -5  -7   4   76.89    5.40
   5  -7  -4   70.79    6.80
  -5   7  -4   62.99    5.50
  -6  -7  -4    4.80    3.10
   6   7  -4    5.60    3.30
   6  -7   4    1.80    3.50
   6   7  -4   -1.50    1.60
  -6  -7  -4    7.80    3.40
   6  -7   4    5.60    3.40
  -6   7   4    4.50    3.40
   6   7   4    4.10    2.90
  -6   7  -4    3.90    3.40
   6   7   4    5.00    3.40
   6  -7  -4    2.60    3.40
   6  -7  -4    4.50    2.20
  -6  -7   4    0.00    2.90
  -6   7  -4   -1.60    3.10
  -7   7   4   27.90    5.50
   7  -7   4   28.00    4.70
  -7   7   4   23.60    4.50
   7   7  -4   25.80    4.50
  -7  -7  -4   26.00    4.20
   7  -7   4   34.60    5.70
   7   7   4   20.90    4.30
   7  -7  -4   30.90    7.50
  -7   7  -4   17.60    4.00
  -7  -7   4   15.50    4.30
   7  -7  -4   24.80    4.40
  -7  -7   4   26.50    5.20
  -7   7  -4   30.80    5.50
  -8  -7  -4   12.40    3.90
  -8  -7  -4    6.50    3.30
   8  -7   4    8.40    4.80
   8   7  -4    8.80    3.40
  -8   7   4    2.00    4.50
   8  -7  -4    7.90    4.00
  -8   7  -4    7.70    3.60
  -8   7  -4    6.40    3.90
   8   7   4    6.10    5.90
   0   8  -4    6.90    2.60
   0  -8  -4    7.50    2.40
   0  -8   4    6.40    2.50
   0  -8  -4    6.40    2.30
   0   8   4    4.70    2.20
   0  -8   4    7.20    2.70
   0   8  -4    3.90    2.30
   1  -8   4  118.09    5.90
  -1  -8  -4  115.69    5.80
  -1   8   4  135.29    6.30
   1   8  -4  135.19    6.00
  -1   8   4  136.19    6.20
   1   8  -4  138.19    6.20
   1  -8   4  119.89    6.10
  -1  -8  -4  116.59    5.70
  -1  -8   4  133.19    6.00
  -1   8  -4  119.99    5.80
  -1   8  -4  125.19    5.90
   1   8   4  116.19    5.70
   1  -8  -4  127.59    6.00
   1   8   4  122.29    5.80
   1  -8  -4  141.69    6.10
  -1  -8   4  136.79    6.10
  -2  -8  -4  206.68    7.90
  -2   8   4  228.78    8.70
   2  -8   4  214.08    8.50
  -2   8   4  236.08    8.80
   2   8  -4  219.28    8.30
   2  -8   4  210.88    8.40
  -2  -8  -4  209.98    8.10
   2   8  -4  229.18    8.60
  -2  -8   4  215.68    8.40
   2   8   4  204.08    8.40
  -2   8  -4  212.18    8.10
  -2   8  -4  219.18    8.50
   2   8   4  216.58    8.50
   2  -8  -4  226.58    8.50
   2  -8  -4  223.68    8.20
  -3   8   4  207.98    8.80
   3   8  -4  188.18    8.20
   3   8  -4  213.88    8.60
  -3  -8  -4  221.48    8.40
  -3  -8  -4  213.08    8.30
  -3   8   4  204.28    8.50
   3  -8   4  232.28    9.10
   3  -8   4  212.28    8.50
  -3  -8   4  215.78    8.70
  -3   8  -4  217.18    8.60
  -3  -8   4  208.08    8.50
   3  -8  -4  218.08    9.40
   3   8   4  213.08    8.60
   3  -8  -4  232.78    8.80
   3   8   4  215.58    8.70
  -4  -8  -4   71.19    5.10
  -4  -8  -4   61.69    4.50
  -4   8   4   44.60    4.80
   4  -8   4   64.49    5.00
   4   8  -4   59.09    5.20
   4   8  -4   53.29    5.00
  -4   8   4   50.19    7.90
   4  -8   4   45.40    7.80
   4  -8  -4   60.59    4.80
  -4   8  -4   56.29    4.60
  -4  -8   4   56.79    4.80
  -4  -8   4   56.19    5.50
   4   8   4   60.39    5.30
   4   8   4   64.39    5.60
  -4   8  -4   55.69    4.80
   4  -8  -4   54.19    5.30
   5  -8   4   25.30    4.40
   5   8  -4   27.40    4.20
  -5  -8  -4   26.80    4.00
   5   8  -4   27.70    4.20
  -5   8   4   24.70    4.30
   5  -8   4   27.20    4.50
  -5  -8  -4   19.20    3.60
   5  -8  -4   28.50    4.50
   5  -8  -4   27.30    4.20
   5   8   4   28.90    4.30
  -5  -8   4   36.00    4.70
   5   8   4   27.10    4.10
  -5   8  -4   26.10    4.50
  -5   8  -4   31.00    4.30
   6  -8   4   27.70    4.50
  -6  -8  -4   23.30    4.00
   6  -8   4   28.70    4.80
  -6   8   4   19.60    4.60
   6   8  -4   24.80    4.10
   6   8   4   23.80    4.00
   6  -8  -4   25.60    4.10
  -6   8  -4   31.90    4.60
  -6  -8   4   23.40    4.20
   6   8   4   23.20    4.20
   7   8  -4    8.60    3.90
   7  -8   4   15.00    4.50
   7   8  -4   21.70    4.80
  -7  -8  -4    9.50    3.50
  -7   8   4    9.50    4.10
   7  -8   4   11.80    4.10
  -7  -8  -4   10.30    3.80
  -7   8   4   11.50    4.10
  -7  -8   4    7.90    3.60
   7  -8  -4   11.10    4.10
   7   8   4    8.20    3.80
  -7  -8   4    7.70    4.00
   7   8   4    6.80    3.40
  -7   8  -4    7.00    3.90
   7  -8  -4    3.60    3.30
   8  -8   4   18.60    4.60
  -8  -8  -4   23.50    4.50
   8   8  -4   28.20    5.00
  -8   8   4   19.20    4.50
  -8  -8  -4   24.30    4.60
  -8   8  -4   23.50    4.70
   8  -8  -4   24.50    5.50
   8   8   4   24.50    4.80
  -8  -8   4   16.10    4.10
   0   9   4    4.40    3.20
   0  -9  -4    8.10    2.70
   0  -9   4   16.10    3.00
   0  -9   4   10.00    3.10
   0  -9  -4    9.60    2.90
   0   9  -4    7.40    2.60
   1   9  -4  128.19    6.90
  -1  -9  -4  122.79    6.10
  -1   9   4  121.29    6.40
   1  -9   4  115.29    6.10
  -1  -9  -4  127.09    6.10
  -1   9   4  118.89    6.10
   1  -9   4  119.59    6.20
   1  -9  -4  126.89    6.10
  -1  -9   4  144.89    6.80
  -1  -9   4  108.39    5.90
   1   9   4  125.49    6.40
   1  -9  -4  119.19    5.90
  -1   9  -4  118.49    6.00
   1   9   4  122.49    6.20
  -2   9   4  167.68    7.50
  -2   9   4  179.08    7.70
   2  -9   4  165.48    7.50
   2   9  -4  172.98    7.40
   2   9  -4  167.28    7.40
   2  -9   4  159.58    7.30
  -2  -9  -4  164.48    7.30
   2  -9  -4  173.48    7.60
   2   9   4  161.08    7.30
   2  -9  -4  168.08    7.40
  -2  -9   4  162.88    7.70
  -2   9  -4  168.98    7.40
  -2  -9   4  165.38    7.60
  -2   9  -4  160.18    7.10
   2   9   4  165.08    7.40
  -3  -9  -4   45.90    4.40
  -3   9   4   48.60    5.10
  -3   9   4   26.90    7.00
  -3  -9  -4   45.40    4.20
   3   9  -4   45.40    4.60
   3   9  -4   41.90    4.30
   3  -9   4   43.00    7.90
  -3   9  -4   42.90    4.40
   3   9   4   46.10    5.20
   3   9   4   48.80    4.80
   3  -9  -4   37.90    4.40
  -3  -9   4   45.40    4.70
  -3   9  -4   40.80    4.40
   3  -9  -4   39.70    4.20
  -4  -9  -4   59.59    4.90
   4   9  -4   52.39    5.00
  -4   9   4   66.89    6.10
   4  -9   4   56.49    5.20
   4  -9   4   64.69    5.90
   4   9  -4   52.59    5.50
  -4   9   4   53.49    5.70
  -4  -9  -4   68.19    5.40
   4   9   4   71.79    5.70
  -4   9  -4   64.59    5.10
   4   9   4   55.79    5.30
  -4   9  -4   65.59    9.00
   4  -9  -4   67.79    5.80
  -4  -9   4   58.99    5.30
   5   9  -4   11.20    3.40
  -5  -9  -4    9.00    3.30
   5  -9   4   13.30    3.90
  -5   9   4   10.60    3.60
   5  -9   4   12.10    3.90
  -5  -9  -4   14.50    3.70
   5  -9  -4   18.40    4.20
  -5   9  -4    4.10    2.70
   5   9   4   15.20    4.10
  -5  -9   4   11.20    3.30
   5   9   4   16.20    3.80
  -5   9  -4   11.20    3.60
   6  -9   4   61.29    6.30
   6   9  -4   59.99    6.00
  -6  -9  -4   55.59    5.60
   6  -9   4   64.39    7.40
  -6   9   4   64.19    7.20
  -6   9   4   64.49    6.50
  -6   9  -4   64.49    6.10
  -6  -9   4   65.29    7.30
   6  -9  -4   61.19    6.70
  -6   9  -4   54.39    5.50
   6   9   4   62.09    5.60
   6  -9  -4   54.19    5.50
  -6  -9   4   58.89    6.20
   7   9  -4    7.70    4.70
  -7  -9  -4    5.10    3.60
  -7  -9  -4   -1.80    3.10
   7   9  -4   -2.30    2.90
  -7   9  -4    2.40    3.50
  -7   9  -4   -4.10    3.00
   7  -9  -4    1.90    3.70
  -7  -9   4   -0.50    3.70
   7  -9  -4   -4.20    3.40
   0  10   4   27.30    3.90
   0 -10   4   36.00    4.90
   0  10   4   26.50    3.80
   0 -10  -4   33.30    3.90
   0 -10  -4   26.20    3.90
   0  10  -4   27.90    4.00
   0  10  -4   27.60    3.80
   0 -10   4   29.30    3.80
   1 -10   4   35.50    4.10
  -1  10   4   43.40    4.60
  -1 -10  -4   32.60    4.10
  -1 -10  -4   41.00    4.20
   1  10  -4   39.10    4.10
   1  10   4   37.50    4.20
   1  10   4   35.20    5.00
  -1  10  -4   35.10    3.90
  -1 -10   4   35.50    4.20
  -1  10  -4   34.10    4.00
   1 -10  -4   40.20    4.40
   1 -10  -4   36.40    3.80
   2  10  -4   17.40    3.30
   2 -10   4    6.80    3.00
  -2  10   4    2.90    2.90
  -2 -10  -4   10.20    3.20
  -2 -10  -4    6.70    2.60
  -2  10   4    3.60    3.10
   2 -10   4    7.80    3.20
  -2  10  -4    9.20    3.40
  -2 -10   4    7.70    2.90
   2 -10  -4    5.90    3.30
   2  10   4    7.60    3.00
  -2 -10   4    7.10    3.20
   2 -10  -4    7.80    3.20
   2  10   4    5.30    3.20
  -2  10  -4    9.60    3.10
  -3 -10  -4   17.00    3.50
   3 -10   4   11.40    3.50
   3  10  -4    8.90    3.50
  -3  10   4    9.60    3.90
   3 -10   4   20.20    4.20
   3  10  -4   14.40    3.50
  -3  10   4    8.60    3.30
  -3 -10  -4   20.10    3.80
  -3  10  -4   16.90    3.50
   3 -10  -4   11.10    3.30
  -3 -10   4   11.50    3.70
  -3  10  -4   12.90    3.90
   3 -10  -4    9.80    3.70
   3  10   4   16.60    4.00
   3  10   4   13.50    3.70
   4 -10   4   12.00    3.80
  -4  10   4    8.30    3.70
   4 -10   4   11.40    4.00
   4  10  -4   11.50    3.40
  -4 -10  -4   12.20    3.50
  -4 -10  -4   15.40    3.40
   4  10  -4    5.10    2.20
  -4 -10   4   14.50    4.00
   4 -10  -4    8.10    3.30
  -4  10  -4   12.90    3.60
   4  10   4   15.70    3.60
  -4  10  -4    8.50    3.10
   4 -10  -4    5.60    2.50
   4  10   4    9.60    3.40
  -5  10   4   11.10    4.10
   5  10  -4   14.70    3.80
   5 -10   4   13.00    3.90
   5  10  -4   19.00    3.90
  -5 -10  -4   11.80    3.80
  -5  10  -4   14.30    3.70
   5  10   4    9.90    3.60
   5  10   4    8.60    3.60
  -5 -10   4   13.10    3.70
   5 -10  -4   10.40    3.90
  -6 -10  -4    8.10    4.20
   6  10  -4    0.60    3.70
  -6  10   4    0.50    3.40
  -6 -10  -4   -0.30    3.20
   6 -10   4    1.90    3.50
  -6  10   4    2.70    3.60
   6  10  -4    2.00    3.30
   6 -10   4    5.20    3.60
  -6  10  -4    5.10    3.10
   6 -10  -4    2.30    3.40
  -6  10  -4    3.20    3.70
   6 -10  -4    5.10    3.70
   6  10   4    0.70    3.60
  -6 -10   4    4.30    3.20
   6  10   4    1.70    3.90
  -6 -10   4    1.30    3.40
   7 -10   4   13.00    4.20
  -7  10   4   18.00    4.70
   7  10  -4   17.70    4.20
  -7 -10  -4   21.60    4.40
   7 -10  -4    9.20    6.50
  -7  10  -4   22.40    4.60
  -7 -10   4   13.60    4.40
   7  10   4   14.10    4.30
   0 -11  -4    8.70    2.90
   0  11  -4    4.40    3.00
   0 -11   4    2.30    2.10
   0  11   4    4.00    3.00
   0 -11   4   13.00    3.80
   0  11   4   11.00    3.40
   0 -11  -4    7.10    3.90
   0  11  -4    3.30    3.20
   1 -11   4   32.50    4.60
  -1 -11  -4   33.20    3.90
   1  11  -4   34.00    4.30
   1  11  -4   37.60    4.50
  -1  11   4   35.20    4.50
  -1  11   4   27.80    4.40
  -1  11  -4   32.50    4.60
   1  11   4   26.60    4.50
   1 -11  -4   19.40    7.00
   1  11   4   32.10    4.40
  -1  11  -4   19.40    3.70
  -1 -11   4   27.20    4.20
   1 -11  -4   32.90    4.20
  -2  11   4   84.99    6.30
  -2 -11  -4  103.39    6.20
   2  11  -4  102.19    6.40
  -2  11   4   97.69    7.00
   2  11  -4   92.39    6.00
  -2 -11  -4  104.79    6.40
   2 -11   4   98.59    7.00
   2 -11  -4  110.29    6.70
   2 -11  -4   96.59    6.60
  -2  11  -4  107.69    6.30
   2  11   4  108.29    6.50
  -2  11  -4   99.29    6.80
  -2 -11   4  108.39    6.60
   2  11   4  103.49    6.40
  -3 -11  -4    9.80    3.50
  -3  11   4   15.90    3.70
  -3  11   4   19.10    4.30
   3 -11   4   10.10    3.20
   3 -11   4   20.10    4.10
   3  11  -4   16.30    4.10
  -3 -11  -4   11.50    3.50
  -3 -11   4   14.70    4.10
  -3  11  -4   19.70    3.90
   3 -11  -4   18.50    3.90
   3  11   4   22.50    4.30
   3  11   4   20.10    4.00
  -4 -11  -4   29.40    4.50
   4 -11   4   25.10    4.80
  -4  11   4   30.60    4.90
  -4  11   4   17.20    5.10
   4  11  -4   23.30    4.20
   4 -11   4   35.20    4.70
   4  11  -4   32.50    4.90
   4  11   4   26.50    4.60
   4  11   4   27.50    4.70
  -4 -11   4   21.80    4.10
  -4  11  -4   19.80    4.10
   4 -11  -4   23.40    4.30
  -5 -11  -4    2.10    3.20
   5  11  -4   15.20    4.20
   5  11  -4   10.20    3.70
   5 -11   4    7.20    4.00
   5 -11   4   12.00    4.10
  -5 -11  -4   10.50    3.50
  -5  11   4   13.20    4.40
  -5  11   4   17.90    4.20
   5 -11  -4   10.20    4.00
  -5 -11   4   13.50    4.20
   5  11   4    9.10    3.70
  -5 -11   4   16.90    3.90
   5  11   4    6.30    3.40
   5 -11  -4   16.90    4.40
  -5  11  -4    5.10    3.90
  -6  11   4   12.30    4.40
   6  11  -4   10.60    4.80
  -6 -11  -4   14.00    4.10
  -6 -11  -4   15.40    3.90
   6 -11   4   12.60    4.40
  -6 -11   4   13.20    4.70
   6  11   4   19.90    4.20
  -6  11  -4   13.60    4.30
   6 -11  -4    9.20    4.20
  -6  11  -4   13.10    4.50
   0  12   4   68.99    6.20
   0  12  -4   54.49    5.70
   0  12   4   61.49    5.60
   0 -12  -4   56.09    5.20
   0 -12  -4   51.39    5.00
   0 -12   4   77.49    6.20
  -1  12   4   32.00    4.80
  -1 -12  -4   18.60    3.40
   1 -12   4   17.90    4.00
   1  12  -4   24.80    4.20
  -1 -12  -4   24.50    4.00
  -1  12   4   28.70    4.40
  -1  12  -4   33.30    4.80
  -1 -12   4   29.60    4.40
   1 -12  -4   24.50    4.30
   1  12   4   21.10    4.00
  -2  12   4   29.40    4.50
  -2 -12  -4   39.30    4.90
  -2  12   4   34.10    5.10
   2 -12   4   34.60    5.10
   2 -12  -4   29.70    4.80
  -2 -12   4   26.30    4.80
   2  12   4   31.60    4.50
  -2  12  -4   30.10    4.70
   2  12   4   38.40    5.10
  -3 -12  -4   41.20    5.00
   3 -12   4   37.90    5.20
   3  12  -4   50.19    5.40
  -3  12   4   43.00    5.60
   3  12  -4   45.70    5.20
  -3 -12   4   47.70    5.20
   3  12   4   39.00    5.20
   3 -12  -4   35.90    5.50
   3 -12  -4   45.40    5.40
  -3  12  -4   45.60    5.10
  -3  12  -4   40.40    5.30
  -4 -12  -4   11.80    3.80
   4 -12   4   12.30    4.30
   4 -12   4   15.00    4.50
  -4  12   4   15.40    4.00
  -4  12   4   10.30    4.30
   4  12  -4    6.00    3.50
   4  12  -4   10.10    3.80
  -4 -12  -4    9.50    3.60
  -4 -12   4   11.30    4.20
   4  12   4   10.00    4.00
   4 -12  -4   20.80    5.20
   4 -12  -4    9.90    3.70
  -4  12  -4   13.90    4.50
   4  12   4   16.50    4.40
  -4 -12   4   17.80    4.10
  -4  12  -4   11.00    3.80
  -5  12   4    5.10    6.10
  -5 -12  -4   12.30    3.80
  -5 -12  -4    1.70    3.70
   5  12  -4    7.90    3.50
   5 -12  -4   -0.60    3.30
   5 -12  -4    5.30    3.80
  -5  12  -4    4.90    4.00
  -5  12  -4    5.00    4.00
   0 -13   4   11.80    3.70
   0  13  -4    4.40    3.10
   0  13   4    5.10    3.50
   0  13  -4    2.60    3.10
   0 -13  -4    4.90    3.60
  -1 -13  -4    4.80    4.50
   1  13  -4    2.60    3.10
  -1  13   4    8.60    3.90
  -1  13   4    4.00    3.70
   1 -13   4    2.60    3.10
   1 -13   4    4.70    3.50
  -1 -13  -4    5.20    3.20
   1 -13  -4   -3.70    2.90
   1  13   4    1.90    3.50
  -1 -13   4    6.10    4.20
   1 -13  -4    2.40    3.30
  -1  13  -4    8.70    3.80
  -1  13  -4    1.10    3.50
  -1 -13   4    1.80    3.70
  -2 -13  -4    9.70    3.40
   2 -13   4   13.70    3.90
   2  13  -4   13.80    4.30
  -2 -13  -4   21.50    4.20
   2 -13   4   12.80    3.90
  -2  13   4   12.90    4.30
  -2  13   4   14.60    4.10
  -2  13  -4   15.50    4.00
  -2 -13   4    8.70    3.50
   2 -13  -4   13.40    4.10
   2  13   4    7.90    3.80
   2 -13  -4   12.00    4.40
  -2 -13   4   10.90    3.90
   2  13   4   15.50    4.20
  -3  13   4   10.10    4.50
   3  13  -4   12.70    3.90
  -3  13   4   16.60    4.10
   3  13  -4   12.10    4.30
  -3 -13  -4    4.90    3.60
   3 -13   4   13.40    3.90
   3 -13   4   12.00    4.10
  -3  13  -4    8.80    3.80
  -3  13  -4   14.10    4.20
   3 -13  -4   16.70    4.30
  -3 -13   4   20.50    4.60
   3  13   4   12.30    3.80
   3 -13  -4    8.10    3.50
  -3 -13   4    4.50    3.50
   3  13   4   17.10    4.10
   4  13  -4    5.20    3.90
  -4  13   4   11.80    4.80
  -4 -13  -4   13.50    4.00
   4 -13   4    6.10    4.70
  -4 -13  -4    7.40    3.40
   4 -13  -4    4.40    3.90
  -4 -13   4    3.20    6.00
  -4  13  -4    7.20    3.90
   4 -13  -4    0.40    3.40
   4  13   4   10.10    4.30
  -4  13  -4    1.30    4.00
   0 -14  -4   14.80    4.10
   0  14   4    6.50    3.60
   0  14  -4   16.70    4.50
   0 -14  -4   19.10    4.20
   0  14  -4   21.90    4.50
   0  14   4   17.20    4.20
   0 -14   4   17.50    3.90
  -1  14   4   11.20    4.60
   1 -14   4   12.20    4.50
  -1 -14  -4   10.20    3.70
   1  14  -4   15.30    4.10
  -1 -14  -4   12.00    3.90
  -1  14   4    9.10    4.00
   1  14  -4   19.30    4.40
  -1  14  -4    9.10    4.00
   1 -14  -4   13.30    3.70
  -1 -14   4    4.60    3.50
   1 -14  -4    7.80    3.70
   1  14   4    8.70    3.80
  -1  14  -4    7.60    4.30
   1  14   4    7.60    4.60
  -1 -14   4   12.80    4.30
  -2 -14  -4   10.70    3.70
   2  14  -4   21.50    4.20
   2  14  -4   16.20    4.50
  -2 -14  -4   12.40    4.10
  -2  14  -4   16.70    4.40
  -2  14  -4   14.00    4.30
   2 -14  -4   16.40    4.60
   2 -14  -4   14.00    4.30
   3 -14   4   12.80    4.60
  -3 -14  -4   13.40    4.30
  -3  14   4    6.00    4.10
  -3 -14  -4   10.60    3.90
   3 -14  -4   16.40    4.50
  -3 -14   4   13.40    4.20
   3  14   4   12.40    4.40
  -3  14  -4   15.20    4.70
   0  15   4    5.50    3.90
   0 -15  -4    1.70    3.60
   0 -15   4   -0.90    3.80
   0  15  -4    4.60    4.30
   1  15  -4    3.30    3.70
  -1  15   4   -3.10    3.70
   1 -15   4    2.30    4.10
  -1 -15  -4    0.90    3.20
   1  15   4    5.40    3.50
   1 -15  -4   -1.00    4.20
  -1  15  -4   -3.00    3.90
  -1 -15   4    2.00    3.60
  -1   0   5    0.80    0.80
   1   0   5    1.50    0.60
   1   0  -5    1.00    0.70
   1   0  -5    0.20    0.60
  -1   0   5   -0.90    0.90
   1   0   5    0.90    0.50
  -2   0   5    9.00    1.50
  -2   0   5   10.20    1.70
   2   0  -5    9.30    1.50
   2   0  -5   10.30    1.60
   2   0   5   14.60    1.60
  -2   0  -5   14.70    1.40
   2   0   5   14.90    1.60
  -2   0  -5   16.10    1.40
  -3   0  -5 1590.04   42.00
   3   0  -5 1730.33   42.50
  -3   0   5 1695.43   42.60
  -3   0  -5 1628.54   42.00
   3   0  -5 1710.63   42.40
   3   0   5 1553.94   42.20
   3   0   5 1583.34   42.20
  -3   0   5 1655.93   42.60
  -4   0  -5  142.59    5.40
   4   0   5  140.09    5.60
   4   0  -5  113.19    5.50
   4   0  -5  115.99    5.40
  -4   0   5  124.89    5.60
   4   0   5  139.19    5.60
  -4   0  -5  143.09    5.30
  -4   0   5  125.99    5.60
  -5   0   5   46.00    4.00
   5   0   5   39.60    4.00
  -5   0   5   42.20    4.30
  -5   0  -5   47.30    3.80
   5   0   5   42.10    4.00
   5   0  -5   49.99    4.00
  -5   0  -5   41.00    3.30
   5   0  -5   54.59    4.10
   6   0   5   47.50    4.30
  -6   0   5   33.60    4.20
  -6   0   5   40.80    4.40
  -6   0  -5   45.00    4.50
   6   0  -5   42.20    4.30
   6   0  -5   43.40    4.40
   6   0   5   50.69    5.00
  -6   0  -5   41.30    3.80
   7   0  -5    5.90    3.50
   7   0   5    6.10    3.20
  -7   0  -5   10.40    3.20
  -7   0   5   10.60    3.60
   7   0  -5    5.40    3.10
  -7   0  -5    4.20    3.00
   7   0   5   11.10    3.60
   8   0  -5   54.39    5.70
   8   0   5   48.70    5.90
   8   0   5   54.39    5.90
  -8   0  -5   47.80    4.90
   8   0  -5   44.60    5.00
  -8   0   5   57.09    5.60
   9   0  -5    0.40    3.20
   9   0  -5    0.30    3.90
  -9   0  -5    5.60    4.20
  -9   0  -5   -3.90    2.90
   0  -1   5  704.73   17.50
   0  -1   5  683.23   17.50
  -1   1   5  650.33   16.90
   1   1  -5  681.13   16.80
   1  -1   5  636.84   16.70
  -1   1   5  651.23   16.90
   1   1  -5  680.93   16.80
   1  -1   5  640.44   16.80
  -1  -1   5  666.13   17.00
   1  -1  -5  660.93   16.70
   1  -1  -5  656.93   16.70
  -1  -1   5  669.93   17.00
   1   1   5  630.54   16.70
   1   1   5  636.94   16.60
  -2   1   5  703.03   18.70
   2   1  -5  711.53   18.60
   2   1  -5  682.63   18.60
  -2   1   5  683.63   18.70
  -2  -1  -5  705.03   18.20
  -2  -1  -5  723.93   18.20
   2  -1   5  718.83   18.50
   2  -1  -5  708.63   18.50
   2  -1  -5  694.13   18.50
  -2  -1   5  682.53   18.60
  -2   1  -5  706.83   18.30
  -2  -1   5  714.93   18.70
   2   1   5  717.83   18.50
   2   1   5  680.53   19.50
  -2   1  -5  713.53   18.30
   3   1  -5  320.07    9.80
  -3   1   5  306.87    9.90
   3  -1   5  321.57    9.80
   3   1  -5  328.67    9.80
   3  -1   5  333.17    9.90
  -3  -1  -5  333.07    9.50
  -3  -1  -5  332.67    9.50
  -3   1   5  323.87   10.00
   3   1   5  329.17    9.70
   3   1   5  339.57    9.80
  -3   1  -5  316.17    9.50
  -3  -1   5  330.27   10.00
   3  -1  -5  319.57    9.80
  -3   1  -5  329.37    9.60
   3  -1  -5  327.27    9.80
  -3  -1   5  327.07    9.90
  -4  -1  -5  462.35   13.60
  -4   1   5  485.75   14.10
   4  -1   5  460.95   13.90
   4   1  -5  480.45   13.80
  -4   1   5  469.65   14.00
  -4  -1  -5  464.75   13.50
   4   1  -5  494.05   14.10
   4  -1   5  439.66   13.80
  -4  -1   5  481.55   14.10
  -4   1  -5  444.56   13.50
   4   1   5  458.45   13.80
   4  -1  -5  491.95   13.90
   4   1   5  454.55   13.70
   4  -1  -5  490.75   14.00
  -4   1  -5  461.65   13.60
  -4  -1   5  476.65   14.00
   5  -1   5  246.78    9.00
   5   1  -5  233.08    8.70
   5   1  -5  233.88    8.70
  -5   1   5  231.48    8.80
  -5   1   5  235.58    9.00
   5  -1   5  243.88    8.90
  -5  -1  -5  253.77    8.40
  -5  -1  -5  257.67    8.60
   5  -1  -5  215.48    8.50
  -5  -1   5  230.08    8.90
  -5   1  -5  239.98    8.40
  -5   1  -5  248.48    8.50
   5  -1  -5  229.88    8.60
  -5  -1   5  236.48    8.80
   5   1   5  245.88    8.80
   5   1   5  244.48    8.70
  -6  -1  -5   52.39    4.30
   6  -1   5   52.99    4.50
  -6   1   5   54.69    4.90
  -6   1   5   50.49    5.20
   6  -1   5   57.79    4.80
   6   1  -5   53.79    4.40
  -6  -1  -5   48.00    4.60
   6   1  -5   47.00    4.90
   6  -1  -5   46.80    4.70
   6   1   5   49.90    4.90
  -6  -1   5   48.00    4.60
  -6   1  -5   51.39    4.70
   6  -1  -5   48.20    4.40
  -6  -1   5   46.60    4.50
   6   1   5   54.39    4.90
  -6   1  -5   48.00    4.40
   7   1  -5  235.28    9.60
  -7  -1  -5  234.58    9.60
   7   1  -5  251.17   10.10
   7  -1   5  244.48   10.30
  -7  -1  -5  230.68    9.40
   7  -1   5  241.58   10.10
  -7   1   5  217.38   10.00
   7   1   5  234.18    9.80
  -7   1  -5  232.48    9.60
   7  -1  -5  226.98    9.60
   7  -1  -5  237.68    9.90
   7   1   5  242.38    9.90
  -7   1  -5  228.88    9.40
  -7  -1   5  224.98    9.80
   8   1  -5    9.00    3.60
  -8  -1  -5    5.90    2.30
   8   1  -5    8.60    4.20
   8  -1   5   13.10    4.30
  -8  -1  -5    8.80    3.30
  -8   1   5    8.20    3.50
   8  -1   5   14.70    3.70
  -8  -1   5    8.10    3.60
   8   1   5    8.90    3.70
   8  -1  -5   14.30    4.20
   8   1   5   11.10    3.90
   8  -1  -5   10.00    3.70
  -8   1  -5    3.50    2.00
  -8   1  -5    4.60    3.30
   9   1  -5    8.70    3.60
  -9  -1  -5    4.40    3.30
   9   1  -5   10.10    4.90
  -9  -1  -5    6.80    4.50
   9  -1  -5   14.80    5.20
   9  -1  -5   12.90    4.10
  -9   1  -5   13.80    4.00
  -9   1  -5    7.00    3.40
   0  -2  -5 3213.98   84.69
   0  -2   5 3028.40   89.09
   0   2   5 3082.19   84.19
   0   2  -5 3083.59   89.39
   1   2  -5 1650.53   41.80
  -1  -2  -5 1645.94   41.40
  -1   2   5 1629.94   41.90
   1   2  -5 1652.03   41.80
  -1  -2  -5 1639.04   41.40
   1  -2   5 1656.63   41.80
   1  -2   5 1653.83   41.80
  -1   2   5 1658.43   41.90
   1  -2  -5 1650.63   41.70
  -1  -2   5 1658.33   42.00
  -1   2  -5 1642.44   41.60
   1   2   5 1656.33   41.70
   1  -2  -5 1679.53   41.70
  -1  -2   5 1686.93   42.40
  -1   2  -5 1673.63   41.60
   1   2   5 1627.74   41.70
  -2   2   5  196.58    6.30
   2   2  -5  187.48    6.00
   2   2  -5  184.28    6.10
  -2   2   5  177.38    6.20
  -2  -2  -5  200.08    5.70
   2  -2   5  195.48    6.10
   2  -2   5  194.68    6.10
  -2  -2   5  185.98    6.10
   2   2   5  198.68    6.00
   2   2   5  201.18    6.00
   2  -2  -5  189.48    6.00
  -2  -2   5  175.78    7.70
   2  -2  -5  182.28    6.00
  -2   2  -5  192.28    5.90
  -2   2  -5  194.98    5.90
  -3   2   5  328.77   10.20
   3  -2   5  318.97    9.90
  -3  -2  -5  311.57    9.50
  -3   2   5  335.07   10.10
   3   2  -5  328.57    9.90
   3  -2   5  306.37    9.90
   3   2  -5  347.17    9.90
  -3  -2  -5  323.17    9.50
   3  -2  -5  328.47    9.90
  -3   2  -5  314.47    9.60
  -3  -2   5  339.77   10.20
   3   2   5  325.07    9.80
  -3  -2   5  329.17   10.10
   3  -2  -5  324.07    9.80
   3   2   5  324.07    9.80
  -4  -2  -5  684.73   19.30
   4   2  -5  717.33   19.80
   4  -2   5  687.03   19.70
  -4   2   5  709.13   19.90
  -4  -2  -5  695.63   19.40
   4  -2   5  687.73   19.70
   4   2  -5  706.83   19.70
  -4   2   5  744.43   20.10
  -4  -2   5  704.83   19.90
  -4   2  -5  688.23   19.40
  -4   2  -5  698.53   19.50
   4  -2  -5  720.43   19.80
   4   2   5  693.13   19.60
  -4  -2   5  722.73   19.90
   4   2   5  677.93   19.60
   4  -2  -5  719.73   19.80
   5  -2   5    3.50    2.20
   5   2  -5    1.10    2.20
  -5   2   5    0.00    2.40
  -5   2   5    0.10    2.40
   5   2  -5    1.40    2.10
  -5  -2  -5    2.90    2.30
   5  -2   5   -0.10    2.50
  -5  -2  -5    8.30    2.40
   5   2   5    2.00    2.20
   5  -2  -5    2.10    2.40
  -5   2  -5    4.30    2.30
   5  -2  -5    0.60    2.50
  -5  -2   5    0.40    2.30
  -5   2  -5    2.10    1.90
  -5  -2   5    5.10    2.40
   5   2   5    1.70    2.40
   6  -2   5   58.89    5.40
   6   2  -5   61.39    5.20
   6   2  -5   53.59    4.50
  -6  -2  -5   67.69    5.10
   6  -2   5   60.99    5.20
  -6   2   5   65.19    5.20
  -6   2   5   58.79    5.10
  -6  -2  -5   62.69    4.30
  -6   2  -5   67.79    8.40
  -6   2  -5   59.89    4.80
  -6  -2   5   65.69    5.40
   6   2   5   67.99    5.40
   6  -2  -5   62.89    5.30
  -6  -2   5   54.79    4.90
   6  -2  -5   54.49    5.00
   6   2   5   59.09    4.70
   7  -2   5   99.59    6.40
  -7  -2  -5   94.19    5.60
   7   2  -5   97.09    6.20
   7  -2   5  107.99    7.00
  -7  -2  -5   90.19    5.90
   7   2  -5   91.59    6.40
  -7   2   5  104.29    6.70
  -7   2  -5  103.69    6.50
   7   2   5   95.39    6.30
   7  -2  -5   91.49    6.90
   7   2   5   81.49    6.00
   7  -2  -5   96.99    6.70
  -7   2  -5   95.59    5.80
  -7  -2   5  106.19    6.60
   8   2  -5   71.79    6.10
   8  -2   5   75.29    7.80
   8  -2   5   60.29    5.70
  -8   2   5   66.19    6.50
   8   2  -5   64.99    6.60
  -8  -2  -5   67.99    5.60
  -8   2  -5   67.39    5.70
   8   2   5   72.79    7.20
   8  -2  -5   57.39    5.90
  -8  -2   5   66.09    6.40
   8  -2  -5   61.69    6.40
   8   2   5   62.49    5.70
  -9  -2  -5   34.10    4.80
  -9  -2  -5   47.30    5.60
  -9   2   5   37.00    5.40
   9   2  -5   39.00    5.20
  -9   2  -5   43.70    5.40
  -9   2  -5   37.70    4.90
   9   2   5   41.90    8.10
   9  -2  -5   42.40    5.50
  -9  -2   5   35.40    6.00
   0   3   5 2964.60   74.79
   1   3  -5  274.97    8.00
   1  -3   5  278.97    8.10
   1  -3   5  271.07    8.00
  -1   3   5  276.17    8.10
   1   3  -5  268.57    7.90
  -1   3   5  272.67    8.00
  -1  -3  -5  271.37    7.70
  -1  -3  -5  266.67    7.70
  -1   3  -5  274.27    7.90
  -1  -3   5  270.37    8.10
  -1   3  -5  275.67    8.20
   1   3   5  283.57    8.40
   1  -3  -5  290.37    8.20
   1   3   5  279.87    7.90
   1  -3  -5  276.97    7.90
  -1  -3   5  269.97    8.10
   2  -3   5  112.69    4.40
   2   3  -5  100.09    4.30
  -2   3   5  100.79    4.40
  -2  -3  -5  114.39    4.00
  -2   3   5  101.39    4.40
  -2  -3  -5  103.59    4.00
   2  -3   5  116.39    5.00
  -2  -3   5  100.59    4.50
   2   3   5  103.39    4.60
  -2   3  -5  112.29    4.10
   2  -3  -5  102.09    4.20
   2  -3  -5  104.09    4.20
   2   3   5  111.09    4.20
  -2   3  -5  111.19    4.20
  -2  -3   5  107.99    4.40
  -3  -3  -5  355.06   10.50
   3   3  -5  361.86   10.80
  -3   3   5  364.66   11.00
  -3  -3  -5  382.76   10.90
   3  -3   5  337.77   10.70
  -3   3   5  354.26   11.00
   3  -3   5  340.27   10.80
   3   3  -5  363.76   10.90
  -3   3  -5  345.47   10.60
   3   3   5  348.37   10.60
  -3  -3   5  361.96   11.00
   3   3   5  347.07   10.70
  -3  -3   5  356.46   11.00
   3  -3  -5  362.86   10.80
  -3   3  -5  362.66   10.60
   3  -3  -5  364.26   10.80
   4   3  -5   59.09    4.00
   4   3  -5   67.59    4.20
  -4  -3  -5   71.59    3.90
   4  -3   5   73.49    4.50
  -4  -3  -5   69.59    4.00
  -4   3   5   65.09    4.30
  -4   3   5   62.99    4.20
   4  -3   5   67.79    4.40
   4   3   5   72.99    4.00
   4   3   5   72.09    4.30
  -4   3  -5   64.49    4.00
  -4  -3   5   69.49    4.50
   4  -3  -5   60.49    4.00
   4  -3  -5   62.19    4.00
  -4  -3   5   65.89    4.10
  -4   3  -5   71.99    3.90
   5  -3   5  130.79    6.10
  -5   3   5  108.79    7.00
   5   3  -5  130.49    6.10
  -5  -3  -5  122.79    5.80
   5  -3   5  125.29    6.00
  -5  -3  -5  130.99    5.70
   5   3  -5  125.39    6.00
  -5   3   5  125.89    6.20
   5  -3  -5  121.79    5.90
  -5   3  -5  130.59    5.90
   5   3   5  117.69    5.80
   5   3   5  126.49    5.90
  -5  -3   5  126.99    6.10
  -5   3  -5  121.69    5.90
   5  -3  -5  130.89    6.20
   6   3  -5   80.19    5.80
  -6   3   5   79.09    6.10
   6   3  -5   79.39    5.40
  -6  -3  -5   80.69    5.10
  -6  -3  -5   75.09    8.50
   6  -3   5   71.19    5.40
   6  -3   5   76.09    5.70
   6   3   5   75.59    5.20
   6  -3  -5   82.39    5.70
  -6   3  -5   77.99    5.30
   6  -3  -5   80.19    5.80
   6   3   5   71.69    5.30
  -6   3  -5   74.59    5.30
  -6  -3   5   79.69    5.40
  -7  -3  -5  292.37   11.00
  -7  -3  -5  298.77   10.90
   7  -3   5  282.87   11.20
   7  -3   5  291.77   11.60
  -7   3   5  286.77   11.60
   7   3  -5  285.97   11.00
   7   3   5  294.97   11.40
  -7  -3   5  304.57   11.70
   7  -3  -5  249.48   10.70
   7   3   5  281.67   11.10
  -7   3  -5  280.47   11.00
   7  -3  -5  288.87   11.00
  -8   3   5   42.00    5.30
  -8   3   5   46.40    5.60
  -8  -3  -5   34.60    4.50
   8   3  -5   48.90   10.10
   8  -3   5   41.60    5.20
   8   3  -5   40.80    4.90
  -8  -3   5   32.30    4.80
  -8  -3   5   42.40    6.10
   8  -3  -5   39.20    5.10
   8   3   5   37.00    4.80
   8  -3  -5   35.30    5.70
  -8   3  -5   35.50    4.70
  -9  -3  -5    3.40    3.60
  -9  -3  -5    0.90    3.30
   9   3  -5    1.70    3.80
  -9   3   5   -5.10    3.40
   9  -3   5   -3.80    3.50
  -9   3  -5    0.10    3.50
  -9  -3   5   -2.30    3.20
   9  -3  -5   -3.20    3.20
  -9   3  -5   -0.90    3.10
   9   3   5    6.30    3.50
   0   4  -5  100.09    4.00
   0   4   5  107.29    4.10
   0   4   5  100.79    4.00
   0   4  -5   95.69    4.00
   0  -4  -5  100.29    3.80
   0  -4   5   99.59    4.20
   0  -4  -5   97.49    3.80
  -1   4   5 2680.33   69.19
   1   4  -5 2701.83   69.19
   1   4  -5 2747.53   69.29
   1  -4   5 2723.03   69.29
   1  -4   5 2793.32   69.39
  -1  -4  -5 2729.43   68.89
  -1   4   5 2758.32   69.39
  -1  -4  -5 2693.93   68.89
   1   4   5 2693.13   69.09
   1  -4  -5 2741.73   69.09
  -1   4  -5 2727.03   69.09
   1   4   5 2703.73   69.69
  -1   4  -5 2753.52   69.19
  -1  -4   5 2725.63   69.29
  -1  -4   5 2770.72   69.39
   1  -4  -5 2816.12   69.09
  -2  -4  -5  159.78    5.50
   2   4  -5  146.29    5.70
  -2   4   5  155.98    6.00
   2  -4   5  161.38    5.90
  -2  -4  -5  161.48    5.40
   2   4  -5  156.88    5.90
   2  -4   5  159.68    5.80
  -2   4   5  154.88    6.00
  -2   4  -5  168.18    6.30
  -2   4  -5  167.88    5.60
  -2  -4   5  154.68    5.80
   2  -4  -5  154.78    5.80
   2   4   5  162.98    5.70
   2   4   5  168.68    5.80
  -2  -4   5  150.78    5.70
   2  -4  -5  148.59    5.60
  -3  -4  -5  104.19    4.60
  -3  -4  -5  116.09    4.70
  -3   4   5  106.19    5.00
   3   4  -5  109.89    4.90
   3  -4   5  104.39    4.90
   3  -4   5  105.59    4.90
   3   4  -5  102.39    4.90
  -3   4   5  112.39    5.10
   3   4   5  105.59    4.70
   3  -4  -5  114.09    4.80
  -3   4  -5  111.59    4.80
  -3  -4   5  112.69    5.20
   3  -4  -5  118.09    4.90
  -3   4  -5  110.69    4.90
   3   4   5  100.29    4.60
  -3  -4   5  112.09    5.20
  -4   4   5  130.29    5.90
  -4  -4  -5  126.99    5.40
   4  -4   5  124.49    5.70
   4  -4   5  131.19    5.80
  -4   4   5  124.19    5.90
   4   4  -5  125.89    5.60
   4   4  -5  133.39    6.00
  -4  -4  -5  121.89    5.50
  -4   4  -5  130.09    5.70
   4   4   5  120.59    5.70
  -4  -4   5  127.09    6.00
  -4  -4   5  135.29    5.90
   4   4   5  132.29    5.80
   4  -4  -5  127.99    5.80
  -4   4  -5  124.19    5.60
   4  -4  -5  127.59    5.90
   5  -4   5   55.69    6.80
   5   4  -5   49.99    4.30
  -5   4   5   49.80    4.80
   5  -4   5   49.70    4.60
  -5   4   5   55.79    4.50
  -5  -4  -5   44.80    3.90
  -5  -4  -5   44.00    4.10
   5  -4  -5   48.50    4.10
   5  -4  -5   45.50    5.00
   5   4   5   46.40    4.30
  -5  -4   5   49.20    4.30
   5   4   5   51.89    4.50
  -5   4  -5   52.09    4.30
  -5  -4   5   45.90    4.60
  -5   4  -5   43.40    4.10
  -6   4   5   12.30    3.50
  -6   4   5   22.40    4.10
   6  -4   5   16.70    3.80
   6   4  -5   19.50    3.80
  -6  -4  -5   15.50    3.10
   6   4  -5   10.40    3.10
   6  -4   5   13.50    3.90
  -6  -4  -5   19.50    3.20
   6   4   5   12.30    3.50
   6  -4  -5   11.00    3.20
  -6   4  -5   15.10    3.40
  -6  -4   5   17.80    3.80
  -6  -4   5   18.80    3.60
  -6   4  -5   18.90    3.50
   6  -4  -5   12.20    3.50
  -7   4   5   98.09    6.90
   7   4  -5  101.79    6.20
   7  -4   5   99.59    6.90
  -7  -4  -5  107.29    6.60
   7  -4   5   99.29    6.80
  -7   4  -5   87.49    6.20
   7   4   5   82.59    6.20
   7  -4  -5  100.29    6.40
  -7   4  -5   90.59    6.50
  -7  -4   5   99.79    6.50
   7   4   5   85.99    6.10
   8  -4   5   20.60    4.70
  -8   4   5   18.50    4.20
  -8  -4  -5   18.40    3.80
   8   4  -5   13.90    4.00
   8   4  -5   23.80    4.80
  -8   4   5   15.50    4.60
   8  -4   5   13.20    3.80
   8   4   5   18.60    4.40
  -8   4  -5   12.20    3.50
   8  -4  -5   27.00    4.40
  -8  -4   5   16.40    4.20
  -8  -4   5   14.80    4.00
   8  -4  -5   21.30    5.00
   8   4   5   16.70    4.00
   9   4  -5   10.20    4.50
  -9  -4  -5    7.20    4.40
  -9   4   5    5.10    3.90
  -9  -4  -5    5.40    3.40
   9  -4   5    7.60    4.10
   9   4   5    7.60    3.60
  -9  -4   5    1.40    4.00
  -9   4  -5    6.20    3.70
  -9   4  -5   12.20    3.90
   0   5  -5 1600.04   41.40
   0   5  -5 1620.74   41.40
   0   5   5 1590.44   41.40
   0   5   5 1609.24   41.50
   0  -5   5 1615.54   41.50
   0  -5   5 1584.64   41.50
   0  -5  -5 1612.44   41.20
  -1   5   5  324.17    9.80
  -1   5   5  323.67    9.80
  -1  -5  -5  320.87    9.40
   1  -5   5  332.57    9.90
   1   5  -5  306.97    9.60
   1  -5   5  315.47    9.70
   1   5  -5  299.97    9.50
  -1   5  -5  312.27    9.50
  -1   5  -5  320.87    9.70
   1   5   5  317.27    9.70
   1  -5  -5  324.17    9.50
   1  -5  -5  313.67    9.60
  -1  -5   5  307.07    9.80
  -1  -5   5  324.07    9.80
   1   5   5  320.17    9.60
   2   5  -5  560.14   16.30
   2  -5   5  588.34   16.40
  -2   5   5  579.54   16.50
  -2  -5  -5  576.74   16.00
  -2   5   5  569.24   16.50
  -2  -5  -5  584.74   16.10
   2  -5   5  600.94   16.50
   2   5  -5  564.34   16.30
   2   5   5  582.34   16.30
  -2   5  -5  596.44   16.20
  -2   5  -5  599.54   16.30
   2  -5  -5  585.14   16.40
  -2  -5   5  555.94   16.40
  -2  -5   5  559.34   16.40
   2   5   5  576.94   16.30
   3  -5   5  115.49    5.40
   3   5  -5  122.19    5.30
   3   5  -5  113.69    5.20
  -3  -5  -5  118.59    5.10
   3  -5   5  116.29    5.60
  -3   5   5  126.29    5.80
  -3  -5  -5  123.89    5.10
  -3   5   5  120.59    5.70
   3   5   5  119.69    5.20
  -3   5  -5  116.79    5.00
   3  -5  -5  124.19    5.50
   3   5   5  112.79    5.30
  -3  -5   5  118.49    5.60
   3  -5  -5  113.99    5.30
  -3   5  -5  117.89    5.40
  -3  -5   5  117.69    5.70
   4   5  -5    4.70    2.40
  -4   5   5    2.20    2.60
   4  -5   5    5.10    2.40
   4  -5   5    3.40    2.30
   4   5  -5    4.80    2.30
  -4   5   5    1.30    2.30
  -4  -5  -5    6.90    2.30
  -4  -5  -5    2.80    2.00
   4  -5  -5    3.70    2.30
  -4  -5   5    3.70    2.40
   4  -5  -5    3.60    2.20
  -4  -5   5    4.60    2.40
  -4   5  -5    3.60    2.40
   4   5   5    3.20    2.30
   4   5   5    2.20    2.50
  -4   5  -5    2.90    2.20
  -5  -5  -5   12.00    2.80
   5  -5   5   12.70    3.40
  -5   5   5   11.80    3.20
  -5   5   5   21.60    3.90
  -5  -5  -5   12.90    2.90
   5  -5   5   20.20    3.70
   5   5  -5   21.50    3.60
   5   5  -5   15.50    3.20
   5  -5  -5   13.60    3.00
  -5   5  -5   15.10    2.90
  -5   5  -5   17.40    3.10
  -5  -5   5   20.90    3.70
  -5  -5   5   20.50    3.60
   5   5   5   17.40    3.40
   5  -5  -5   12.50    3.20
   5   5   5   12.70    3.00
   6   5  -5  360.26   12.80
  -6  -5  -5  363.06   12.40
  -6   5   5  365.16   13.00
   6   5  -5  354.46   12.80
  -6  -5  -5  373.96   12.30
   6  -5   5  352.16   12.80
  -6   5   5  354.76   12.90
   6  -5   5  339.97   12.80
  -6   5  -5  364.86   12.60
  -6  -5   5  350.76   12.70
   6  -5  -5  368.36   12.70
   6   5   5  352.66   12.80
  -6   5  -5  348.37   12.40
   6   5   5  362.26   12.60
   6  -5  -5  346.57   17.30
  -7  -5  -5   53.89    5.10
  -7  -5  -5   47.30    5.10
   7  -5   5   61.29    5.60
  -7   5   5   55.39    5.70
   7   5  -5   53.49    5.40
   7  -5   5   50.99    5.30
  -7   5  -5   52.79    5.10
   7   5   5   57.19    5.50
   7  -5  -5   52.39    5.40
  -7   5  -5   43.90    4.60
  -7  -5   5   44.50    5.10
   7   5   5   52.49    5.40
   8  -5   5   17.70    4.00
  -8  -5  -5   19.40    4.50
   8  -5   5   23.20    4.20
  -8   5   5   17.60    4.60
   8   5  -5   19.80    3.90
  -8  -5  -5   15.00    3.60
  -8   5   5   19.90    4.50
   8   5  -5   23.30    4.50
  -8  -5   5   28.00    5.00
  -8   5  -5   21.70    4.20
  -8   5  -5   24.60    4.20
   8  -5  -5   22.40    4.80
   8   5   5   15.60    4.20
  -8  -5   5   17.30    4.40
   8  -5  -5   18.30    4.10
   8   5   5   22.60    4.50
   0   6   5  331.57   10.30
   0   6  -5  331.27   10.20
   0  -6   5  326.67   10.20
   0  -6  -5  323.97    9.90
   0   6  -5  335.67   10.20
   0   6   5  333.07   10.20
   0  -6   5  324.67   10.30
   0  -6  -5  319.87   10.00
   1   6  -5  112.49    5.20
   1  -6   5  129.89    5.50
  -1   6   5  117.39    5.20
  -1  -6  -5  117.29    4.90
  -1  -6  -5  121.39    5.00
  -1   6   5  113.09    5.10
   1  -6   5  123.09    5.40
   1   6  -5  122.49    5.30
  -1   6  -5  128.29    5.10
   1  -6  -5  120.39    5.20
   1  -6  -5  118.79    4.90
  -1  -6   5  121.99    5.20
  -1   6  -5  123.59    5.10
   1   6   5  119.19    5.10
   1   6   5  127.69    5.10
  -1  -6   5  128.19    5.40
   2   6  -5  454.55   13.60
   2  -6   5  461.15   13.70
  -2  -6  -5  462.35   13.20
  -2   6   5  467.85   13.70
  -2  -6  -5  458.75   13.20
   2   6  -5  439.76   13.50
  -2   6   5  443.86   13.50
   2  -6   5  446.66   13.50
   2  -6  -5  442.46   13.40
   2  -6  -5  430.36   13.20
  -2   6  -5  448.36   13.30
  -2  -6   5  447.56   13.60
  -2  -6   5  450.25   13.60
  -2   6  -5  444.56   13.40
   2   6   5  450.05   13.40
   2   6   5  466.45   13.60
  -3   6   5   34.90    3.70
  -3   6   5   36.40    3.70
   3   6  -5   30.20    3.20
  -3  -6  -5   24.50    2.90
   3  -6   5   30.10    3.40
   3   6  -5   28.00    3.20
  -3  -6  -5   31.00    3.10
   3  -6   5   28.40    3.30
  -3   6  -5   25.60    3.20
   3   6   5   26.50    3.10
  -3   6  -5   29.60    3.20
  -3  -6   5   38.30    3.70
   3   6   5   26.10    3.30
   3  -6  -5   31.80    3.30
  -3  -6   5   39.40    3.70
   3  -6  -5   34.10    3.40
   4   6  -5   13.10    3.60
  -4  -6  -5   10.60    2.70
   4   6  -5    9.50    2.60
  -4  -6  -5   13.50    2.70
   4  -6   5   14.80    3.10
   4  -6   5   15.40    3.70
  -4   6   5   13.00    3.00
   4  -6  -5   13.60    2.70
   4   6   5   13.00    2.90
  -4  -6   5    9.70    2.80
   4   6   5    9.50    2.70
  -4   6  -5   13.30    2.80
  -4  -6   5   14.40    3.20
  -4   6  -5   11.60    2.80
   4  -6  -5   15.60    3.10
  -5  -6  -5   12.10    2.90
  -5   6   5    7.80    3.10
   5  -6   5    2.00    2.90
  -5  -6  -5    2.30    5.00
   5   6  -5    6.40    2.90
   5  -6   5    3.40    2.90
   5   6  -5   10.40    3.00
  -5   6   5    6.10    5.60
  -5  -6   5    6.00    2.70
  -5   6  -5    3.00    2.50
   5  -6  -5    4.80    3.00
   5  -6  -5    4.00    2.80
   5   6   5    3.80    2.60
  -5   6  -5    3.90    2.90
   5   6   5    7.90    3.20
  -6  -6  -5   72.69    5.70
   6   6  -5   75.89    6.30
   6  -6   5   71.09    5.80
   6  -6   5   79.09    6.40
  -6   6   5   71.59    6.40
  -6   6   5   58.19    5.50
  -6  -6  -5   83.89    5.20
   6   6  -5   76.99    5.90
   6   6   5   72.89    5.90
  -6   6  -5   77.79    7.00
   6  -6  -5   82.49    5.90
  -6   6  -5   83.19    6.00
   6  -6  -5   82.59    5.80
  -6  -6   5   73.89    5.80
   6   6   5   84.39    6.30
  -7   6   5   16.30    4.30
   7  -6   5   14.00    3.80
  -7  -6  -5   19.50    3.60
   7   6  -5   14.90    4.00
  -7  -6  -5    8.80    2.80
   7  -6   5   12.80    3.80
   7   6  -5   14.30    3.80
   7  -6  -5   20.10    3.80
  -7  -6   5   13.10    3.80
  -7   6  -5   12.40    3.70
   7   6   5   15.50    4.00
   7   6   5   18.70    4.10
   8   6  -5   17.50    4.10
   8  -6   5   18.70    4.40
  -8  -6  -5   22.10    5.00
   8   6  -5   14.40    4.30
   8  -6   5   20.70    4.50
  -8  -6  -5   11.80    3.60
  -8   6   5   15.90    7.40
  -8   6   5   20.00    5.30
   8   6   5   22.00    4.60
  -8   6  -5   27.30    5.60
  -8   6  -5   13.30    4.00
   8   6   5   19.80    4.50
   8  -6  -5   13.40    4.10
   8  -6  -5   25.40    4.60
  -8  -6   5   17.30    4.30
   0  -7  -5  130.49    5.50
   0  -7   5  120.59    5.70
   0  -7  -5  129.79    5.40
   0   7  -5  134.69    5.70
   0  -7   5  126.59    5.80
   0   7   5  123.59    5.70
   0   7  -5  119.99    5.50
   0   7   5  121.39    5.50
   1  -7   5   12.90    2.50
   1   7  -5   14.10    2.70
  -1   7   5   10.80    2.60
  -1  -7  -5   10.50    2.30
   1  -7   5    6.00    2.20
  -1   7   5   10.90    2.60
  -1  -7  -5   10.20    2.30
   1   7  -5   10.90    2.60
  -1   7  -5   11.50    2.40
  -1  -7   5   11.50    2.50
   1  -7  -5   10.50    2.40
  -1  -7   5   10.50    2.40
   1   7   5    9.50    2.50
   1   7   5    7.50    2.50
   1  -7  -5   11.70    2.60
  -1   7  -5    8.20    2.20
  -2   7   5   32.60    3.60
  -2   7   5   33.60    3.50
   2   7  -5   30.40    3.20
   2   7  -5   34.20    3.30
   2  -7   5   35.40    3.70
  -2  -7  -5   36.90    3.30
   2  -7   5   29.70    3.50
  -2  -7  -5   32.10    3.30
  -2   7  -5   37.60    3.60
   2   7   5   30.90    3.40
  -2  -7   5   26.50    3.20
  -2   7  -5   39.60    3.60
   2   7   5   34.80    3.50
   2  -7  -5   27.20    3.10
  -2  -7   5   36.20    3.70
   2  -7  -5   39.80    3.70
  -3  -7  -5   86.09    4.90
  -3  -7  -5   94.69    5.00
   3   7  -5   93.39    5.40
   3  -7   5   88.59    5.10
   3  -7   5   83.99    5.20
   3   7  -5   88.99    5.00
  -3   7   5   93.79    5.70
  -3   7   5   95.59    5.30
  -3   7  -5   85.49    5.00
  -3  -7   5   97.89    5.60
  -3   7  -5   91.89    5.30
   3   7   5   90.09    5.00
  -3  -7   5   94.59    6.00
   3  -7  -5   92.99    5.10
   3   7   5   95.49    5.40
  -4  -7  -5   12.50    2.80
   4   7  -5   13.10    2.90
  -4   7   5   16.20    3.30
   4   7  -5   12.80    3.20
   4  -7   5    9.60    3.30
  -4  -7  -5   20.90    3.30
  -4   7   5   11.80    3.10
   4  -7   5   11.00    3.10
   4   7   5   11.50    2.80
  -4  -7   5    6.50    3.10
  -4   7  -5   12.00    3.10
   4  -7  -5   14.80    3.20
   4  -7  -5   11.80    2.80
   4   7   5    8.10    3.10
  -4  -7   5    8.30    3.10
   5  -7   5   16.70    4.00
  -5   7   5   23.70    4.10
  -5  -7  -5   25.30    3.70
  -5  -7  -5   26.20    3.70
  -5   7   5   24.30    4.00
   5   7  -5   23.10    4.00
   5  -7   5   21.60    4.20
   5   7   5   24.80    4.20
  -5  -7   5   25.40    3.90
  -5   7  -5   27.30    4.00
  -5  -7   5   22.20    4.00
   5   7   5   21.00    3.70
   5  -7  -5   28.70    3.80
  -5   7  -5   25.90    4.00
   5  -7  -5   30.20    4.30
  -6   7   5   21.40    4.50
  -6  -7  -5   33.70    4.40
   6  -7   5   18.70    4.40
   6  -7   5   25.40    4.30
  -6   7   5   13.30    3.50
   6   7  -5   22.00    3.80
   6  -7  -5   21.40    4.00
  -6   7  -5   17.00    4.00
  -6   7  -5   23.90    3.80
   6   7   5   27.90    4.20
   6  -7  -5   13.00    2.70
   6   7   5   27.30    4.10
  -6  -7   5   26.90    4.30
   7  -7   5   54.79    6.10
  -7  -7  -5   68.39    5.60
  -7   7   5   54.49    5.90
   7  -7   5   49.70    5.80
  -7   7   5   62.09    6.30
   7   7  -5   48.50    5.20
   7  -7  -5   44.70    5.20
   7  -7  -5   60.09    6.80
  -7   7  -5   46.30    5.30
  -7  -7   5   49.80    5.50
  -7  -7   5   50.49    5.50
   7   7   5   56.99    5.40
  -8   7   5    2.90    3.60
   8  -7   5    8.80    4.20
  -8  -7  -5    4.20    3.30
   8   7  -5    0.50    3.60
  -8   7  -5    5.50    3.60
  -8   7  -5   -2.60    3.40
   8   7   5    2.50    3.50
   8  -7  -5   -0.40    6.10
  -8  -7   5   -0.80    3.30
   8  -7  -5    5.80    3.30
   0  -8  -5  266.17    9.30
   0   8  -5  268.27    9.50
   0   8  -5  278.27    9.50
   0   8   5  273.07    9.50
   0  -8   5  278.67    9.80
   0   8   5  270.57    9.40
   0  -8  -5  270.27    9.20
   0  -8   5  269.27    9.50
   1   8  -5   89.29    4.90
  -1   8   5   89.89    5.00
   1  -8   5   88.79    5.30
   1  -8   5   89.39    5.00
  -1  -8  -5   81.19    4.40
  -1   8   5   79.39    4.80
  -1  -8  -5   77.49    4.50
   1  -8  -5   87.19    4.90
  -1  -8   5   78.89    5.10
   1   8   5   83.49    5.00
  -1   8  -5   83.19    4.80
  -1   8  -5   83.79    4.90
   1  -8  -5   93.39    4.80
   1   8   5   84.89    5.10
  -1  -8   5   92.99    5.30
  -2   8   5   44.00    4.60
  -2   8   5   50.89    4.30
  -2  -8  -5   46.00    4.00
   2   8  -5   49.20    4.40
   2  -8   5   45.50    4.40
   2   8  -5   51.99    4.10
  -2  -8  -5   47.40    3.70
  -2   8  -5   47.60    4.40
   2  -8  -5   51.09    4.30
   2   8   5   38.80    4.00
   2   8   5   43.90    4.30
  -2  -8   5   49.60    4.20
   2  -8  -5   53.49    4.00
  -2   8  -5   45.90    3.80
  -3   8   5  232.28    9.30
   3   8  -5  233.88    8.90
  -3   8   5  232.28    9.10
  -3  -8  -5  238.58    8.80
   3  -8   5  235.98    9.20
   3  -8   5  218.78    9.00
   3   8  -5  232.18    9.00
  -3  -8  -5  232.28    8.60
  -3  -8   5  224.48    9.00
   3   8   5  237.18    9.10
  -3   8  -5  233.98    9.00
  -3  -8   5  228.88    9.00
   3  -8  -5  238.68    9.10
   3   8   5  224.68    9.10
  -4  -8  -5    7.40    2.90
   4   8  -5    6.30    3.10
   4  -8   5    7.30    3.30
   4   8  -5   12.00    3.20
  -4   8   5   11.00    3.60
  -4   8   5   10.50    3.50
   4  -8   5   10.40    4.00
  -4  -8  -5    8.20    3.00
   4  -8  -5    6.40    2.80
  -4   8  -5    8.00    2.90
  -4   8  -5    8.40    3.10
   4  -8  -5    9.80    3.10
  -4  -8   5    7.40    3.00
   4   8   5    8.30    3.20
  -4  -8   5    7.70    3.20
   5  -8   5   75.39    6.30
  -5  -8  -5   59.09    5.10
  -5   8   5   63.99    6.30
   5   8  -5   70.69    5.60
   5  -8   5   65.29    5.60
  -5   8   5   67.19    5.80
   5   8  -5   74.29    5.90
  -5  -8  -5   65.19    5.40
  -5   8  -5   55.19    8.40
   5   8   5   65.99    5.70
   5  -8  -5   59.79    5.70
  -5  -8   5   62.19    5.90
   5  -8  -5   64.89    5.40
  -5   8  -5   64.79    5.60
   5   8   5   65.19    5.80
  -6   8   5   25.10    4.40
  -6   8   5   26.00    4.60
   6   8  -5   26.20    4.20
  -6  -8  -5   26.70    4.10
   6  -8   5   24.70    4.40
   6  -8   5   18.90    4.10
  -6  -8  -5   28.90    4.30
  -6   8  -5   28.90    4.70
   6   8   5   24.90    4.50
   6  -8  -5   30.10    4.40
  -6  -8   5   24.90    4.40
   6   8   5   30.40    4.80
  -7  -8  -5    2.40    3.10
  -7  -8  -5    4.50    3.10
   7  -8   5    3.90    3.40
  -7   8   5   -1.30    3.30
   7  -8   5    3.70    3.50
   7   8  -5    8.30    3.30
   7   8  -5    3.90    3.50
  -7   8   5    0.80    3.20
   7   8   5    1.90    3.50
  -7  -8   5    3.10    3.60
  -7   8  -5   -0.40    3.00
   7  -8  -5    3.50    3.50
   7  -8  -5   -3.90    3.40
   7   8   5    6.10    3.80
  -7  -8   5   -1.00    3.40
   8   8  -5    2.20    3.60
  -8  -8  -5    3.50    3.40
  -8   8   5   -1.00    3.60
   8  -8   5    7.20    3.90
  -8  -8  -5    3.00    3.80
  -8   8  -5   -0.50    3.80
  -8   8  -5   -1.80    3.00
  -8  -8   5    2.90    3.40
   8   8   5   -4.20    2.90
   0   9  -5   88.19    5.20
   0  -9   5   86.49    5.30
   0   9   5   90.99    6.20
   0  -9   5   99.29    5.60
   0  -9  -5  106.79    5.50
   0  -9  -5   92.59    5.30
   1  -9   5    5.20    2.70
  -1  -9  -5    2.90    2.60
   1  -9   5    0.80    2.70
   1   9  -5    3.80    3.20
  -1   9   5    4.80    2.60
  -1  -9  -5    8.10    2.60
  -1   9   5    2.00    2.50
  -1   9  -5    4.00    2.80
   1  -9  -5   -0.60    2.10
   1   9   5    4.60    2.50
   1   9   5    4.80    2.50
  -1  -9   5    6.20    2.70
   1  -9  -5    2.80    2.60
  -1  -9   5    1.40    2.70
  -2  -9  -5   40.20    4.40
   2  -9   5   45.50    4.50
  -2  -9  -5   42.40    4.30
  -2   9   5   37.10    4.10
   2  -9   5   40.90    4.30
  -2   9   5   45.10    4.50
   2   9  -5   37.50    4.10
   2   9  -5   40.80    4.10
  -2   9  -5   38.10    4.00
  -2  -9   5   42.60    4.30
  -2  -9   5   40.20    4.50
   2  -9  -5   38.20    4.00
   2   9   5   43.00    4.20
   2   9   5   44.90    4.50
   2  -9  -5   47.00    4.50
  -2   9  -5   41.20    4.20
  -3  -9  -5   23.90    3.40
   3   9  -5   24.30    3.90
  -3   9   5   24.00    4.10
  -3   9   5   23.00    4.60
   3   9  -5   25.50    3.70
  -3  -9  -5   28.90    3.50
   3  -9   5   29.90    5.30
  -3  -9   5   26.00    3.80
   3   9   5   24.20    3.90
   3  -9  -5   29.80    4.10
  -3  -9   5   25.60    3.90
   3  -9  -5   22.00    3.40
  -3   9  -5   26.30    4.00
  -3   9  -5   28.00    3.90
   4   9  -5   40.10    5.00
  -4  -9  -5   36.10    4.20
  -4  -9  -5   35.10    4.30
  -4   9   5   41.30    5.10
   4  -9   5   40.80    5.00
   4   9  -5   41.00    4.80
   4  -9   5   36.20    4.90
  -4   9   5   25.40    4.40
  -4   9  -5   34.80    4.40
   4  -9  -5   37.30    4.60
  -4  -9   5   31.00    4.30
   4  -9  -5   42.50    5.40
   4   9   5   33.40    4.40
   4   9   5   33.60    4.20
   5  -9   5   37.10    4.90
  -5  -9  -5   42.00    4.70
  -5  -9  -5   39.70    4.70
  -5   9   5   31.20    4.70
  -5   9   5   32.30    5.10
   5   9  -5   39.40    4.90
   5  -9   5   37.70    4.70
   5   9   5   36.80    4.70
  -5  -9   5   35.60    5.00
   5   9   5   51.19    5.40
  -5   9  -5   38.90    4.90
   5  -9  -5   39.90    5.00
  -5   9  -5   25.90    3.90
   6  -9   5    0.30    3.20
   6   9  -5    4.90    3.20
  -6  -9  -5    7.40    3.20
  -6   9   5    9.20    4.00
  -6   9   5    6.70    3.50
   6  -9   5    1.80    3.50
  -6  -9   5    6.70    3.40
  -6   9  -5    5.60    3.50
   6  -9  -5    8.50    3.90
   6  -9  -5    2.80    3.50
  -6  -9   5    2.70    3.20
   6   9   5    8.70    3.60
  -6   9  -5    8.80    6.60
   7   9  -5   -4.80    3.40
  -7  -9  -5   -0.50    3.70
  -7  -9  -5    1.40    3.10
   7   9  -5   -3.60    3.60
   7  -9  -5    5.50    3.60
  -7   9  -5   -3.80    3.30
  -7   9  -5   -2.80    3.20
   7  -9  -5    6.10    3.90
   0 -10  -5    8.50    3.10
   0  10  -5    1.70    2.90
   0 -10   5    2.40    2.80
   0 -10  -5    2.00    2.60
   0  10  -5    7.90    2.80
   0  10   5    0.30    2.90
   1 -10   5   45.10    5.60
   1  10  -5   41.60    4.30
  -1 -10  -5   43.20    4.20
  -1 -10  -5   43.30    4.20
  -1  10   5   44.10    4.70
   1 -10   5   48.60    4.90
   1  10  -5   43.60    4.40
  -1  10  -5   40.80    4.40
  -1 -10   5   46.20    5.30
   1  10   5   47.50    4.50
   1 -10  -5   43.90    4.40
  -1  10  -5   41.60    4.40
  -1 -10   5   40.40    4.40
   1 -10  -5   43.50    4.10
   2 -10   5   54.09    5.60
   2  10  -5   63.99    5.40
   2 -10   5   57.39    5.40
  -2 -10  -5   55.69    4.80
  -2 -10  -5   47.50    4.70
   2  10  -5   65.79    6.40
  -2  10   5   56.79    5.20
  -2  10   5   53.59    5.10
  -2 -10   5   62.99    5.00
   2  10   5   57.19    5.00
   2  10   5   54.19    4.90
  -2  10  -5   51.29    5.00
   2 -10  -5   56.89    5.00
  -2  10  -5   52.99    4.60
   2 -10  -5   50.89    4.70
  -2 -10   5   67.19    5.60
  -3 -10  -5  294.87   10.90
   3 -10   5  299.07   11.70
  -3  10   5  291.07   11.30
   3  10  -5  309.77   11.50
   3 -10   5  276.87   11.30
  -3 -10  -5  277.87   10.70
  -3  10   5  300.87   11.40
   3  10  -5  293.57   11.30
   3  10   5  291.77   11.40
   3 -10  -5  300.27   11.10
  -3  10  -5  281.87   12.50
  -3  10  -5  307.37   11.20
   3  10   5  271.07   10.90
  -3 -10   5  311.57   11.60
   3 -10  -5  277.97   14.80
  -4 -10  -5    0.40    3.00
  -4  10   5    1.50    3.30
  -4  10   5    3.90    3.30
   4  10  -5    5.80    3.40
   4 -10   5    3.60    3.00
   4  10  -5    0.70    1.70
   4 -10   5   -1.20    3.00
  -4 -10  -5    4.70    3.10
   4 -10  -5    3.40    3.00
  -4  10  -5   -0.90    2.50
   4  10   5    5.60    3.40
  -4  10  -5    3.70    3.50
  -4 -10   5    6.50    3.50
   4  10   5    3.10    3.10
   4 -10  -5    4.30    3.20
   5  10  -5   26.70    4.70
   5 -10   5   28.10    4.70
  -5  10   5   24.50    4.60
   5  10  -5   21.10    4.30
  -5 -10  -5   26.80    4.40
   5 -10  -5   25.30    4.30
  -5 -10   5   24.60    4.40
  -5  10  -5   22.00    4.40
   5  10   5   26.10    4.20
   5  10   5   25.60    4.60
   6  10  -5   14.10    3.90
  -6  10   5   19.50    4.60
  -6 -10  -5   17.80    4.00
   6 -10   5   13.50    4.30
  -6  10   5   20.80    4.60
  -6 -10  -5    9.00    3.50
   6  10  -5   15.00    3.80
   6 -10   5   23.30    4.50
  -6  10  -5   14.60    4.30
   6 -10  -5   19.80    4.10
   6 -10  -5   25.90    4.80
   6  10   5   18.60    4.10
  -6  10  -5   16.10    4.50
  -6 -10   5   23.60    4.50
   6  10   5   18.00    4.20
  -6 -10   5   16.80    4.30
  -7 -10  -5    3.80    3.50
  -7 -10  -5    4.50    3.90
  -7  10   5    2.00    4.00
   7  10  -5    7.40    4.00
   7 -10   5   12.40    4.30
   7  10   5    9.30    3.50
   7 -10  -5    4.00    7.40
  -7  10  -5   10.70    4.00
  -7  10  -5   10.10    4.60
  -7 -10   5   13.80    4.30
   0  11  -5   11.40    3.40
   0 -11  -5    9.80    3.20
   0  11   5    8.60    3.50
   0  11   5   11.00    3.40
   0 -11  -5    6.30    3.30
   0 -11   5   11.50    3.60
   0 -11   5   20.20    4.00
   0  11  -5   10.50    3.50
   1  11  -5   14.20    3.60
   1 -11   5   15.90    3.80
  -1 -11  -5    9.90    3.20
  -1  11   5   14.80    3.80
   1  11  -5   10.60    3.30
   1 -11   5    7.60    3.40
  -1 -11  -5   14.50    3.60
  -1  11   5   13.80    3.80
  -1  11  -5    8.20    3.40
   1 -11  -5   12.10    3.30
  -1 -11   5   14.80    3.40
   1 -11  -5    7.00    5.80
   1  11   5   11.70    3.70
  -1 -11   5   13.80    3.60
   1  11   5    8.30    3.70
  -1  11  -5   13.10    3.40
  -2 -11  -5   13.30    3.30
   2  11  -5   12.10    3.90
   2  11  -5   11.40    3.30
  -2  11   5   17.20    3.70
  -2  11   5   10.10    3.70
   2 -11   5   12.00    3.90
   2 -11   5   12.10    3.70
   2 -11  -5    9.40    3.50
  -2  11  -5   11.40    3.40
   2  11   5   11.10    3.60
  -2 -11   5   13.10    3.60
   2  11   5   12.10    3.50
  -2  11  -5    9.90    3.40
   2 -11  -5    5.40    3.30
   3  11  -5   15.80    3.90
  -3 -11  -5   15.90    3.70
  -3  11   5   11.90    3.80
   3 -11   5   15.00    4.00
  -3 -11  -5   20.50    3.80
   3 -11   5   13.60    4.10
  -3  11   5   16.80    4.00
   3 -11  -5    7.80    2.40
  -3 -11   5   15.80    4.00
  -3  11  -5   20.30    4.30
   3 -11  -5   15.20    3.60
   3  11   5   18.20    4.10
   3  11   5   14.30    3.90
   4 -11   5    9.00    4.10
   4  11  -5   10.20    4.00
  -4 -11  -5   12.50    3.70
  -4  11   5   10.40    3.90
   4  11  -5   12.40    3.70
  -4 -11   5   11.90    3.70
  -4  11  -5   13.20    3.90
   4 -11  -5    5.60    3.30
   4  11   5    7.90    3.80
   4  11   5   12.70    3.60
  -5  11   5   32.00    5.00
  -5 -11  -5   28.20    4.40
  -5 -11  -5   31.00    5.00
   5  11  -5   21.40    4.80
  -5  11   5   29.90    5.00
   5  11  -5   31.50    5.00
   5 -11   5   31.40    5.00
   5 -11   5   35.10    4.90
   5 -11  -5   42.10    6.30
  -5 -11   5   30.70    4.90
   5  11   5   29.90    4.80
  -5  11  -5   37.40    4.80
  -5 -11   5   38.90    5.10
   5 -11  -5   44.60    5.50
   5  11   5   29.00    5.10
   6  11  -5    9.00    4.20
   6 -11   5    4.10    3.50
  -6 -11  -5    7.20    3.60
  -6  11   5    5.30    3.90
  -6 -11  -5    3.00    3.50
   6  11   5    6.30    3.70
  -6  11  -5   10.40    3.90
  -6  11  -5    3.40    3.30
  -6 -11   5    9.20    4.20
   6 -11  -5    6.60    4.10
   0 -12   5    9.10    3.30
   0  12   5    6.20    3.20
   0 -12   5    9.90    3.80
   0  12   5   14.80    4.00
   0 -12  -5    8.10    3.60
   0 -12  -5    9.90    3.20
   0  12  -5    7.60    3.20
  -1  12   5    7.20    3.60
  -1  12   5    3.20    3.30
   1 -12   5    6.30    3.40
   1  12  -5    2.50    3.20
  -1 -12  -5    3.20    3.40
   1 -12   5    1.40    2.80
  -1 -12  -5    3.40    2.90
   1 -12  -5    4.60    2.60
  -1  12  -5    1.50    3.10
   1  12   5    4.80    3.30
  -1 -12   5    3.30    3.10
   1 -12  -5    4.90    3.50
   1  12   5    0.20    3.00
   2 -12   5   16.10    4.20
  -2  12   5   10.20    3.90
  -2 -12  -5   19.10    3.70
   2 -12   5   18.70    4.60
  -2  12   5    8.80    3.50
   2 -12  -5   18.50    4.00
   2  12   5    9.60    3.60
   2  12   5    7.80    3.50
  -2 -12   5   10.10    4.00
  -2  12  -5   17.30    3.80
   3  12  -5   48.10    5.30
   3  12  -5   51.39    5.40
   3 -12   5   43.10    5.50
  -3  12   5   52.59    6.70
  -3 -12  -5   54.89    5.50
  -3  12   5   49.50    5.70
   3 -12   5   49.10    6.70
   3 -12  -5   57.49    5.90
  -3 -12   5   54.59    5.70
  -3 -12   5   44.90    6.40
   3  12   5   52.09    5.50
  -3  12  -5   33.10    5.30
  -3  12  -5   51.79    5.40
   3 -12  -5   56.69    8.60
   4  12  -5   22.30    4.30
  -4  12   5   25.10    4.70
   4  12  -5   15.80    4.50
   4 -12   5   27.80    5.00
  -4 -12  -5   17.70    3.70
  -4  12   5   25.20    5.00
  -4 -12  -5   22.70    4.30
   4 -12   5   23.50    4.80
   4  12   5   25.30    4.80
  -4 -12   5   16.30    4.20
   4  12   5   13.60    3.90
   4 -12  -5   15.80    4.40
  -4  12  -5   28.60    4.80
  -4 -12   5   25.80    4.40
   4 -12  -5   25.40    5.30
  -5  12   5   -6.10    3.60
  -5 -12  -5   -3.40    3.10
   5  12  -5    0.80    3.20
   5 -12   5    6.90    4.40
  -5 -12  -5    5.20    3.40
   5 -12  -5   -1.20    3.60
   5 -12  -5   -1.80    3.80
  -5 -12   5    8.40    4.60
   5  12   5    3.20    4.00
  -5  12  -5    7.40    4.00
  -5  12  -5    5.30    3.80
   0 -13   5   53.79    5.70
   0  13   5   59.39    6.90
   0  13   5   44.50    5.50
   0  13  -5   63.89    5.70
   0  13  -5   51.49    5.60
   0 -13  -5   56.39    5.70
   0 -13   5   61.69    5.70
   1 -13   5   30.00    4.50
   1 -13   5   24.70    4.60
  -1  13   5   27.90    4.80
  -1  13   5   25.10    4.50
  -1 -13  -5   23.10    4.40
   1  13  -5   27.90    4.70
   1  13   5   25.40    4.60
  -1  13  -5   23.90    4.50
   1 -13  -5   27.80    4.60
  -1  13  -5   20.00    4.40
   1 -13  -5   25.20    5.30
  -1 -13   5   35.10    5.10
  -1 -13   5   30.80    4.60
  -2  13   5   15.30    4.50
   2 -13   5    4.50    3.60
   2 -13   5    3.80    4.00
  -2 -13  -5    7.60    3.60
   2  13  -5    3.50    3.60
  -2  13   5    9.90    4.00
   2  13  -5    2.50    3.70
  -2 -13  -5    6.50    3.40
  -2  13  -5   10.80    3.90
  -2 -13   5   10.70    3.80
   2  13   5   11.40    4.00
   2 -13  -5   12.60    3.80
  -2 -13   5    9.10    4.00
   2  13   5   13.00    3.90
   2 -13  -5    5.40    3.70
   3 -13   5   21.30    4.60
  -3  13   5   25.90    5.00
   3  13  -5   25.40    4.50
   3  13  -5   26.20    4.70
  -3  13   5   29.50    5.10
   3 -13   5   21.10    4.60
  -3 -13  -5   29.90    4.60
   3  13   5   28.10    5.10
   3  13   5   20.60    4.80
   3 -13  -5   32.60    5.00
  -3  13  -5   32.20    4.80
   3 -13  -5   33.70    5.20
  -3 -13   5   30.60    4.60
  -3 -13   5   22.70    4.50
  -3  13  -5   32.70    5.10
   4  13  -5    5.90    3.40
  -4 -13  -5    9.20    3.50
   4 -13   5    1.70    3.70
  -4 -13  -5   -1.00    3.20
  -4  13   5    2.20    3.80
  -4 -13   5    1.40    3.70
   4  13   5    3.60    3.50
  -4  13  -5    4.50    3.60
   4 -13  -5    0.60    3.80
   4 -13  -5   -2.70    3.40
  -4  13  -5    9.90    3.80
   0  14   5   10.10    3.90
   0 -14   5    8.50    4.70
   0  14  -5   25.80    4.80
   0 -14  -5   25.00    4.50
   0 -14  -5   17.30    3.90
   0  14  -5   18.40    4.20
   0  14   5   28.60    5.30
   1  14  -5    4.10    3.50
   1  14  -5    1.60    3.70
  -1 -14  -5    1.70    3.40
   1 -14   5   -1.20    5.90
  -1 -14  -5    4.60    3.40
   1 -14  -5    0.70    3.40
  -1  14  -5    2.70    3.70
   1  14   5    2.50    6.20
   1  14   5   -1.00    5.80
  -1  14  -5    2.00    3.50
   1 -14  -5    1.40    3.50
   2  14  -5   11.90    4.90
  -2  14   5   13.50    4.20
   2  14  -5   18.00    4.40
  -2 -14  -5   14.70    3.90
   2 -14   5    4.30    4.30
  -2 -14  -5    6.90    3.60
  -2 -14   5   12.90    4.50
   2  14   5    6.50    6.30
   2 -14  -5   19.20    4.50
   2 -14  -5   15.40    4.00
  -2  14  -5   12.40    4.10
  -2  14  -5   10.10    4.10
  -3  14   5   10.40    4.30
  -3 -14  -5    1.70    3.70
   3 -14   5    3.40    4.10
  -3 -14  -5   -0.80    3.40
   3 -14  -5    3.90    5.80
   3  14   5    3.70    3.60
   3 -14  -5    6.80    3.60
  -3  14  -5    3.90    3.80
  -3 -14   5    1.50    3.80
   0  15   5   -3.60    3.30
   0  15  -5    1.70    6.00
   0 -15  -5    0.80    3.50
   0 -15   5    3.30    4.00
   1   0   6  657.63   16.70
  -1   0   6  658.43   17.10
   1   0   6  672.53   16.70
  -1   0   6  672.53   17.10
  -2   0  -6  984.80   25.00
   2   0   6  975.30   25.40
   2   0  -6 1027.20   25.80
  -2   0   6 1004.30   25.70
  -2   0   6  993.30   25.70
   2   0  -6  995.80   25.50
   2   0   6  962.40   25.40
  -2   0  -6  960.80   25.00
   3   0  -6  871.81   23.00
   3   0   6  861.51   22.90
  -3   0   6  867.01   23.20
  -3   0  -6  854.11   22.60
  -3   0  -6  854.31   22.50
   3   0  -6  866.31   23.00
   3   0   6  837.22   22.90
  -3   0   6  881.91   23.20
   4   0   6  315.97    9.90
   4   0  -6  312.77   10.00
  -4   0   6  321.67   10.30
  -4   0   6  299.77   10.00
   4   0   6  313.67    9.90
   4   0  -6  299.47    9.70
  -4   0  -6  309.57    9.50
  -4   0  -6  313.67    9.50
   5   0  -6  396.06   12.20
   5   0  -6  387.86   12.30
  -5   0  -6  369.06   11.70
   5   0   6  366.96   12.10
  -5   0   6  386.56   12.40
  -5   0   6  389.56   12.50
   5   0   6  364.06   12.00
  -5   0  -6  374.26   11.70
   6   0   6  196.48    7.90
  -6   0  -6  190.48    7.60
  -6   0   6  173.58    8.00
  -6   0  -6  184.68    7.40
  -6   0   6  173.48    8.20
   6   0  -6  179.58    8.00
   6   0  -6  174.08    7.60
   6   0   6  171.38    7.80
   7   0   6   86.39    6.50
   7   0   6   78.49    5.70
  -7   0   6   76.89    5.90
   7   0  -6   82.49    6.40
  -7   0  -6   83.69    5.50
   7   0  -6   78.29    5.60
  -7   0   6   76.39    6.00
  -7   0  -6   82.79    5.80
  -8   0  -6    0.10    2.90
   8   0  -6   -1.50    3.60
   8   0   6    0.00    3.10
   8   0  -6    1.00    3.20
  -8   0   6    7.10    6.10
   8   0   6   -0.90    2.90
  -8   0   6    6.10    3.80
  -8   0  -6    4.30    2.90
   9   0  -6    6.50    3.60
  -9   0   6    9.00    4.00
   9   0  -6    3.50    3.80
  -9   0  -6    2.30    3.40
   0   1   6 6300.37  158.88
   0   1  -6 6184.38  162.48
   0  -1   6 6288.77  160.98
   0  -1  -6 6301.07  158.78
   1  -1   6  192.98    5.30
   1  -1   6  190.18    5.30
   1   1  -6  190.98    5.20
   1   1  -6  199.88    5.20
  -1   1   6  189.68    5.50
  -1   1   6  184.98    5.50
  -1  -1   6  196.18    5.60
  -1  -1   6  194.88    5.50
   1  -1  -6  191.08    5.10
   1   1   6  183.98    5.10
   1  -1  -6  193.88    5.10
   1   1   6  186.78    5.10
  -2  -1  -6  837.72   20.90
   2   1  -6  811.62   21.40
   2  -1   6  825.82   21.40
   2   1  -6  824.62   21.50
  -2   1   6  806.52   21.60
  -2  -1  -6  821.32   20.90
   2  -1   6  826.52   22.90
  -2   1   6  805.22   21.60
  -2   1  -6  827.82   21.00
   2   1   6  826.82   21.30
   2  -1  -6  802.32   21.40
  -2  -1   6  832.32   21.60
   2   1   6  832.82   21.30
   2  -1  -6  798.52   21.30
  -2   1  -6  837.92   21.00
  -2  -1   6  809.92   21.60
  -3  -1  -6 1932.71   48.70
   3   1  -6 1930.31   49.20
   3   1  -6 1930.91   49.10
   3  -1   6 1904.71   49.10
  -3   1   6 1938.51   49.40
  -3  -1  -6 1941.21   48.70
  -3   1   6 1878.91   49.30
   3  -1   6 1874.91   49.10
  -3  -1   6 1942.81   49.40
  -3  -1   6 1936.71   49.30
  -3   1  -6 1889.71   48.70
   3   1   6 1927.91   49.10
   3  -1  -6 1929.81   49.10
   3   1   6 1894.11   49.00
  -3   1  -6 1930.91   48.80
   3  -1  -6 1871.31   49.10
   4   1  -6  135.99    5.90
  -4   1   6  134.09    6.10
  -4   1   6  134.29    5.80
   4  -1   6  139.19    5.80
   4   1  -6  133.69    5.70
  -4  -1  -6  147.79    5.30
  -4  -1  -6  144.79    5.40
   4  -1   6  129.69    5.80
   4  -1  -6  131.09    5.70
   4   1   6  143.99    5.60
  -4   1  -6  142.29    5.40
  -4  -1   6  130.59    6.00
   4  -1  -6  129.59    5.80
   4   1   6  151.38    5.70
  -4   1  -6  149.59    5.40
  -4  -1   6  130.69    5.90
  -5   1   6   39.60    3.90
   5   1  -6   33.20    3.40
  -5  -1  -6   32.80    3.30
   5  -1   6   41.00    3.80
  -5   1   6   45.50    4.40
   5   1  -6   41.70    4.00
   5  -1   6   39.20    3.90
  -5  -1  -6   36.50    3.60
  -5   1  -6   40.00    3.80
  -5  -1   6   36.10    3.80
  -5   1  -6   41.00    3.50
   5  -1  -6   40.10    4.00
  -5  -1   6   40.00    3.90
   5  -1  -6   45.10    4.10
   5   1   6   41.20    4.00
   5   1   6   40.30    3.90
   6   1  -6   35.90    4.10
  -6  -1  -6   34.70    3.80
  -6   1   6   31.40    4.20
  -6   1   6   28.60    4.10
  -6  -1  -6   35.20    3.80
   6   1  -6   33.00    4.30
   6  -1   6   27.30    3.70
   6  -1   6   29.80    4.20
  -6   1  -6   30.30    3.60
  -6  -1   6   30.40    4.30
   6  -1  -6   33.60    4.20
   6   1   6   37.30    4.30
  -6   1  -6   25.50    3.50
  -6  -1   6   38.40    4.40
   6  -1  -6   27.20    3.80
   6   1   6   32.30    4.10
   7  -1   6   57.99    5.60
   7   1  -6   49.30    5.30
   7  -1   6   51.09    5.00
  -7  -1  -6   59.79    5.30
  -7  -1  -6   52.09    4.70
  -7   1   6   45.70    5.10
   7   1  -6   44.00    4.70
  -7   1   6   54.59    5.40
  -7   1  -6   47.30    4.80
  -7  -1   6   45.60    5.20
   7   1   6   61.39    5.70
   7   1   6   53.99    5.60
   7  -1  -6   51.59    5.30
   7  -1  -6   45.30    4.90
  -7  -1   6   46.00    5.10
  -7   1  -6   51.29    5.00
   8   1  -6    7.70    3.90
  -8   1   6    3.10    3.40
  -8  -1  -6    5.10    2.90
   8   1  -6   -1.10    2.90
  -8  -1  -6    3.40    2.70
   8  -1   6    6.60    3.60
  -8   1   6    2.20    4.00
   8  -1   6    1.90    3.10
  -8   1  -6    0.70    2.90
   8  -1  -6   -1.50    3.30
   8  -1  -6    1.60    3.70
  -8  -1   6    4.60    3.30
  -8  -1   6    3.50    3.90
   8   1   6    4.50    3.40
   8   1   6    2.00    3.50
  -8   1  -6    2.20    2.60
   9   1  -6    4.90    3.60
   9   1  -6   -0.10    4.30
   9  -1   6   -1.70    5.40
  -9  -1  -6   -2.10    3.00
  -9   1   6    3.70    3.80
  -9   1  -6   -0.80    3.10
   9  -1  -6   -0.10    3.70
   9  -1  -6   -4.50    2.80
  -9  -1   6   -2.20    3.50
   0   2   6 2806.92   77.29
   0  -2  -6 2823.12   77.39
   0  -2   6 2819.32   78.79
   0   2  -6 2861.51   78.79
   1   2  -6  654.43   16.80
   1  -2   6  641.94   16.90
  -1   2   6  661.23   17.00
   1   2  -6  639.94   16.80
   1  -2   6  626.44   16.90
  -1   2   6  652.53   17.00
  -1   2  -6  647.94   16.50
  -1  -2   6  661.73   17.10
   1   2   6  646.34   16.70
   1  -2  -6  643.04   16.60
   1  -2  -6  660.83   16.70
   1   2   6  644.44   16.70
  -1   2  -6  640.24   16.50
   2  -2   6  156.18    5.30
  -2  -2  -6  152.68    4.80
   2   2  -6  152.68    5.20
   2   2  -6  155.98    5.20
   2  -2   6  162.88    5.30
  -2   2   6  145.79    5.40
  -2   2   6  151.88    5.90
  -2  -2  -6  165.68    4.70
   2  -2  -6  156.78    5.10
   2  -2  -6  150.98    5.20
   2   2   6  161.78    5.10
   2   2   6  153.68    5.10
  -2  -2   6  157.38    5.40
  -2   2  -6  159.68    4.90
   3   2  -6  247.68    7.80
  -3   2   6  242.28    8.10
   3  -2   6  240.18    7.80
   3   2  -6  243.78    7.70
  -3   2   6  244.68    8.10
   3  -2   6  232.48    7.70
  -3  -2  -6  232.88    7.30
  -3  -2  -6  232.28    7.40
   3  -2  -6  238.28    7.70
  -3   2  -6  237.58    7.40
  -3  -2   6  245.38    8.10
  -3  -2   6  249.88    8.00
  -3   2  -6  234.08    7.40
   3   2   6  236.88    7.60
   3  -2  -6  237.48    7.80
   3   2   6  238.28    7.70
  -4   2   6  212.48    7.90
   4   2  -6  222.98    7.90
  -4   2   6  223.38    7.90
   4   2  -6  213.78    7.50
   4  -2   6  209.88    7.70
  -4  -2  -6  212.88    7.40
   4  -2   6  212.88    7.80
  -4  -2  -6  213.18    7.20
  -4  -2   6  225.88    8.00
  -4   2  -6  210.18    7.30
   4  -2  -6  213.88    7.70
  -4  -2   6  219.38    7.90
   4  -2  -6  219.18    7.80
   4   2   6  228.58    7.70
   4   2   6  211.88    7.50
  -4   2  -6  212.58    7.30
  -5  -2  -6  378.16   11.70
  -5   2   6  366.76   12.40
  -5  -2  -6  365.66   11.70
   5  -2   6  379.96   12.20
   5   2  -6  383.86   12.20
  -5   2   6  381.16   12.50
   5   2  -6  371.26   12.20
   5  -2   6  372.36   12.10
  -5  -2   6  378.36   12.30
  -5   2  -6  360.66   11.70
   5   2   6  359.26   12.10
   5   2   6  379.66   12.10
   5  -2  -6  376.36   12.20
  -5  -2   6  380.56   12.30
  -5   2  -6  377.26   11.80
   5  -2  -6  373.76   12.10
  -6  -2  -6  125.49    5.90
  -6  -2  -6  127.69    6.20
   6  -2   6  117.69    6.40
  -6   2   6  125.09    7.00
   6   2  -6  112.29    6.60
   6  -2   6  120.69    6.60
   6   2  -6  121.89    6.20
  -6   2  -6  115.49    5.90
  -6   2  -6  115.19    6.30
   6  -2  -6  115.59    6.60
   6   2   6  125.29    6.40
   6  -2  -6  121.89    6.30
  -6  -2   6  123.99    6.60
   6   2   6  123.09    6.40
  -7   2   6   52.89    5.60
   7   2  -6   70.19    5.70
  -7   2   6   61.19    6.20
   7   2  -6   63.89    5.30
   7  -2   6   69.29    5.70
  -7  -2  -6   66.09    5.00
   7  -2   6   60.29    5.40
  -7  -2  -6   67.89    5.50
  -7   2  -6   64.29    5.50
   7  -2  -6   69.09    5.80
   7   2   6   62.39    6.00
  -7  -2   6   45.40    5.10
   7   2   6   66.79    5.40
   7  -2  -6   68.79    6.10
  -7  -2   6   69.29    6.20
  -7   2  -6   61.59    5.20
   8   2  -6    9.50    3.70
   8  -2   6   18.90    4.80
   8  -2   6   17.90    4.00
  -8   2   6   17.80    4.70
  -8   2   6   12.60    3.80
   8   2  -6   11.50    3.80
  -8  -2  -6   13.60    3.40
  -8   2  -6   19.80    3.90
   8  -2  -6   13.50    3.90
   8   2   6   14.40    4.10
  -8  -2   6   12.40    3.70
  -8  -2   6   15.40    4.20
   8  -2  -6   17.90    4.30
   8   2   6    9.20    4.10
   9   2  -6    6.20    3.70
  -9   2   6    6.80    4.20
   9  -2   6    3.00    4.10
  -9  -2  -6    3.90    3.30
   9   2   6   -1.10    3.40
  -9   2  -6    4.50    3.20
  -9  -2   6    1.30    3.70
  -9   2  -6    3.30    4.10
   9  -2  -6    6.30    3.90
   0   3   6  154.48    4.90
   0   3  -6  153.28    4.80
   0  -3   6  147.69    5.00
   0  -3  -6  154.48    4.50
   0  -3   6  158.48    5.00
   0   3  -6  155.48    4.80
   0  -3  -6  154.08    4.60
   0   3   6  151.58    4.90
   1   3  -6  364.16    9.90
  -1   3   6  352.16   10.00
  -1  -3  -6  342.27    9.50
  -1   3   6  355.76   10.00
  -1  -3  -6  344.97    9.50
   1  -3   6  346.87   10.00
   1   3  -6  362.06    9.90
   1  -3   6  341.97    9.90
  -1  -3   6  368.76   10.10
  -1  -3   6  356.06   10.10
  -1   3  -6  360.76   10.10
   1   3   6  355.46    9.80
  -1   3  -6  355.76    9.80
   1  -3  -6  357.16    9.80
   2   3  -6  710.43   19.90
  -2   3   6  733.93   19.60
  -2  -3  -6  732.23   19.00
   2   3  -6  714.03   19.40
   2  -3   6  752.22   20.10
   2  -3   6  718.13   19.50
  -2  -3  -6  725.93   19.00
  -2   3   6  708.43   19.60
  -2  -3   6  714.53   19.50
  -2   3  -6  720.73   19.10
   2  -3  -6  710.73   19.30
   2   3   6  725.43   19.40
  -2   3  -6  744.33   19.20
  -2  -3   6  728.63   19.60
   2  -3  -6  723.73   19.30
   2   3   6  735.83   19.40
  -3  -3  -6   39.00    2.80
  -3  -3  -6   41.80    3.00
  -3   3   6   35.00    3.10
   3  -3   6   41.40    3.30
   3   3  -6   35.40    3.00
   3   3  -6   35.80    3.20
   3  -3   6   43.80    3.30
  -3   3   6   34.10    3.10
   3   3   6   39.20    3.00
  -3   3  -6   39.30    3.00
  -3   3  -6   40.70    2.90
   3  -3  -6   36.30    3.10
  -3  -3   6   33.50    3.30
   3   3   6   37.00    3.00
  -3  -3   6   38.60    3.30
   3  -3  -6   40.40    3.20
  -4  -3  -6   49.00    3.20
   4  -3   6   40.20    3.70
   4   3  -6   49.70    3.70
  -4   3   6   40.00    4.00
   4  -3   6   44.20    3.50
   4   3  -6   46.10    3.80
  -4   3   6   38.40    3.90
  -4  -3  -6   37.90    3.30
   4   3   6   49.10    3.60
  -4   3  -6   44.00    3.40
  -4   3  -6   42.50    3.40
   4   3   6   41.60    3.50
  -4  -3   6   41.20    3.50
   4  -3  -6   43.20    3.70
  -4  -3   6   45.00    4.00
   4  -3  -6   45.50    3.60
  -5  -3  -6  111.59    5.30
  -5   3   6  115.09    6.20
   5   3  -6  108.49    5.40
   5   3  -6   99.99    5.80
   5  -3   6  101.09    5.50
   5  -3   6  106.09    5.90
  -5  -3  -6  110.49    5.40
  -5  -3   6  106.49    5.70
   5   3   6  106.89    5.70
  -5   3  -6  109.69    5.40
   5   3   6   94.79    5.30
   5  -3  -6  103.09    5.60
   5  -3  -6  110.79    5.80
  -5   3  -6  110.59    5.40
   6   3  -6   58.49    5.00
  -6  -3  -6   59.89    5.60
  -6   3   6   59.79    5.70
  -6   3   6   52.79    5.80
  -6  -3  -6   49.30    4.40
   6  -3   6   62.79    5.00
   6  -3   6   59.19    5.30
   6   3  -6   57.59    5.30
   6  -3  -6   48.30    4.90
   6  -3  -6   49.30    5.00
   6   3   6   58.09    5.30
  -6  -3   6   52.59    4.90
   6   3   6   51.19    5.00
  -6  -3   6   55.99    5.40
  -6   3  -6   47.20    4.40
  -7  -3  -6    6.60    3.10
  -7   3   6    1.00    3.30
   7   3  -6    2.90    2.80
   7  -3   6   14.20    3.90
  -7  -3  -6    8.20    2.90
   7  -3   6    7.20    3.60
   7   3  -6    0.30    2.70
  -7   3   6   10.60    3.70
  -7   3  -6    3.90    3.00
  -7  -3   6    7.80    3.50
   7   3   6    5.70    3.50
   7  -3  -6   10.80    3.50
   7   3   6   11.90    3.70
  -7  -3   6    3.10    2.50
  -7   3  -6    7.40    3.20
   7  -3  -6    6.20    3.40
  -8  -3  -6   17.90    3.60
  -8   3   6   15.60    4.10
   8  -3   6   28.90    4.50
  -8   3   6   23.30    4.60
   8   3  -6   18.40    4.00
   8   3  -6   20.40    7.60
  -8  -3   6   22.90    4.50
  -8  -3   6   25.50    4.90
   8  -3  -6   27.70    5.50
  -8   3  -6   16.50    3.60
   8   3   6   21.40    4.40
  -9  -3  -6   19.70    4.20
   9   3  -6    8.80    4.20
  -9   3   6   18.20    4.50
   9  -3   6    8.50    3.90
  -9  -3  -6   18.50    4.00
   9   3   6    9.70    3.80
  -9  -3   6    9.60    4.20
  -9   3  -6   13.90    3.70
   9  -3  -6   12.20    4.00
  -9   3  -6    9.60    4.10
   0  -4   6   29.60    3.50
   0  -4   6   23.60    2.40
   0   4   6   23.80    2.30
   0  -4  -6   26.30    2.00
   0   4  -6   25.30    2.30
   0   4   6   25.30    2.30
   0  -4  -6   24.70    2.20
   0   4  -6   22.70    2.10
   1   4  -6 1792.92   46.70
  -1   4   6 1810.02   46.80
  -1  -4  -6 1822.52   46.30
   1  -4   6 1795.82   46.80
   1  -4   6 1853.61   46.80
   1   4  -6 1799.22   46.70
  -1   4   6 1833.52   46.90
  -1  -4  -6 1826.62   46.30
   1  -4  -6 1832.62   46.50
  -1  -4   6 1823.92   46.90
   1   4   6 1798.22   47.20
  -1  -4   6 1791.42   46.80
   1  -4  -6 1864.11   46.60
  -1   4  -6 1864.51   46.60
  -1   4  -6 1857.91   46.60
   1   4   6 1869.41   46.70
  -2  -4  -6  273.97    8.30
  -2   4   6  279.27    8.90
   2   4  -6  281.17    8.70
  -2  -4  -6  268.37    8.30
   2  -4   6  262.47    8.70
   2  -4   6  275.47    8.70
  -2   4   6  293.07    9.00
   2   4  -6  280.07    8.70
  -2  -4   6  288.07    8.90
   2   4   6  285.17    8.60
  -2  -4   6  281.37    9.00
  -2   4  -6  278.37    8.40
   2  -4  -6  283.47    8.80
   2   4   6  282.87    8.60
  -3  -4  -6  280.97    8.90
   3  -4   6  286.67    9.50
   3  -4   6  297.87    9.60
  -3  -4  -6  284.57    9.00
   3   4  -6  288.57    9.40
   3   4  -6  292.67    9.50
  -3   4   6  292.17    9.70
  -3   4   6  300.47    9.70
   3   4   6  300.27    9.40
  -3   4  -6  295.37    9.10
  -3   4  -6  299.87    9.30
   3  -4  -6  290.37    9.40
   3   4   6  297.07    9.30
  -3  -4   6  294.87    9.60
  -3  -4   6  295.27    9.60
   3  -4  -6  299.17    9.30
   4  -4   6   36.30    3.60
   4   4  -6   34.40    3.20
  -4   4   6   29.10    3.30
  -4   4   6   39.70    3.80
   4  -4   6   30.40    3.40
  -4  -4  -6   30.30    3.00
   4   4  -6   34.60    3.40
  -4  -4  -6   30.10    3.10
  -4  -4   6   34.10    3.40
   4   4   6   33.40    3.40
   4  -4  -6   29.00    3.20
   4  -4  -6   28.50    3.10
   4   4   6   26.80    3.20
  -4  -4   6   32.40    3.60
  -4   4  -6   34.90    3.30
  -4   4  -6   33.10    3.30
  -5   4   6   28.80    3.90
  -5  -4  -6   21.50    3.10
   5   4  -6   25.50    3.30
  -5   4   6   24.10    3.80
  -5  -4  -6   19.30    3.00
   5  -4   6   24.60    3.40
  -5   4  -6   15.50    2.90
   5  -4  -6   17.60    3.20
   5   4   6   24.70    3.40
   5   4   6   28.90    3.60
  -5  -4   6   19.70    3.30
  -5  -4   6   23.00    3.50
  -5   4  -6   25.60    3.20
   5  -4  -6   21.90    3.30
   6   4  -6   59.49    5.40
   6   4  -6   42.70    4.40
   6  -4   6   55.39    5.60
  -6   4   6   55.59    5.70
   6  -4   6   57.79    5.00
  -6  -4  -6   54.29    5.40
  -6   4   6   49.50    5.00
  -6  -4  -6   43.80    4.40
  -6   4  -6   58.99    4.90
   6   4   6   50.39    4.80
   6  -4  -6   48.30    4.70
  -6  -4   6   49.99    4.90
   6  -4  -6   47.60    4.60
  -6  -4   6   51.09    5.00
  -6   4  -6   49.30    4.80
  -7  -4  -6   31.50    4.20
   7   4  -6   24.60    4.10
  -7   4   6   25.50    4.30
   7  -4   6   31.60    4.50
  -7   4   6   24.90    4.70
  -7  -4  -6   29.60    3.90
   7  -4   6   27.20    4.40
  -7   4  -6   27.80    4.10
  -7  -4   6   23.00    4.20
   7   4   6   31.40    4.60
   7   4   6   33.70    4.70
  -7   4  -6   29.20    7.40
   7  -4  -6   30.00    4.20
   8   4  -6    7.10    3.60
   8   4  -6   15.30    4.10
  -8   4   6   12.60    4.30
   8  -4   6   17.30    4.10
   8  -4   6    5.70    3.80
  -8   4   6   15.50    4.50
  -8  -4  -6    5.40    3.10
  -8  -4   6    4.80    3.70
  -8   4  -6    9.10    3.40
   8  -4  -6    8.70    3.40
  -8  -4   6   13.10    4.10
   8   4   6    4.00    3.60
   8  -4  -6    8.20    4.70
   8   4   6    6.50    3.60
  -9  -4  -6    7.20    3.30
   9  -4   6    5.20    3.60
  -9   4   6    1.00    4.10
  -9  -4  -6    4.90    3.60
   9   4  -6    6.20    5.80
   9   4   6   -0.20    3.10
  -9  -4   6   -1.00    3.20
  -9   4  -6    0.90    3.20
  -9   4  -6    7.80    3.80
   0   5  -6 1246.98   32.90
   0   5  -6 1277.67   32.90
   0   5   6 1288.27   33.10
   0  -5   6 1275.17   33.10
   0  -5   6 1257.57   33.10
   0  -5  -6 1266.07   32.80
   0  -5  -6 1271.47   32.70
   0   5   6 1230.18   33.00
   1  -5   6  623.54   16.90
   1  -5   6  626.04   16.90
   1   5  -6  589.14   16.70
  -1   5   6  598.04   16.80
   1   5  -6  597.44   16.70
  -1  -5  -6  626.44   16.40
  -1  -5  -6  614.74   16.40
  -1   5   6  593.44   16.80
  -1  -5   6  591.44   16.90
  -1  -5   6  612.14   16.90
   1   5   6  605.24   16.70
  -1   5  -6  598.04   16.50
   1  -5  -6  591.34   16.50
   1  -5  -6  579.34   17.20
  -1   5  -6  600.74   16.70
   1   5   6  614.94   16.70
   2  -5   6  670.13   18.30
   2   5  -6  643.84   18.20
   2  -5   6  670.83   18.30
   2   5  -6  636.04   18.10
  -2   5   6  624.54   18.20
  -2  -5  -6  660.43   17.80
  -2  -5  -6  661.23   17.80
  -2   5   6  624.54   18.20
   2   5   6  693.33   18.20
   2  -5  -6  633.34   18.00
  -2  -5   6  616.74   18.20
   2   5   6  662.83   18.10
  -2   5  -6  669.33   18.00
   2  -5  -6  639.44   18.00
  -2   5  -6  682.03   18.10
  -2  -5   6  638.34   18.30
  -3   5   6    7.10    2.30
  -3   5   6    6.10    2.30
   3   5  -6    6.30    2.10
  -3  -5  -6    5.70    1.90
   3  -5   6    3.80    2.10
   3  -5   6   -1.50    2.10
   3   5  -6    7.80    2.30
  -3  -5  -6    5.20    1.90
   3  -5  -6    5.30    2.20
   3  -5  -6    4.70    2.20
  -3  -5   6    4.70    2.20
   3   5   6    6.10    2.20
  -3   5  -6    3.60    1.90
  -3  -5   6    9.90    2.50
  -3   5  -6    8.20    2.20
   3   5   6    6.20    2.00
   4  -5   6   86.99    5.10
  -4   5   6   87.49    5.00
   4   5  -6   71.79    4.90
  -4  -5  -6   81.99    4.40
  -4  -5  -6   78.79    4.50
   4   5  -6   75.59    4.80
   4  -5   6   76.49    5.10
  -4   5   6   77.79    4.90
  -4  -5   6   77.99    4.80
   4  -5  -6   86.79    5.00
   4  -5  -6   94.89    5.00
   4   5   6   85.29    5.00
   4   5   6   82.59    4.80
  -4   5  -6   78.19    4.70
  -4  -5   6   75.99    5.10
  -4   5  -6   87.09    4.70
  -5  -5  -6   22.70    3.20
  -5   5   6   16.50    3.40
   5  -5   6   15.70    3.20
  -5   5   6   17.00    3.60
  -5  -5  -6   20.20    3.20
   5   5  -6   19.90    3.60
   5   5  -6   21.90    3.40
   5  -5   6   16.80    3.30
   5  -5  -6   17.80    3.20
  -5  -5   6   20.40    3.60
   5   5   6   18.00    3.30
   5  -5  -6   17.70    3.20
   5   5   6   18.40    3.50
  -5   5  -6   18.20    3.20
  -5   5  -6   20.10    3.40
  -5  -5   6   19.70    3.70
   6   5  -6   19.70    3.70
   6  -5   6   14.00    3.80
   6   5  -6   16.70    3.80
  -6  -5  -6   18.20    3.50
   6  -5   6   15.80    4.00
  -6  -5  -6   19.90    3.40
  -6   5   6   20.80    3.90
  -6   5   6   21.70    4.20
   6   5   6   23.20    4.10
   6   5   6   25.60    3.80
   6  -5  -6   21.40    4.00
  -6  -5   6   16.90    3.70
  -6  -5   6   23.10    4.30
  -6   5  -6   15.70    3.60
  -6   5  -6   17.40    3.60
  -7   5   6   21.30    4.30
  -7  -5  -6    5.50    3.20
   7   5  -6   11.50    3.80
   7  -5   6    8.00    3.80
   7  -5   6   14.60    3.70
  -7  -5  -6    3.30    3.40
  -7   5   6   12.50    3.90
   7   5   6    9.20    3.90
  -7   5  -6   10.90    3.50
  -7   5  -6    6.40    3.20
   7   5   6    8.30    3.30
  -7  -5   6    8.50    3.80
   7  -5  -6   11.80    3.80
  -8   5   6    2.30    3.60
   8  -5   6    3.90    3.80
   8   5  -6    7.70    4.00
  -8   5   6    2.20    3.30
  -8  -5  -6    1.30    3.00
   8   5  -6    1.90    3.30
   8  -5   6    1.50    3.30
  -8  -5   6    7.70    3.60
  -8   5  -6    0.40    3.10
  -8   5  -6    2.50    3.10
  -8  -5   6    4.70    3.70
   8   5   6    2.90    3.90
   8  -5  -6    4.40    3.50
   8  -5  -6    1.50    3.30
   8   5   6   -1.80    3.10
   0   6  -6  485.35   13.80
   0  -6   6  469.25   14.10
   0  -6   6  481.25   14.10
   0   6   6  459.85   13.90
   0  -6  -6  488.35   13.70
   0   6   6  482.55   14.00
   0   6  -6  489.85   13.90
   0  -6  -6  480.15   13.60
   1  -6   6  342.67   10.90
  -1   6   6  368.16   11.00
  -1  -6  -6  354.46   10.60
  -1   6   6  352.76   11.00
  -1  -6  -6  353.66   10.50
   1   6  -6  356.46   10.90
   1   6  -6  363.16   10.90
   1  -6   6  337.37   10.90
   1  -6  -6  349.47   10.70
  -1  -6   6  363.06   11.10
   1   6   6  353.16   10.90
   1  -6  -6  364.16   10.70
   1   6   6  358.66   10.90
  -1   6  -6  335.57   10.60
  -1   6  -6  348.07   10.80
  -1  -6   6  346.27   10.90
   2  -6   6  376.76   11.50
  -2   6   6  355.36   11.50
   2   6  -6  346.97   11.20
   2   6  -6  341.97   11.10
  -2  -6  -6  355.16   10.80
   2  -6   6  361.36   11.40
  -2   6   6  348.87   11.30
  -2  -6  -6  374.56   10.90
  -2   6  -6  384.76   11.20
  -2  -6   6  343.97   11.30
  -2  -6   6  360.36   11.50
   2  -6  -6  365.56   11.10
   2  -6  -6  353.46   11.10
   2   6   6  362.36   11.20
  -2   6  -6  357.96   11.00
   2   6   6  362.66   11.30
   3   6  -6   26.50    3.10
   3  -6   6   29.20    3.40
  -3  -6  -6   26.60    2.90
  -3   6   6   23.90    3.10
   3  -6   6   26.90    3.40
  -3  -6  -6   20.80    2.70
  -3   6   6   24.90    3.40
   3   6  -6   27.20    3.30
   3  -6  -6   30.10    3.30
   3   6   6   22.00    2.80
  -3   6  -6   28.40    3.20
   3   6   6   29.60    3.30
  -3   6  -6   27.90    3.10
  -3  -6   6   23.50    3.30
  -3  -6   6   21.30    3.10
   3  -6  -6   22.50    2.80
  -4   6   6   54.39    5.00
   4   6  -6   59.99    5.10
   4  -6   6   64.39    7.10
  -4  -6  -6   61.39    4.20
   4   6  -6   68.19    4.40
   4  -6   6   61.19    4.90
  -4   6   6   58.69    5.90
  -4  -6  -6   58.19    4.40
  -4  -6   6   58.49    4.50
   4  -6  -6   62.29    4.70
  -4   6  -6   63.69    4.60
   4  -6  -6   62.09    4.30
   4   6   6   63.89    4.40
  -4   6  -6   65.19    4.50
   4   6   6   57.19    4.30
  -4  -6   6   56.39    4.90
  -5  -6  -6  116.59    5.90
  -5  -6  -6  113.19    6.10
   5   6  -6  116.49    6.40
   5  -6   6  108.59    7.30
  -5   6   6  103.49    9.70
  -5   6   6  115.19    6.50
   5   6  -6  110.09    6.50
   5  -6   6  114.69    6.70
   5   6   6  109.09    6.00
  -5  -6   6  113.09    7.40
   5   6   6  108.89    6.20
  -5  -6   6  111.69    6.30
   5  -6  -6  117.79    6.40
  -5   6  -6  104.29    5.70
  -5   6  -6  109.69    6.10
   5  -6  -6  116.49    6.50
   6   6  -6   57.29    5.70
   6  -6   6   58.09    5.30
  -6   6   6   46.30    5.20
   6  -6   6   50.49    5.20
  -6  -6  -6   57.09    5.10
   6   6  -6   46.10    5.00
  -6  -6  -6   53.99    4.80
  -6   6   6   61.39    5.70
   6   6   6   45.90    4.80
   6   6   6   53.49    5.30
   6  -6  -6   50.59    5.10
   6  -6  -6   51.09    5.10
  -6  -6   6   56.39    5.40
  -6   6  -6   45.40    4.80
  -6   6  -6   49.90    5.20
  -7  -6  -6   24.30    3.80
  -7   6   6   19.30    4.30
   7   6  -6   19.00    3.80
   7  -6   6   18.60    4.10
   7  -6   6   19.50    4.10
  -7  -6  -6   32.50    4.50
   7   6  -6   30.80    4.80
   7   6   6   15.90    3.60
  -7   6  -6   20.70    4.00
  -7  -6   6   24.70    4.60
   7  -6  -6   17.50    3.70
   7   6   6   19.20    4.30
   8  -6   6   14.20    5.00
  -8  -6  -6   11.20    3.60
   8  -6   6    6.50    4.60
   8   6  -6    8.10    3.60
   8   6  -6   11.40    4.40
  -8  -6  -6    8.00    3.80
   8  -6  -6    7.70    3.80
  -8   6  -6    7.00    3.60
   8   6   6    3.80    3.40
   8  -6  -6   13.50    4.50
   8   6   6    9.90    4.20
   0  -7  -6  285.97    9.50
   0   7  -6  295.07    9.80
   0   7   6  309.57   10.00
   0  -7   6  297.37    9.90
   0  -7   6  307.87   10.00
   0  -7  -6  300.37    9.50
   0   7   6  303.27   10.00
   0   7  -6  297.17    9.70
  -1   7   6  174.78    6.80
  -1  -7  -6  172.78    6.50
  -1   7   6  174.38    6.80
   1  -7   6  177.28    7.00
   1   7  -6  175.38    6.80
   1  -7   6  170.88    6.90
  -1  -7  -6  173.18    6.40
  -1  -7   6  168.88    6.90
   1   7   6  174.88    6.80
  -1   7  -6  166.98    6.40
   1  -7  -6  176.18    6.70
  -1   7  -6  173.48    6.80
  -1  -7   6  169.78    6.80
   1   7   6  172.48    6.70
   1  -7  -6  176.38    6.60
  -2  -7  -6   35.80    3.30
   2   7  -6   33.50    3.40
  -2   7   6   37.50    3.80
   2  -7   6   31.80    3.50
   2   7  -6   39.50    3.70
  -2  -7  -6   38.20    3.40
   2  -7   6   35.40    3.50
  -2   7   6   39.80    4.00
   2   7   6   36.40    3.40
  -2   7  -6   35.20    3.50
  -2   7  -6   32.80    3.20
  -2  -7   6   41.10    3.60
   2  -7  -6   35.20    3.50
   2   7   6   36.30    3.40
   2  -7  -6   31.10    3.30
  -2  -7   6   37.90    3.80
   3  -7   6  268.27    9.70
  -3  -7  -6  262.47    9.00
   3  -7   6  257.27    9.70
   3   7  -6  252.77    9.20
  -3   7   6  260.87    9.80
  -3  -7  -6  264.57    9.10
   3   7  -6  249.58    9.30
  -3   7   6  266.67    9.60
   3   7   6  281.97    9.60
  -3   7  -6  257.07    9.00
   3  -7  -6  260.87    9.40
  -3  -7   6  256.37    9.70
   3   7   6  256.57    9.50
  -3   7  -6  257.37    9.20
   3  -7  -6  268.47    9.40
   4   7  -6   88.99    5.40
  -4   7   6  105.99    6.00
   4  -7   6   91.99    5.70
  -4  -7  -6  107.69    5.60
  -4  -7  -6   95.49    5.40
  -4   7   6  110.39    6.40
   4   7  -6  103.99    5.80
   4  -7   6  106.49    6.30
  -4   7  -6   99.99    6.50
   4  -7  -6   99.39    5.80
  -4  -7   6  102.89    6.20
   4  -7  -6   99.99    5.90
   4   7   6  105.99    5.90
  -4  -7   6  100.59    6.20
  -4   7  -6  103.39    5.90
   4   7   6   98.59    6.00
   5  -7   6  276.97   10.90
  -5  -7  -6  248.48    9.80
  -5   7   6  254.87   10.50
   5   7  -6  272.47   10.40
   5  -7   6  269.87   10.70
  -5   7   6  279.67   11.00
  -5  -7  -6  264.37    9.80
  -5   7  -6  249.78   10.00
   5  -7  -6  263.07   10.30
  -5  -7   6  268.77   10.70
   5   7   6  278.17   10.50
   5   7   6  260.47   10.30
  -5  -7   6  271.07   10.50
  -5   7  -6  262.97   10.20
   5  -7  -6  277.17   10.50
  -6   7   6   34.30    4.80
  -6   7   6   31.50    4.70
   6  -7   6   37.00    5.00
   6   7  -6   34.50    4.40
   6  -7   6   47.80    5.50
  -6  -7  -6   46.70    4.60
  -6  -7  -6   41.20    4.50
   6  -7  -6   36.00    4.50
   6   7   6   38.50    4.80
  -6   7  -6   42.30    4.70
  -6  -7   6   42.00    5.10
   6   7   6   43.00    4.90
  -6   7  -6   36.70    4.70
  -7   7   6   26.80    4.70
   7  -7   6   21.10    4.40
   7  -7   6   28.20    5.00
   7   7  -6   24.40    4.50
  -7  -7  -6   27.00    4.00
  -7   7   6   21.60    4.40
   7  -7  -6   26.40    5.50
   7   7   6   20.00    5.10
  -7  -7   6   14.60    4.30
  -7  -7   6   24.40    4.30
  -7   7  -6   27.80    4.40
   7  -7  -6   23.10    4.30
   7   7   6   23.40    4.50
   8   7  -6   10.10    3.50
  -8  -7  -6   14.90    3.80
   8  -7   6    9.40    3.90
  -8  -7  -6   13.60    4.80
  -8   7   6   12.00    4.50
  -8   7  -6   11.10    4.10
  -8   7  -6   15.10    4.20
  -8  -7   6   15.10    4.20
   8  -7  -6   19.30    4.90
   8   7   6    7.10    3.50
   8  -7  -6   18.20    4.20
   0   8  -6  122.19    5.60
   0   8   6  127.29    6.10
   0  -8  -6  130.79    5.70
   0   8   6  128.49    5.90
   0  -8   6  130.19    6.00
   0  -8   6  122.69    6.10
   0  -8  -6  114.99    5.60
   0   8  -6  120.99    5.90
   1  -8   6   88.39    5.30
  -1   8   6   88.19    5.20
  -1  -8  -6   89.59    4.60
  -1  -8  -6   83.39    4.70
   1   8  -6   81.09    4.70
   1  -8   6   82.39    5.00
  -1   8   6   90.69    5.00
  -1   8  -6   81.09    4.80
  -1  -8   6   93.59    5.10
  -1  -8   6   91.79    5.00
  -1   8  -6   86.59    5.10
   1   8   6   79.49    5.10
   1   8   6   92.89    5.20
   1  -8  -6   88.29    5.00
   1  -8  -6   90.49    4.90
  -2  -8  -6  397.66   12.20
  -2   8   6  388.06   13.70
  -2  -8  -6  386.26   12.20
   2   8  -6  391.66   12.60
   2  -8   6  393.56   12.80
   2   8  -6  383.36   12.50
  -2   8   6  384.96   12.80
  -2   8  -6  372.06   12.40
  -2  -8   6  395.16   13.80
   2   8   6  396.06   12.70
   2  -8  -6  383.56   12.30
   2   8   6  385.56   12.50
   2  -8  -6  392.36   12.40
  -2   8  -6  382.36   12.40
  -2  -8   6  387.36   12.70
   3   8  -6   89.29    5.60
   3   8  -6   92.79    5.30
   3  -8   6   97.59    5.60
  -3  -8  -6   82.69    5.00
   3  -8   6   89.49    5.60
  -3   8   6   88.89    5.50
  -3  -8  -6   81.59    5.00
  -3   8   6   95.89    6.00
  -3   8  -6   80.59    6.00
  -3  -8   6   85.69    5.50
   3   8   6   81.49    5.60
   3  -8  -6   86.29    5.60
  -3  -8   6   95.49    5.50
  -3   8  -6   74.99    5.00
   3   8   6   84.09    5.40
   4   8  -6  103.59    5.90
  -4   8   6   92.19    6.50
  -4  -8  -6   90.39    6.50
   4   8  -6   93.79    6.10
  -4  -8  -6   94.69    5.60
   4  -8   6   89.79    5.90
   4  -8   6   81.49    6.30
  -4   8   6   91.99    6.50
  -4   8  -6   89.59    5.60
   4  -8  -6   97.49    6.10
  -4   8  -6   90.49    5.80
  -4  -8   6  102.39    6.00
  -4  -8   6   85.69    5.90
   4   8   6   94.49    6.20
  -5   8   6   52.49    5.40
  -5  -8  -6   53.89    4.70
   5   8  -6   53.59    5.10
   5  -8   6   54.29    5.50
  -5  -8  -6   52.19    5.00
   5  -8   6   49.20    5.20
   5   8  -6   57.29    5.10
  -5   8   6   55.29    5.50
   5  -8  -6   54.09    5.50
  -5   8  -6   52.39    6.10
  -5   8  -6   53.99    5.30
   5   8   6   57.29    5.70
  -5  -8   6   57.19    5.60
   5   8   6   44.60    4.80
   5  -8  -6   54.99    5.60
  -5  -8   6   41.10    4.80
   6  -8   6    1.70    3.10
  -6  -8  -6    2.30    3.10
   6   8  -6   -3.20    3.10
  -6   8   6    7.80    3.70
  -6  -8  -6    2.30    2.70
  -6   8   6   -1.40    3.30
   6  -8   6    4.50    3.60
  -6   8  -6    3.00    1.90
   6   8   6    1.00    3.20
  -6   8  -6    3.90    3.10
  -6  -8   6   -1.30    3.20
   6   8   6    1.80    2.90
   6  -8  -6    4.10    3.10
   7  -8   6    9.00    3.80
   7   8  -6    6.40    3.70
  -7   8   6    8.50    3.90
  -7  -8  -6    2.30    3.10
  -7   8   6    9.30    4.10
   7  -8   6   13.80    4.20
  -7   8  -6    7.60    3.50
   7   8   6    5.60    3.40
  -7   8  -6    5.80    3.40
  -7  -8   6    5.90    3.60
   7  -8  -6    9.30    3.90
   7   8   6    8.70    3.90
   7  -8  -6    4.40    3.50
  -7  -8   6    3.10    3.40
   0   9  -6    1.20    2.50
   0  -9  -6    0.80    2.10
   0  -9   6   -1.30    2.50
   0   9   6   -1.60    2.50
   0   9  -6    0.50    2.40
   0  -9   6    1.40    2.30
   0  -9  -6   -0.40    2.30
   1   9  -6   44.40    4.00
  -1  -9  -6   41.00    3.90
  -1  -9  -6   38.90    3.80
   1  -9   6   38.50    4.10
  -1   9   6   44.30    4.50
  -1   9   6   37.60    4.10
   1   9  -6   42.10    4.50
   1  -9   6   38.00    4.10
  -1   9  -6   41.80    4.20
   1   9   6   39.60    4.00
   1   9   6   36.60    4.00
   1  -9  -6   35.40    3.70
  -1  -9   6   42.80    4.30
  -1  -9   6   42.70    4.10
   1  -9  -6   46.00    4.40
   2  -9   6   77.49    5.60
  -2   9   6   83.59    5.80
  -2  -9  -6   82.29    5.00
   2   9  -6   76.89    5.00
  -2  -9  -6   80.29    5.00
  -2   9   6   68.99    5.50
   2  -9   6   72.59    5.20
   2   9  -6   79.89    5.50
   2  -9  -6   80.69    5.30
  -2   9  -6   84.29    5.20
  -2  -9   6   84.59    5.60
   2   9   6   77.19    5.50
  -2   9  -6   78.59    5.10
   2  -9  -6   81.69    6.10
  -2  -9   6   80.39    5.70
   2   9   6   74.99    5.10
  -3  -9  -6   60.39    4.80
   3   9  -6   56.29    4.80
   3  -9   6   65.29    5.10
  -3   9   6   52.79    5.40
  -3   9   6   63.09    5.70
   3   9  -6   56.29    4.80
  -3  -9  -6   65.59    4.90
   3  -9   6   64.09    5.80
  -3   9  -6   60.49    5.00
   3  -9  -6   52.39    4.60
  -3   9  -6   60.69    5.30
  -3  -9   6   61.99    5.00
  -3  -9   6   56.29    5.00
   3   9   6   59.89    5.00
   3  -9  -6   61.19    5.30
  -4  -9  -6   85.99    5.80
   4  -9   6   79.99    6.60
   4  -9   6   94.89    6.20
  -4  -9  -6   91.69    5.90
  -4   9   6  103.19    6.90
  -4   9   6   90.79    6.40
   4   9  -6   91.79    6.20
   4   9  -6   86.09    6.40
  -4   9  -6   88.49    6.30
   4   9   6   85.69    6.30
   4   9   6   92.79    6.20
  -4  -9   6   87.09    6.40
  -4  -9   6   94.79    6.30
   4  -9  -6   93.69    5.90
  -4   9  -6   88.49    5.70
   5   9  -6   12.50    3.50
   5  -9   6    5.90    3.30
  -5   9   6    9.50    3.70
  -5   9   6    7.60    3.50
  -5  -9  -6    9.90    3.20
   5  -9   6    4.10    3.20
   5   9   6    6.80    3.40
  -5  -9   6   -1.20    3.00
  -5   9  -6    4.30    3.10
  -5   9  -6    2.00    3.30
   5  -9  -6    7.10    3.30
  -5  -9   6    5.30    3.70
   5   9   6    7.70    3.10
   6  -9   6   11.60    4.00
  -6  -9  -6    5.20    3.20
  -6   9   6   13.30    3.90
  -6   9   6    7.50    4.00
   6  -9   6    2.50    3.90
   6   9  -6   13.50    4.20
  -6   9  -6   15.30    3.90
   6  -9  -6   11.60    3.70
   6  -9  -6   13.10    3.50
  -6  -9   6   13.30    3.70
   6   9   6   13.60    4.50
  -6  -9   6   12.50    3.80
   6   9   6    8.90    3.30
   7   9  -6    7.80    5.00
  -7   9   6    2.90    4.20
  -7  -9  -6    5.60    3.40
   7   9  -6    3.60    3.00
   7  -9   6    9.20    4.80
   7  -9  -6    5.00    3.90
  -7  -9   6    2.70    3.70
  -7   9  -6    1.20    3.40
   7  -9  -6    3.20    3.40
  -7   9  -6    5.20    3.50
   0  10  -6   46.50    4.70
   0 -10   6   46.80    5.40
   0 -10  -6   53.49    4.70
   0  10  -6   42.20    4.40
   0  10   6   49.00    5.10
   0 -10   6   51.19    4.60
   0 -10  -6   45.40    4.40
   1 -10   6   13.20    3.30
   1  10  -6    9.70    2.90
  -1  10   6    5.90    3.50
   1 -10   6   11.50    3.60
  -1  10   6   12.20    3.30
  -1 -10  -6    7.20    2.70
  -1 -10  -6   10.40    3.00
   1  10  -6   10.10    3.20
  -1  10  -6   10.70    3.10
   1 -10  -6   12.80    3.20
   1 -10  -6    8.20    3.00
  -1 -10   6   14.20    3.50
   1  10   6    9.40    3.10
  -1 -10   6   11.20    3.60
  -1  10  -6   10.90    3.40
   2 -10   6  128.19    7.40
  -2 -10  -6  128.49    6.50
   2  10  -6  128.59    6.60
  -2  10   6  140.19    7.40
  -2  10   6  128.09    6.90
   2  10  -6  122.19    7.10
  -2 -10  -6  122.09    6.50
   2 -10   6  125.89    6.80
   2 -10  -6  123.49    6.70
  -2  10  -6  121.49    6.50
   2  10   6  126.39    6.70
   2 -10  -6  126.59    6.50
  -2  10  -6  120.69    6.60
  -2 -10   6  126.79    7.20
   2  10   6  130.89    7.10
  -2 -10   6  128.09    6.70
  -3  10   6   65.39    5.50
   3 -10   6   64.29    5.80
   3  10  -6   67.69    5.70
   3  10  -6   60.29    5.50
  -3 -10  -6   61.59    4.80
   3 -10   6   59.79    6.00
  -3 -10  -6   69.19    5.20
  -3  10   6   64.99    5.70
  -3 -10   6   54.19    5.20
   3 -10  -6   60.59    8.90
  -3  10  -6   58.89    8.50
  -3  10  -6   50.09    4.90
   3 -10  -6   65.19    5.60
   3  10   6   62.79    5.20
   3  10   6   69.49    5.90
  -3 -10   6   76.09    6.10
   4 -10   6   93.39    6.30
   4 -10   6   80.09    6.20
  -4  10   6   88.99    7.00
   4  10  -6   75.49    5.80
  -4  10   6   85.39    6.30
  -4 -10  -6   93.89    6.10
  -4 -10   6   94.09    6.40
   4 -10  -6   93.39    6.40
  -4 -10   6   66.09    5.90
  -4  10  -6   85.39    6.20
   4  10   6   94.89    6.50
  -4  10  -6   92.79    6.60
   4  10   6   90.99    6.60
  -5 -10  -6    0.30    3.00
  -5  10   6    4.50    5.60
  -5  10   6   -0.70    3.20
   5  10  -6    3.00    3.70
   5  10  -6   -1.40    3.20
  -5 -10  -6    0.40    2.40
   5 -10   6    7.80    3.80
  -5  10  -6    2.80    3.40
  -5 -10   6   -1.70    3.10
   5  10   6    7.40    3.30
  -5 -10   6    5.10    4.10
   5 -10  -6    3.40    3.20
   5  10   6   -0.90    3.70
   6 -10   6    4.20    3.80
   6  10  -6   -2.30    3.30
  -6 -10  -6    5.20    3.50
   6 -10   6   11.80    4.30
  -6  10   6    8.20    3.80
   6  10  -6    7.10    3.90
  -6 -10  -6   -2.20    3.00
  -6  10   6   -1.30    3.30
   6  10   6    6.00    3.30
   6 -10  -6   -0.30    3.10
  -6  10  -6    6.00    3.70
  -6 -10   6    2.10    3.70
   6  10   6   -0.80    3.70
   0  11   6   -1.40    3.00
   0 -11   6   -1.20    2.80
   0 -11   6    4.40    2.90
   0  11   6    2.60    2.70
   0  11  -6   -3.00    2.90
   0 -11  -6   -2.60    2.60
   0 -11  -6   -0.80    2.60
   0  11  -6   -1.30    2.70
  -1 -11  -6   52.79    5.00
   1 -11   6   45.50    4.90
   1  11  -6   53.59    5.30
  -1  11   6   55.69    5.50
   1  11  -6   45.20    4.70
  -1 -11  -6   42.70    4.30
   1 -11   6   58.89    5.30
  -1  11   6   47.50    5.00
   1 -11  -6   59.49    5.30
  -1  11  -6   51.39    5.30
   1  11   6   50.39    5.20
   1  11   6   52.39    5.30
  -1 -11   6   54.19    5.00
  -1  11  -6   55.19    5.00
  -1 -11   6   58.69    5.30
   1 -11  -6   49.70    4.70
  -2 -11  -6   11.00    3.40
   2 -11   6   18.10    3.80
   2  11  -6   12.20    3.60
  -2 -11  -6   13.60    3.30
  -2  11   6   11.50    3.40
  -2  11   6   17.70    3.80
   2 -11   6   16.70    4.20
   2  11   6   21.10    4.10
  -2 -11   6   12.70    3.70
  -2  11  -6   13.20    3.80
   2 -11  -6   18.90    4.00
  -2  11  -6   14.20    3.30
   2 -11  -6    9.30    3.10
   2  11   6    8.50    3.40
  -2 -11   6   17.10    3.80
  -3  11   6   17.70    4.00
  -3  11   6   19.80    4.30
   3 -11   6   21.30    4.10
   3  11  -6   24.90    4.30
   3 -11   6   22.50    4.10
  -3 -11  -6   28.30    4.20
  -3 -11  -6   19.50    3.70
  -3  11  -6   25.20    4.00
  -3  11  -6   11.60    2.80
  -3 -11   6   18.20    3.70
  -3 -11   6   12.40    4.00
   3  11   6   15.90    3.70
   3 -11  -6   12.40    3.10
   3  11   6   20.10    4.00
   3 -11  -6   25.50    4.40
   4  11  -6   28.30    4.90
  -4  11   6   29.50    4.70
  -4 -11  -6   22.00    4.00
   4 -11   6   30.00    4.90
   4  11  -6   37.50    5.10
   4  11   6   27.30    4.70
  -4 -11   6   25.90    4.50
   4  11   6   32.60    4.70
  -4 -11   6   24.70    5.10
  -4  11  -6   27.40    4.30
   4 -11  -6   30.80    4.80
   5 -11   6    6.60    4.10
   5  11  -6    9.60    3.70
  -5  11   6    0.80    3.80
   5  11  -6    4.50    3.20
   5 -11   6    6.00    3.60
  -5  11   6    8.70    3.80
  -5 -11  -6    2.30    3.30
  -5 -11   6    2.40    3.50
  -5 -11   6   10.70    4.10
   5  11   6    3.80    3.60
   5  11   6    7.80    3.70
   5 -11  -6   -2.50    3.50
  -5  11  -6   10.60    5.50
  -5  11  -6    9.40    3.70
   5 -11  -6    4.00    4.00
  -6 -11  -6   -0.90    3.40
  -6  11   6   -1.80    3.60
   6 -11   6   -1.50    3.80
   6  11  -6    4.50    4.20
  -6 -11  -6    9.30    3.40
   6  11   6   -0.30    3.10
  -6  11  -6   -4.70    3.60
   6 -11  -6    9.20    3.80
  -6 -11   6    2.60    3.40
  -6  11  -6    8.20    3.90
   6 -11  -6    0.90    3.30
   0  12  -6    0.90    1.70
   0  12  -6    3.70    3.30
   0 -12   6    1.50    3.20
   0  12   6   -4.20    3.00
   0 -12   6    4.00    3.60
   0 -12  -6   10.10    3.10
   0  12   6    3.90    3.30
   0 -12  -6    1.10    2.80
   1 -12   6   12.80    3.50
   1 -12   6   15.20    3.90
   1  12  -6    5.00    3.20
  -1  12   6   12.00    3.70
  -1 -12  -6    9.60    3.20
  -1  12   6    8.70    3.80
   1  12   6   12.90    3.70
   1 -12  -6    6.80    3.20
   1  12   6   14.70    4.00
  -1  12  -6   11.70    3.80
   1 -12  -6   12.20    3.20
  -1 -12   6    5.80    3.30
  -1 -12   6   12.50    3.70
  -2 -12  -6    9.10    3.20
  -2 -12  -6    7.00    3.40
   2 -12   6   11.60    3.50
  -2  12   6    8.80    3.90
   2 -12   6   16.80    4.40
  -2  12   6    8.30    3.60
   2  12   6   10.90    3.50
   2 -12  -6    4.30    2.10
   2 -12  -6   16.30    3.70
  -2 -12   6    7.30    3.90
  -2  12  -6   12.80    3.80
   2  12   6   11.70    3.80
  -2 -12   6   11.10    3.60
  -3  12   6   17.60    4.30
   3  12  -6   14.50    3.80
  -3  12   6   12.80    4.10
   3 -12   6   22.30    4.20
   3  12  -6   14.80    4.10
  -3 -12  -6   17.00    3.70
   3 -12   6   20.70    4.10
  -3 -12   6   16.20    4.30
  -3  12  -6   15.90    6.00
  -3 -12   6   19.60    4.00
   3  12   6   10.50    3.70
  -3  12  -6   26.70    4.60
   3 -12  -6   16.80    4.00
  -4  12   6   21.50    4.70
   4  12  -6   11.80    3.50
   4  12  -6   21.80    4.90
   4 -12   6   20.20    4.30
   4 -12   6   18.70    4.40
  -4  12   6   15.50    4.50
  -4 -12  -6   16.90    4.00
  -4 -12   6   16.50    4.20
   4 -12  -6   12.60    4.10
   4  12   6   21.40    4.30
   4  12   6   22.10    4.50
  -4 -12   6   13.40    4.00
   4 -12  -6   13.00    7.50
  -4  12  -6   20.40    4.20
   5 -12   6    5.60    3.70
  -5 -12  -6    5.90    4.10
   5  12  -6   -3.90    3.40
  -5 -12  -6    5.10    3.50
  -5  12   6    6.00    3.90
   5  12   6   -1.30    3.90
   5 -12  -6    9.10    3.90
  -5 -12   6   10.60    4.30
  -5  12  -6    5.10    3.80
  -5  12  -6    1.80    3.40
   0  13   6   48.70    5.60
   0 -13   6   54.59    5.70
   0  13  -6   45.20    5.30
   0 -13   6   41.90    5.40
   0 -13  -6   34.50    4.60
   0  13   6   40.70    5.40
   0  13  -6   43.90    4.90
  -1  13   6    5.30    3.80
   1  13  -6    1.80    3.50
   1 -13   6    7.20    3.50
   1  13  -6    1.70    3.90
  -1  13   6    4.70    3.40
  -1 -13  -6    5.80    3.40
   1 -13   6    1.20    3.40
  -1 -13   6    1.20    3.30
  -1  13  -6    1.20    2.90
   1  13   6    0.20    3.40
  -1  13  -6    1.80    3.50
   1 -13  -6    6.30    3.60
  -1 -13   6   -1.00    3.20
  -2 -13  -6   15.20    3.80
  -2  13   6   23.80    4.70
   2 -13   6   12.80    4.10
  -2  13   6   18.60    4.60
   2  13  -6   15.40    4.30
   2  13  -6   14.40    4.10
   2 -13   6   16.60    4.00
  -2 -13   6   12.20    4.00
   2  13   6   16.40    4.30
   2  13   6   15.00    4.10
   2 -13  -6   12.30    3.80
   2 -13  -6   12.80    4.00
  -2  13  -6   16.40    4.20
  -2 -13   6   13.80    3.90
  -3  13   6    8.50    4.60
  -3 -13  -6    2.50    3.20
  -3  13   6   -0.80    3.20
   3  13  -6   10.00    3.70
   3 -13   6   -0.50    3.50
  -3 -13  -6    3.30    3.40
   3 -13   6    5.40    4.60
  -3  13  -6    6.30    3.80
  -3  13  -6   -0.20    3.00
  -3 -13   6    6.70    4.50
   3  13   6    0.30    3.70
   3 -13  -6    4.40    3.50
   3  13   6    5.20    3.50
  -3 -13   6    8.50    6.40
   3 -13  -6   -0.10    3.40
   4 -13   6    1.10    3.40
  -4 -13  -6    1.70    3.30
  -4  13   6   10.30    4.30
   4  13  -6   -2.10    3.70
  -4  13  -6    2.60    3.50
   4 -13  -6    5.60    3.90
  -4  13  -6    0.20    3.70
   4 -13  -6   -2.40    3.70
   4  13   6    3.20    4.10
  -4 -13   6    3.60    3.60
   0 -14  -6   19.70    4.40
   0  14  -6   10.10    4.20
   0  14   6   -0.10    5.80
   0 -14  -6   12.20    3.80
   0  14  -6    3.00    4.00
  -1 -14  -6    3.50    3.50
   1  14  -6    4.60    3.90
  -1 -14  -6    5.00    3.90
   1  14  -6    1.00    3.60
  -1  14  -6    3.30    3.80
   1 -14  -6    2.80    3.50
  -1  14  -6    1.80    3.70
   1 -14  -6    7.00    3.60
   2  14  -6   16.10    4.60
   2 -14   6   18.10    4.80
  -2  14   6   19.10    4.90
   2  14  -6   21.50    4.90
  -2 -14  -6   13.80    4.10
  -2 -14  -6   25.00    4.60
  -2 -14   6   20.60    4.60
  -2  14  -6   18.80    4.60
   2  14   6   25.40    4.70
  -2  14  -6    8.70    4.10
   2 -14  -6   17.70    4.10
   2 -14  -6   21.00    4.50
   3 -14   6   47.70    6.10
  -3 -14  -6   39.90    5.10
  -3 -14  -6   56.19    5.90
  -3  14   6   53.29    6.20
  -3 -14   6   47.10    6.10
   3  14   6   44.90    5.70
   3 -14  -6   47.10    5.40
  -3  14  -6   35.00    5.50
   3 -14  -6   44.50    5.40
  -1   0   7  371.66    9.90
  -1   0   7  373.66    9.90
   2   0   7 1112.79   28.40
  -2   0   7 1121.59   28.70
   2   0   7 1107.69   28.40
   2   0  -7 1107.79   28.40
  -2   0   7 1097.39   28.80
  -3   0  -7   -0.30    1.10
  -3   0  -7    0.10    1.20
   3   0   7   -2.40    1.50
   3   0   7    0.20    1.50
   3   0  -7    1.10    1.70
  -3   0   7    1.40    1.80
  -3   0   7    0.10    1.80
  -4   0  -7   26.40    2.70
   4   0   7   27.30    2.80
  -4   0   7   15.60    2.80
   4   0  -7   18.20    2.50
  -4   0  -7   26.30    2.40
  -4   0   7   19.20    2.80
   4   0   7   24.50    2.70
   5   0  -7   26.50    3.20
  -5   0   7   27.00    3.40
  -5   0  -7   26.20    2.80
  -5   0  -7   26.80    2.90
   5   0   7   24.50    3.30
   5   0  -7   34.40    3.50
  -5   0   7   28.70    3.70
   5   0   7   30.40    3.50
   6   0   7    1.70    2.80
  -6   0   7    3.70    3.30
   6   0  -7    1.50    2.70
   6   0  -7    2.00    2.90
  -6   0  -7   -0.10    2.50
  -6   0   7    2.60    2.90
  -6   0  -7   -3.30    2.20
   6   0   7    0.00    2.90
   7   0  -7   14.30    3.60
  -7   0  -7   10.50    3.00
  -7   0   7    9.60    3.60
   7   0  -7   15.90    4.00
   7   0   7   19.90    4.30
  -7   0  -7   14.50    3.40
   7   0   7   17.20    4.00
  -7   0   7   14.70    3.90
   8   0   7    6.50    3.50
   8   0   7    1.80    3.20
   8   0  -7    7.30    3.40
  -8   0   7    9.20    3.70
  -8   0  -7    2.40    3.20
  -8   0  -7    7.50    3.00
  -8   0   7    6.70    3.70
   8   0  -7    7.20    4.00
   9   0  -7   -4.90    3.30
   9   0   7   -3.60    3.40
  -9   0  -7   -4.70    3.10
  -9   0  -7   -1.50    3.00
  -9   0   7   -0.90    3.70
   9   0  -7   -2.10    3.70
   0  -1   7   86.09    2.50
   0  -1   7   87.29    2.50
  -1   1   7  299.87    8.20
   1  -1   7  296.17    7.90
  -1   1   7  303.97    8.20
   1  -1   7  300.97    7.90
  -1  -1   7  309.47    8.30
   1   1   7  294.57    7.70
   1   1   7  299.17    7.70
  -1  -1   7  306.17    8.30
   2  -1   7 1074.49   28.90
   2  -1   7 1101.09   28.50
   2   1  -7 1141.09   28.50
   2   1  -7 1097.49   28.60
  -2   1   7 1117.69   28.80
  -2   1   7 1101.59   28.80
  -2  -1   7 1112.59   28.80
   2  -1  -7 1112.09   28.40
  -2   1  -7 1093.19   27.90
  -2  -1   7 1128.29   28.90
   2   1   7 1109.79   28.40
  -2   1  -7 1123.69   27.90
   2   1   7 1102.19   28.40
   3  -1   7  434.46   12.20
  -3  -1  -7  439.16   11.70
  -3   1   7  412.56   12.50
   3   1  -7  419.06   12.20
   3  -1   7  435.06   12.20
  -3   1   7  410.86   12.50
  -3  -1  -7  447.66   11.70
   3   1  -7  408.16   12.20
  -3   1  -7  439.06   11.80
   3  -1  -7  417.06   12.20
  -3  -1   7  412.06   12.40
  -3  -1   7  409.46   12.40
   3   1   7  442.26   12.20
   3   1   7  449.95   12.20
   3  -1  -7  409.96   12.70
  -3   1  -7  444.86   11.80
   4  -1   7  275.97    9.20
   4   1  -7  286.27    9.20
   4  -1   7  273.47    9.20
  -4   1   7  296.07    9.70
  -4  -1  -7  297.47    8.90
  -4  -1  -7  287.97    8.70
  -4   1   7  286.27    9.50
   4   1  -7  272.97    9.20
   4  -1  -7  288.47    9.30
  -4  -1   7  282.67    9.60
   4   1   7  283.77    9.20
  -4  -1   7  292.77    9.60
   4   1   7  297.37    9.30
   4  -1  -7  271.37    9.20
  -4   1  -7  286.87    8.90
  -4   1  -7  286.17    8.80
  -5  -1  -7   65.29    4.20
  -5   1   7   67.39    5.00
   5   1  -7   70.79    4.20
  -5  -1  -7   64.89    3.90
   5  -1   7   63.29    4.60
   5   1  -7   72.19    4.50
   5  -1   7   63.59    4.50
  -5   1   7   62.99    4.90
  -5  -1   7   72.39    5.00
   5   1   7   71.29    4.60
   5  -1  -7   64.69    4.40
   5   1   7   65.69    4.30
  -5  -1   7   65.39    4.50
  -5   1  -7   63.39    4.10
  -5   1  -7   62.99    4.00
   5  -1  -7   64.19    4.60
  -6  -1  -7   23.30    3.10
  -6   1   7   18.60    3.70
   6   1  -7   20.40    3.30
   6   1  -7   24.50    3.90
  -6  -1  -7   19.20    3.30
   6  -1   7   23.20    3.90
   6  -1   7   25.60    3.90
  -6  -1   7   27.80    4.20
  -6   1  -7   19.70    3.20
   6  -1  -7   32.80    4.10
   6   1   7   24.80    3.90
   6  -1  -7   22.20    3.40
  -6   1  -7   19.60    3.30
   6   1   7   22.10    3.60
   7   1  -7   78.89    5.90
   7   1  -7   71.59    6.30
   7  -1   7   82.79    6.10
  -7  -1  -7   67.79    5.40
  -7   1   7   80.59    6.20
  -7  -1  -7   84.59    5.30
  -7   1   7   82.09    6.10
   7  -1   7   89.59    6.30
  -7   1  -7   78.19    5.50
   7  -1  -7   81.29    6.00
  -7  -1   7   70.99    5.80
   7  -1  -7   81.29    5.90
  -7  -1   7   70.59    5.90
  -7   1  -7   86.59    5.40
   7   1   7   81.79    5.80
   7   1   7   71.49    5.80
   8  -1   7   12.00    3.80
  -8   1   7   19.20    4.30
  -8   1   7   19.20    4.20
  -8  -1  -7   24.30    4.10
   8   1  -7   23.80    4.30
  -8  -1  -7   19.60    3.60
   8   1  -7   16.40    3.70
   8  -1   7   22.30    4.20
  -8  -1   7   22.70    4.80
   8  -1  -7   24.10    4.20
  -8  -1   7   13.30    4.00
  -8   1  -7   28.00    4.30
   8   1   7   22.40    4.10
  -8   1  -7   25.00    3.90
   8   1   7   24.30    4.30
   9  -1   7   -0.60    3.40
  -9   1   7    7.70    3.90
  -9  -1  -7    1.90    3.40
   9   1  -7    2.50    3.70
  -9  -1  -7    5.90    3.30
   9  -1  -7    9.80    3.80
   9   1   7    8.10    4.10
   9  -1  -7   -0.40    4.40
  -9   1  -7    6.50    3.30
  -9   1  -7    3.60    3.90
  -9  -1   7    5.60    4.10
   0  -2   7  267.87    7.50
   0   2   7  275.27    7.30
   0   2   7  273.17    7.30
   0  -2   7  272.37    7.50
   1  -2   7    4.70    1.10
  -1   2   7    6.00    1.30
   1   2  -7    7.20    1.10
   1  -2   7    5.40    1.20
  -1   2   7    6.00    1.20
   1  -2  -7    6.80    0.80
   1   2   7    4.10    1.00
   1  -2  -7    6.30    0.70
   1   2   7    5.40    1.00
  -1  -2   7    7.00    1.30
   2  -2   7  431.86   11.60
  -2  -2  -7  417.46   10.80
  -2  -2  -7  421.96   10.80
   2   2  -7  413.16   11.60
  -2   2   7  425.36   11.80
   2  -2   7  416.66   11.60
   2   2  -7  406.46   11.50
  -2  -2   7  403.66   12.40
   2   2   7  402.56   11.40
   2  -2  -7  402.46   11.40
   2   2   7  427.06   11.50
  -2  -2   7  400.86   11.70
   2  -2  -7  410.76   11.40
  -2   2  -7  429.86   11.10
  -2   2  -7  428.26   11.10
  -3   2   7  504.35   14.80
   3   2  -7  483.85   14.50
   3  -2   7  525.25   14.60
  -3  -2  -7  542.05   14.00
   3   2  -7  501.75   14.50
   3  -2   7  533.65   14.70
  -3  -2  -7  532.35   14.00
  -3   2   7  508.25   14.80
   3   2   7  518.05   14.40
  -3   2  -7  528.35   14.10
   3  -2  -7  506.15   14.50
  -3   2  -7  519.55   14.10
   3  -2  -7  510.75   14.40
  -3  -2   7  499.85   14.80
   3   2   7  541.05   14.50
  -3  -2   7  500.95   14.70
   4  -2   7   26.60    2.80
  -4  -2  -7   21.40    2.40
  -4  -2  -7   26.60    2.50
   4   2  -7   20.70    2.70
   4   2  -7   23.80    3.00
  -4   2   7   16.20    2.70
  -4   2   7   19.00    2.80
   4  -2   7   22.60    2.80
   4   2   7   23.70    2.70
  -4   2  -7   25.20    2.60
  -4  -2   7   22.00    3.00
   4  -2  -7   18.90    2.60
   4   2   7   24.40    2.80
  -4   2  -7   23.70    2.60
  -4  -2   7   30.60    3.20
   4  -2  -7   16.00    2.60
  -5  -2  -7   44.50    3.60
  -5   2   7   49.90    4.30
   5  -2   7   48.30    4.40
  -5   2   7   52.79    4.70
   5   2  -7   50.09    4.40
   5  -2   7   47.20    4.20
  -5  -2  -7   41.60    3.60
   5   2  -7   46.10    4.00
  -5  -2   7   51.49    4.60
   5  -2  -7   45.70    4.20
  -5   2  -7   47.60    3.60
  -5  -2   7   45.60    4.80
   5   2   7   41.70    4.10
   5  -2  -7   42.20    4.00
  -5   2  -7   46.50    3.90
   5   2   7   44.20    3.80
  -6  -2  -7  225.68    8.30
   6  -2   7  213.68    9.00
  -6   2   7  213.18    9.10
   6  -2   7  216.08    8.90
  -6  -2  -7  212.48    8.40
   6   2  -7  213.78    8.80
   6   2  -7  219.28    8.80
   6  -2  -7  207.98    8.90
   6   2   7  215.28    8.90
  -6  -2   7  216.48   10.20
   6  -2  -7  237.48    9.10
  -6   2  -7  215.18    8.40
  -6   2  -7  222.58    8.50
  -6  -2   7  225.58    9.30
   6   2   7  225.88    9.20
  -7  -2  -7   47.10    4.60
  -7  -2  -7   45.00    4.40
   7   2  -7   50.89    5.20
   7  -2   7   41.20    4.90
   7  -2   7   47.20    5.20
  -7   2   7   43.20    5.20
  -7   2   7   43.80    5.10
   7   2  -7   56.09    4.90
  -7   2  -7   39.90    4.30
  -7  -2   7   41.10    4.90
   7   2   7   38.90    4.80
   7  -2  -7   39.60    5.00
   7   2   7   48.40    5.10
  -7   2  -7   47.40    4.60
   7  -2  -7   46.70    4.80
  -7  -2   7   48.10    5.30
  -8   2   7   11.00    4.00
   8   2  -7    8.70    3.60
  -8  -2  -7   11.90    3.30
  -8   2   7    1.70    3.80
  -8  -2  -7    6.90    3.50
   8   2  -7   11.40    4.20
   8  -2   7    5.60    3.60
   8  -2  -7    6.40    3.50
   8  -2  -7    9.10    4.00
  -8  -2   7    5.60    3.90
  -8   2  -7    6.30    3.10
  -8  -2   7   10.50    4.10
   8   2   7    3.80    3.20
  -8   2  -7    4.00    2.90
  -9  -2  -7   21.50    4.90
  -9  -2  -7   24.30    4.20
   9   2  -7   19.30    4.60
   9  -2   7   24.10    4.40
  -9   2   7   13.60    4.30
  -9   2  -7   24.40    4.20
  -9  -2   7   25.60    4.70
   9   2   7   17.00    4.50
   9  -2  -7   25.10    4.50
   0  -3   7  351.06    9.90
   0   3   7  359.16    9.70
   0   3  -7  353.06    9.50
   0  -3  -7  348.47    9.10
   0   3   7  340.67    9.70
   0  -3  -7  351.76    9.10
   0   3  -7  353.56    9.50
   0  -3   7  348.17    9.80
  -1   3   7  149.19    5.10
  -1  -3  -7  150.28    4.20
   1  -3   7  154.78    5.10
   1  -3   7  141.89    5.00
  -1  -3  -7  148.89    4.20
   1   3  -7  152.38    5.10
  -1   3   7  155.58    5.10
  -1   3  -7  145.19    4.60
   1  -3  -7  155.38    4.70
  -1  -3   7  158.98    5.20
   1   3   7  147.69    4.80
  -1  -3   7  155.68    5.30
   1  -3  -7  158.08    4.60
  -1   3  -7  152.48    4.70
   2   3  -7  142.59    5.00
   2  -3   7  140.99    5.10
  -2  -3  -7  136.59    4.70
  -2  -3  -7  140.29    4.40
   2  -3   7  137.59    5.50
   2   3  -7  143.59    5.10
  -2   3   7  142.09    5.30
  -2   3   7  142.49    5.30
   2  -3  -7  141.89    4.90
  -2  -3   7  135.79    5.20
   2   3   7  142.09    4.90
  -2   3  -7  136.99    4.60
  -2  -3   7  141.89    5.30
   2  -3  -7  137.89    4.80
  -2   3  -7  142.59    4.70
   2   3   7  132.49    4.90
   3  -3   7  238.78    8.10
  -3   3   7  241.58    8.40
   3   3  -7  259.77    8.10
   3  -3   7  242.08    8.10
  -3  -3  -7  246.38    7.50
  -3  -3  -7  246.88    7.60
  -3   3   7  256.17    8.50
   3   3  -7  239.88    8.10
  -3   3  -7  238.28    9.40
  -3  -3   7  239.48    8.30
  -3  -3   7  244.68    8.30
   3   3   7  249.38    8.00
  -3   3  -7  254.57    7.70
   3  -3  -7  250.57    8.10
   3   3   7  245.08    8.00
   3  -3  -7  256.47    8.10
   4   3  -7  162.08    6.30
   4  -3   7  155.28    6.40
  -4   3   7  144.69    6.60
   4  -3   7  153.78    6.40
  -4   3   7  150.28    6.40
   4   3  -7  150.18    6.20
  -4  -3  -7  152.88    5.80
  -4  -3  -7  149.59    5.60
   4   3   7  163.28    6.30
   4  -3  -7  149.49    6.30
  -4   3  -7  158.78    5.90
   4  -3  -7  152.88    6.20
  -4  -3   7  151.88    6.40
  -4  -3   7  158.88    6.60
   4   3   7  158.98    6.30
  -4   3  -7  160.08    5.90
   5  -3   7   52.09    4.20
   5  -3   7   44.40    4.50
  -5  -3  -7   53.29    4.00
  -5   3   7   48.60    6.60
   5   3  -7   51.89    4.20
  -5   3   7   42.90    4.20
   5   3  -7   48.20    4.10
  -5  -3  -7   55.39    3.90
   5   3   7   47.80    4.40
   5  -3  -7   53.09    4.40
  -5   3  -7   48.30    3.80
  -5  -3   7   49.00    4.20
   5   3   7   52.69    4.40
  -5  -3   7   47.10    4.60
  -5   3  -7   58.89    4.00
   5  -3  -7   46.90    4.20
  -6   3   7   -0.70    2.80
   6   3  -7   -0.40    2.40
  -6   3   7    1.70    3.00
   6  -3   7    0.60    3.50
   6  -3   7    4.20    3.30
  -6  -3  -7    3.50    2.50
   6   3  -7    1.10    3.00
  -6  -3  -7    3.70    2.70
   6   3   7   -2.70    2.60
  -6   3  -7   -1.40    2.90
  -6  -3   7    2.20    2.90
   6  -3  -7    6.70    3.00
   6  -3  -7    2.60    2.90
   6   3   7    1.60    2.60
  -6  -3   7   -2.50    3.00
  -6   3  -7    0.30    2.40
   7  -3   7  256.17   10.60
  -7  -3  -7  251.17    9.50
  -7  -3  -7  247.48    9.80
  -7   3   7  247.68   10.80
  -7   3   7  236.68   10.60
   7   3  -7  253.77    9.90
   7  -3   7  240.38   10.10
   7   3   7  252.37   10.30
  -7   3  -7  241.68    9.70
   7  -3  -7  225.38    9.90
  -7  -3   7  238.48   10.60
   7   3   7  249.97   10.40
  -7  -3   7  249.38   10.70
  -7   3  -7  234.78    9.50
   7  -3  -7  241.18   10.20
   8   3  -7   46.80   10.20
   8  -3   7   42.90    5.40
   8  -3   7   41.40    6.10
  -8   3   7   37.80    5.50
  -8  -3  -7   41.00    4.60
  -8   3   7   51.69    5.80
   8   3  -7   38.90    5.00
  -8  -3   7   35.40    5.00
   8  -3  -7   36.90    5.90
  -8   3  -7   43.30    4.80
  -8  -3   7   39.30    5.20
   8  -3  -7   41.70    5.20
   8   3   7   42.20    5.10
   9   3  -7    0.70    3.90
   9  -3   7    5.20    3.80
  -9  -3  -7    6.20    3.30
  -9   3   7   -0.60    3.90
   9  -3  -7    7.60    3.80
  -9   3  -7   -1.30    3.20
  -9   3  -7    0.60    3.20
  -9  -3   7    2.40    3.60
   9   3   7    6.40    3.70
   0   4  -7    9.90    1.60
   0  -4   7    9.30    2.00
   0  -4  -7    7.80    1.40
   0   4  -7    8.20    1.60
   0   4   7    9.00    1.70
   0  -4   7    8.00    1.80
  -1   4   7   75.09    3.60
  -1   4   7   79.69    3.70
   1  -4   7   80.69    3.70
   1   4  -7   77.69    3.60
  -1  -4  -7   85.29    3.20
   1  -4   7   85.29    3.90
   1   4   7   83.49    4.10
  -1   4  -7   83.49    3.30
  -1  -4   7   75.49    3.80
   1  -4  -7   72.09    3.30
   1  -4  -7   73.89    3.20
  -1  -4   7   74.99    3.70
   1   4   7   80.29    3.60
  -1   4  -7   81.99    3.50
   2  -4   7  277.77    8.80
   2   4  -7  289.87    8.70
  -2   4   7  287.27    8.90
  -2  -4  -7  270.77    8.10
   2   4  -7  291.57    8.70
  -2   4   7  289.77    8.90
  -2  -4  -7  275.47    8.20
   2  -4   7  262.37    8.70
  -2  -4   7  290.27    9.00
   2   4   7  270.27    8.60
   2  -4  -7  283.17    8.50
  -2   4  -7  284.57    8.50
  -2   4  -7  270.97    8.30
  -2  -4   7  287.57    9.00
   2   4   7  271.47    8.60
   3  -4   7  151.58    6.10
   3  -4   7  158.78    6.20
   3   4  -7  158.18    6.00
   3   4  -7  151.88    6.00
  -3  -4  -7  151.08    5.50
  -3   4   7  148.79    6.10
  -3   4   7  159.08    6.30
   3  -4  -7  151.88    5.80
   3   4   7  149.19    5.90
   3   4   7  144.19    5.80
  -3  -4   7  146.49    6.00
   3  -4  -7  148.29    5.80
  -3   4  -7  159.68    5.70
  -3  -4   7  155.08    6.10
  -3   4  -7  148.79    5.60
   4   4  -7   -2.00    1.90
   4   4  -7    3.20    2.30
  -4  -4  -7   -0.30    1.80
  -4  -4  -7    0.00    1.70
  -4   4   7    0.60    2.40
  -4   4   7    2.80    2.50
   4  -4   7    2.20    2.30
   4  -4   7    3.00    2.40
  -4  -4   7    1.00    2.10
   4   4   7   -1.10    2.10
  -4  -4   7    3.00    2.30
  -4   4  -7    3.40    2.00
   4   4   7    0.60    2.10
   4  -4  -7   -2.30    2.00
   4  -4  -7    1.40    2.10
  -4   4  -7    1.60    2.00
  -5  -4  -7   91.89    4.80
  -5   4   7   92.69    5.60
  -5   4   7   83.89    5.80
   5   4  -7   97.59    5.40
   5  -4   7   69.89    8.50
  -5  -4  -7   89.39    5.00
   5  -4   7   88.69    5.30
  -5  -4   7   79.39    5.60
   5   4   7   92.19    5.50
   5  -4  -7   90.59    5.40
   5  -4  -7   99.39    5.60
  -5  -4   7   87.39    5.40
  -5   4  -7   91.69    5.20
  -5   4  -7   94.39    5.00
   5   4   7   91.39    5.10
  -6  -4  -7   57.29    4.50
   6   4  -7   65.29    5.60
  -6   4   7   55.99    5.70
   6   4  -7   57.79    5.10
   6  -4   7   49.99    4.80
   6  -4   7   54.99    5.10
  -6   4   7   66.09    6.00
  -6  -4   7   57.59    5.20
   6  -4  -7   63.89    5.00
   6   4   7   52.99    5.40
   6  -4  -7   67.99    5.30
  -6   4  -7   58.49    4.80
   6   4   7   65.59    8.00
  -6  -4   7   66.09    5.80
  -6   4  -7   49.80    4.60
   7   4  -7   40.00    4.80
  -7  -4  -7   48.40    4.50
  -7   4   7   54.69    5.80
  -7  -4  -7   39.60    4.40
   7  -4   7   37.00    4.70
   7  -4   7   36.30    4.80
  -7   4   7   55.99    5.80
  -7  -4   7   41.70    5.10
  -7   4  -7   43.00    5.20
   7  -4  -7   41.50    4.90
  -7   4  -7   48.90    5.00
  -7  -4   7   47.20    5.30
   7   4   7   40.60    4.80
   7   4   7   38.00    4.80
   8   4  -7   32.00    4.90
  -8  -4  -7   29.40    4.10
   8  -4   7   29.90    4.70
  -8   4   7   40.10    5.30
   8   4  -7   35.10    4.60
   8  -4   7   34.30    5.10
  -8   4   7   30.10    4.90
   8  -4  -7   28.90    4.40
   8   4   7   33.20    4.70
   8   4   7   35.00    4.90
  -8   4  -7   21.20    4.10
  -8  -4   7   31.50    5.20
   8  -4  -7   33.10    5.60
  -8  -4   7   27.90    4.70
   0  -5   7  474.55   13.70
   0   5   7  473.15   13.50
   0   5  -7  478.65   13.40
   0  -5   7  476.15   13.80
   0  -5  -7  489.55   13.20
   0   5   7  490.75   13.60
   0  -5  -7  470.85   13.20
  -1  -5  -7  921.31   24.40
   1   5  -7  908.01   24.80
  -1   5   7  927.11   25.00
   1  -5   7  951.50   25.00
  -1   5   7  911.21   24.90
  -1  -5  -7  928.31   24.40
   1  -5   7  964.30   25.10
   1  -5  -7  919.01   24.50
  -1   5  -7  951.90   24.70
  -1  -5   7  906.61   25.00
   1   5   7  967.80   24.90
  -1  -5   7  918.91   25.00
   1  -5  -7  893.81   25.20
  -1   5  -7  975.90   26.60
   1   5   7  947.01   24.90
  -2   5   7  324.27   10.30
   2   5  -7  316.07   10.00
  -2  -5  -7  318.97   11.20
  -2  -5  -7  332.37    9.70
   2  -5   7  340.17   10.30
  -2   5   7  319.67   10.20
   2  -5   7  317.27   10.10
   2   5  -7  310.47   10.00
   2   5   7  328.27   10.10
  -2  -5   7  318.87   10.30
  -2   5  -7  331.17    9.80
   2   5   7  347.87   10.10
   2  -5  -7  326.97    9.90
   2  -5  -7  331.07   10.00
  -2  -5   7  316.17   10.30
  -2   5  -7  330.77   10.00
  -3   5   7    7.20    2.40
  -3  -5  -7    5.00    1.90
  -3   5   7    4.30    2.40
   3   5  -7    2.40    2.10
   3  -5   7    7.70    2.20
  -3  -5  -7    4.80    1.90
   3  -5   7    3.50    2.20
   3   5  -7    6.00    2.30
  -3  -5   7    2.50    2.10
   3   5   7    1.30    2.00
  -3   5  -7    1.30    1.80
   3  -5  -7    1.20    2.00
   3   5   7    0.00    1.90
  -3  -5   7    1.20    2.00
   3  -5  -7    7.20    2.20
  -3   5  -7    8.70    2.20
   4  -5   7  127.89    6.10
   4   5  -7  122.39    5.80
  -4  -5  -7  119.19    5.30
   4  -5   7  121.09    6.00
  -4   5   7  122.69    6.00
   4   5  -7  122.99    6.00
  -4   5   7  114.69    5.90
  -4  -5  -7  114.69    5.30
  -4   5  -7  120.69    5.50
   4   5   7  123.99    5.80
   4  -5  -7  126.19    5.80
  -4  -5   7  122.99    6.00
   4  -5  -7  116.79    5.70
   4   5   7  107.89    5.40
  -4  -5   7  117.69    5.90
  -4   5  -7  113.29    5.50
   5  -5   7   53.69    4.60
   5   5  -7   46.70    4.80
  -5  -5  -7   44.30    4.20
   5   5  -7   41.00    4.00
  -5   5   7   50.59    4.70
  -5   5   7   50.79    4.70
  -5  -5  -7   48.10    4.40
   5  -5   7   46.70    4.50
   5  -5  -7   51.39    4.30
  -5  -5   7   42.00    4.40
  -5   5  -7   49.30    4.30
   5  -5  -7   50.99    4.30
   5   5   7   48.00    4.20
  -5  -5   7   51.29    4.60
  -5   5  -7   53.59    4.30
   5   5   7   46.60    4.30
   6  -5   7  107.79    6.50
  -6  -5  -7  108.09    6.00
   6   5  -7  101.59    6.70
   6   5  -7  101.39    7.30
  -6  -5  -7  108.69    5.80
  -6   5   7  106.69    7.10
   6  -5   7  117.39    7.00
  -6   5   7  104.99    7.00
   6  -5  -7  102.59    6.60
   6   5   7  113.69    6.70
  -6  -5   7  100.19    6.70
  -6   5  -7  108.69    6.10
   6   5   7  104.39    6.30
  -6  -5   7  109.89    6.60
   6  -5  -7  102.89    7.50
  -6   5  -7  113.39    6.30
  -7   5   7   19.30    4.20
   7  -5   7   30.60    4.70
   7   5  -7   21.70    4.00
   7  -5   7   24.90    4.40
  -7  -5  -7   17.80    3.90
  -7   5   7   20.60    4.50
  -7  -5   7   20.10    4.20
  -7   5  -7   18.90    3.80
  -7  -5   7   14.30    4.10
   7   5   7   14.70    4.00
   7   5   7   19.30    4.10
  -7   5  -7   16.10    3.70
   7  -5  -7   21.30    4.00
  -8  -5  -7   16.70    3.70
   8   5  -7   11.40    4.40
   8  -5   7   20.30    4.40
  -8   5   7   19.30    5.10
   8   5  -7   23.40    4.50
   8  -5   7   22.70    4.80
  -8   5   7   10.90    4.00
  -8  -5   7   23.20    5.70
   8   5   7   16.60    4.50
   8  -5  -7   14.60    4.20
   8   5   7   21.80    4.40
   8  -5  -7   23.70    4.80
  -8  -5   7   17.60    4.50
  -8   5  -7   17.50    4.10
   0  -6  -7    4.40    1.60
   0   6  -7    4.40    2.00
   0  -6  -7    5.40    1.80
   0   6  -7    5.70    1.90
   0   6   7    3.00    2.10
   0  -6   7    3.40    2.10
   0  -6   7    4.20    1.90
   0   6   7    4.20    2.00
   1  -6   7   41.60    3.30
  -1   6   7   43.00    3.50
  -1  -6  -7   40.40    3.00
   1   6  -7   41.90    3.30
   1  -6   7   48.30    3.60
  -1   6   7   45.10    3.60
  -1  -6  -7   40.00    3.10
   1   6   7   43.60    3.40
  -1   6  -7   43.70    3.30
  -1  -6   7   38.60    3.50
   1  -6  -7   41.30    3.30
  -1   6  -7   37.50    3.20
   1  -6  -7   39.00    2.90
  -1  -6   7   40.40    3.60
   1   6   7   39.00    3.30
   2   6  -7  371.06   11.60
  -2  -6  -7  388.76   11.20
   2   6  -7  371.86   11.60
  -2   6   7  372.06   11.80
  -2  -6  -7  381.86   11.20
   2  -6   7  384.86   11.70
   2  -6   7  387.66   11.90
  -2   6   7  359.46   11.80
  -2   6  -7  382.56   11.50
  -2   6  -7  392.76   11.40
  -2  -6   7  361.06   11.80
   2   6   7  392.46   11.70
   2  -6  -7  361.96   11.40
   2  -6  -7  367.16   11.40
  -2  -6   7  360.76   11.80
   2   6   7  376.96   11.60
   3   6  -7  111.29    5.60
  -3  -6  -7  116.99    5.10
  -3   6   7  111.69    5.60
   3  -6   7  106.89    5.70
   3   6  -7  121.49    5.60
   3  -6   7  114.19    5.60
  -3   6   7  118.59    5.90
  -3  -6  -7  108.39    5.10
  -3  -6   7  116.09    5.60
   3   6   7  117.79    5.60
  -3  -6   7  121.59    6.00
  -3   6  -7  114.79    5.20
  -3   6  -7  103.89    5.30
   3   6   7  109.79    5.40
   3  -6  -7  116.09    5.60
  -4  -6  -7  101.99    5.20
   4  -6   7  114.29    6.00
  -4  -6  -7  104.09    5.10
  -4   6   7   97.99    5.70
   4   6  -7   96.39    5.50
  -4   6   7  106.39    6.20
   4   6  -7  108.79    5.90
   4  -6  -7   95.39    5.50
  -4   6  -7   98.59    5.20
   4   6   7  100.79    5.70
   4   6   7   97.89    5.50
  -4  -6   7   98.19    5.90
  -4   6  -7  106.69    5.50
   4  -6  -7   97.59    5.50
  -4  -6   7  102.89    5.80
   5   6  -7   53.19    5.10
   5   6  -7   55.29    4.60
  -5  -6  -7   53.69    4.60
   5  -6   7   51.59    5.00
  -5  -6  -7   49.50    4.20
  -5   6   7   53.69    5.00
  -5   6   7   49.80    5.10
  -5   6  -7   53.39    4.70
  -5  -6   7   48.50    4.70
   5   6   7   49.80    4.90
  -5  -6   7   48.40    4.90
   5   6   7   47.30    4.80
   5  -6  -7   52.39    5.00
   5  -6  -7   58.59    5.00
  -6   6   7    4.40    3.30
   6   6  -7    5.20    3.50
  -6   6   7    3.40    3.20
   6  -6   7    2.50    3.50
  -6  -6  -7    1.90    2.60
  -6  -6  -7    5.50    3.00
   6  -6   7    1.50    3.00
   6   6  -7    3.80    3.10
  -6   6  -7    6.20    3.00
   6  -6  -7    6.90    3.30
   6   6   7    5.60    3.10
   6  -6  -7    9.10    3.40
   6   6   7    3.90    3.40
  -6   6  -7    9.90    3.20
  -6  -6   7    6.60    3.60
  -6  -6   7    3.70    3.40
  -7  -6  -7    6.70    3.50
  -7   6   7    3.20    5.50
   7  -6   7   11.40    3.80
   7   6  -7    5.50    3.00
  -7   6   7   10.10    3.70
   7   6  -7    7.80    3.80
   7  -6   7   12.10    4.00
  -7  -6  -7    3.70    2.80
   7   6   7    4.40    3.30
  -7   6  -7   10.40    3.40
  -7  -6   7   13.00    4.40
   7   6   7    2.60    3.00
  -7  -6   7    7.80    3.60
   7  -6  -7    9.30    3.60
  -7   6  -7    3.80    2.70
  -8   6   7   -0.50    3.80
  -8  -6  -7    2.10    3.10
   8   6  -7    4.50    3.60
   8  -6   7    9.90    6.40
   8   6  -7    2.60    3.50
   8  -6   7    1.30    6.10
  -8   6  -7    1.70    4.00
   8  -6  -7    3.00    3.60
   8   6   7    5.90    4.20
   8  -6  -7    2.00    3.30
   8   6   7    5.30    4.10
  -8   6  -7    5.40    3.40
  -8  -6   7    1.90    3.80
   0   7  -7    6.80    2.20
   0   7   7    1.90    2.00
   0   7  -7    6.40    2.20
   0  -7   7    8.30    2.50
   0   7   7    5.60    2.30
   0  -7   7    4.00    2.10
   0  -7  -7    6.80    2.00
   0  -7  -7    4.70    2.00
   1  -7   7   48.70    3.70
  -1   7   7   50.39    3.70
  -1  -7  -7   47.70    3.30
   1   7  -7   49.80    3.70
  -1  -7  -7   46.20    3.40
   1  -7   7   53.29    4.00
   1   7  -7   50.19    3.80
  -1   7   7   43.70    3.80
   1   7   7   48.60    3.50
   1  -7  -7   42.80    3.40
  -1   7  -7   51.59    3.80
  -1  -7   7   51.39    4.10
  -1  -7   7   46.40    3.60
  -1   7  -7   54.49    3.60
   1  -7  -7   40.30    3.70
   1   7   7   49.90    3.90
   2  -7   7   10.00    2.60
  -2   7   7   22.90    3.20
  -2  -7  -7    8.70    2.20
  -2  -7  -7    9.00    2.20
   2   7  -7   11.40    2.70
   2   7  -7   14.50    2.80
   2  -7   7    5.50    2.60
  -2   7   7   12.90    2.70
  -2   7  -7    9.90    2.30
  -2   7  -7    8.40    2.40
   2   7   7   12.60    2.50
  -2  -7   7   12.10    2.80
   2  -7  -7   14.20    2.60
   2   7   7   11.60    2.60
  -2  -7   7   13.00    2.90
   2  -7  -7   12.70    2.60
   3  -7   7  219.28    8.60
   3   7  -7  206.78    8.20
   3   7  -7  209.48    8.10
  -3   7   7  203.58   11.20
  -3   7   7  205.58    8.30
  -3  -7  -7  213.48    7.70
  -3  -7  -7  212.28    7.80
   3  -7   7  219.48    8.60
  -3   7  -7  212.28    8.10
   3   7   7  208.48    8.30
   3   7   7  214.28    8.10
  -3   7  -7  216.58    8.00
  -3  -7   7  199.58    9.00
  -3  -7   7  204.68    8.50
   3  -7  -7  220.68    8.20
   3  -7  -7  208.88    8.10
   4   7  -7  163.88    7.30
  -4  -7  -7  169.18    7.10
  -4   7   7  164.08    7.70
  -4  -7  -7  161.58    7.00
   4   7  -7  167.18    7.70
  -4   7   7  175.98    8.10
   4  -7   7  172.08    7.70
   4  -7   7  176.68    8.00
  -4   7  -7  171.68    7.40
   4   7   7  161.68    7.60
   4  -7  -7  176.78    8.50
  -4  -7   7  160.68    8.50
   4  -7  -7  176.48    7.60
  -4   7  -7  166.08    7.20
   4   7   7  172.48    7.40
  -4  -7   7  174.88    7.70
  -5  -7  -7   -2.30    2.20
  -5   7   7    3.20    3.10
  -5  -7  -7    1.90    2.70
   5   7  -7    2.00    2.80
   5  -7   7    3.30    3.30
  -5   7   7    2.00    3.10
   5  -7   7    6.20    3.20
  -5   7  -7    2.70    2.90
  -5  -7   7    3.80    3.40
   5   7   7    2.50    3.10
   5  -7  -7    3.10    2.60
  -5   7  -7   10.10    3.10
   5  -7  -7    3.90    3.10
   5   7   7    0.20    2.70
  -5  -7   7    1.90    3.00
  -6   7   7  100.19    6.90
  -6  -7  -7   96.19    5.80
  -6   7   7  104.99    6.90
   6  -7   7   87.59    6.90
   6  -7   7   95.29    6.80
   6   7  -7   98.89    6.50
  -6  -7  -7   95.19    6.00
  -6  -7   7   92.99    7.00
  -6   7  -7   90.19    6.20
   6  -7  -7  106.49    6.70
  -6  -7   7   87.99    6.40
   6   7   7  107.29    7.00
   6   7   7  101.89    6.80
  -7   7   7   17.70    4.30
  -7   7   7   16.60    4.70
   7  -7   7   17.50    4.10
   7  -7   7   15.00    4.10
  -7  -7  -7    9.40    3.30
   7   7  -7   11.70    3.70
   7   7   7   15.80    4.60
  -7   7  -7   17.50    3.80
   7  -7  -7   15.50    3.80
  -7  -7   7   19.50    4.10
   7   7   7    8.30    3.50
  -7  -7   7   11.70    3.80
   7  -7  -7   11.00    3.80
  -8   7   7    8.70    4.00
  -8  -7  -7    9.00    3.40
   8  -7   7    7.60    3.80
   8   7  -7    8.80    3.90
  -8  -7  -7    3.90    3.90
  -8  -7   7    7.70    4.20
   8  -7  -7    7.40    4.50
  -8   7  -7   10.10    4.00
   8   7   7    9.00    4.20
  -8   7  -7   14.00    3.90
   8  -7  -7   14.30    3.60
   0  -8  -7   94.59    4.90
   0  -8   7   89.79    5.30
   0   8   7   91.89    5.30
   0   8  -7   99.19    5.20
   0   8   7  100.59    5.40
   0  -8  -7   91.59    4.70
   0  -8   7   95.69    5.20
   0   8  -7   99.89    5.20
  -1   8   7   53.29    4.40
  -1   8   7   54.19    4.40
  -1  -8  -7   47.60    3.60
   1  -8   7   48.00    4.40
   1  -8   7   51.49    4.20
  -1  -8  -7   44.80    3.70
   1   8  -7   49.90    4.20
   1   8  -7   58.09    4.30
  -1   8  -7   52.89    4.00
   1  -8  -7   52.89    3.90
   1   8   7   53.49    4.00
  -1   8  -7   44.50    4.00
  -1  -8   7   52.59    4.00
   1  -8  -7   50.29    4.00
  -1  -8   7   54.19    4.20
   1   8   7   49.10    4.20
  -2  -8  -7   49.40    3.90
   2  -8   7   40.20    4.20
   2   8  -7   47.10    4.40
  -2   8   7   59.59    4.90
   2   8  -7   58.59    4.60
  -2  -8  -7   51.49    3.90
   2  -8  -7   55.19    4.20
   2   8   7   42.20    4.10
   2   8   7   51.59    4.10
   2  -8  -7   55.49    4.40
  -2   8  -7   50.99    4.40
  -2  -8   7   51.89    4.40
  -2  -8   7   50.59    4.20
  -2   8  -7   48.30    4.10
  -3   8   7   24.60    3.90
  -3  -8  -7   36.80    3.70
   3  -8   7   27.30    3.80
  -3   8   7   24.60    3.80
   3   8  -7   27.10    3.60
   3   8  -7   33.80    4.00
   3  -8   7   27.40    3.80
  -3  -8  -7   28.70    3.40
   3  -8  -7   35.90    4.70
   3   8   7   25.00    3.40
   3  -8  -7   30.80    3.80
  -3   8  -7   32.20    3.70
  -3   8  -7   29.30    3.80
  -3  -8   7   28.10    3.90
  -3  -8   7   25.70    3.70
   3   8   7   35.40    4.10
   4   8  -7  248.08    9.70
  -4   8   7  249.08   10.10
  -4  -8  -7  230.38    9.10
   4  -8   7  223.18    9.50
   4  -8   7  234.78    9.90
   4   8  -7  239.88    9.60
  -4   8   7  239.58    9.80
   4  -8  -7  255.67    9.70
  -4  -8   7  254.37   10.10
   4  -8  -7  236.48    9.20
  -4  -8   7  235.38    9.60
  -4   8  -7  230.48    9.40
   4   8   7  232.78    9.50
  -4   8  -7  237.28    9.20
   5   8  -7   67.19    5.30
  -5  -8  -7   64.39    5.20
   5   8  -7   75.09    5.60
  -5  -8  -7   52.19    4.80
  -5   8   7   74.39    5.90
   5  -8   7   56.49    5.60
  -5   8   7   68.19    5.80
   5  -8   7   65.59    6.10
  -5  -8   7   63.29    5.50
  -5   8  -7   70.69    5.60
  -5   8  -7   64.69    5.50
  -5  -8   7   71.49    5.70
   5  -8  -7   67.69    5.70
   5   8   7   64.19    5.50
   5   8   7   58.69    5.60
   5  -8  -7   68.19    5.70
  -6  -8  -7   10.70    3.40
  -6  -8  -7   13.60    3.60
   6  -8   7    7.60    3.90
   6  -8   7   20.80    4.30
   6   8  -7   12.90    3.30
  -6   8   7   14.80    4.30
  -6  -8   7    5.80    3.80
  -6   8  -7   14.20    3.60
   6  -8  -7   14.10    3.80
   6   8   7   15.00    3.90
   6   8   7    9.20    3.80
   7   8  -7   11.60    4.30
  -7   8   7   14.80    4.80
  -7   8   7    4.20    4.70
   7   8  -7    7.90    3.80
   7  -8   7   13.50    4.20
  -7  -8  -7   10.30    3.50
   7  -8   7   10.90    3.90
  -7   8  -7    8.20    3.50
  -7   8  -7   12.50    3.70
   7   8   7   11.00    4.00
   7   8   7   12.40    3.90
  -7  -8   7   11.80    4.80
  -7  -8   7    7.30    6.40
   7  -8  -7   17.00    4.20
   7  -8  -7   14.20    4.00
   0   9  -7   70.39    4.90
   0  -9   7   68.29    5.20
   0   9  -7   73.69    5.00
   0  -9  -7   70.49    4.60
   0  -9   7   73.39    5.00
   0  -9  -7   66.19    4.70
   0   9   7   76.59    4.90
   1  -9   7   89.69    5.80
  -1  -9  -7   83.49    5.10
  -1  -9  -7   89.39    5.10
  -1   9   7   82.49    5.70
   1   9  -7   87.59    5.40
  -1   9   7   83.29    5.60
   1  -9   7   83.79    5.30
   1   9   7   91.69    5.60
   1  -9  -7   87.49    5.10
  -1   9  -7   97.29    6.20
  -1  -9   7   85.99    5.50
   1   9   7   84.29    5.20
   1  -9  -7   82.59    5.20
  -1  -9   7   94.89    5.50
  -1   9  -7   96.99    5.60
   2   9  -7   35.50    4.10
   2  -9   7   40.90    4.40
  -2  -9  -7   38.90    4.00
  -2  -9  -7   33.70    3.70
  -2   9   7   29.10    4.10
   2  -9   7   29.10    3.90
  -2   9   7   37.50    4.40
   2   9  -7   22.70    3.50
  -2  -9   7   31.90    3.90
  -2   9  -7   33.30    4.00
   2   9   7   31.10    4.00
   2   9   7   31.90    4.10
   2  -9  -7   33.80    4.00
  -2   9  -7   30.00    4.30
  -2  -9   7   38.10    6.80
  -3   9   7   52.59    5.50
   3  -9   7   54.59    5.30
   3  -9   7   49.99    4.80
  -3  -9  -7   47.40    4.50
  -3   9   7   38.00    4.80
   3   9  -7   42.20    4.50
   3   9  -7   49.80    4.80
  -3  -9   7   49.00    4.90
   3   9   7   50.09    4.80
   3  -9  -7   48.10    5.00
  -3   9  -7   47.40    4.80
   3  -9  -7   54.49    5.00
  -3  -9   7   54.69    5.00
  -3   9  -7   52.69    5.00
   4   9  -7    7.50    3.30
  -4  -9  -7    1.50    2.80
  -4   9   7    4.70    3.50
  -4   9   7    7.80    3.70
  -4  -9  -7    1.90    2.90
   4  -9   7    2.30    3.50
   4   9  -7    3.30    3.00
   4  -9   7    4.10    3.10
   4   9   7    0.10    2.70
  -4   9  -7   -1.30    2.70
  -4   9  -7    5.40    3.20
   4  -9  -7    1.70    3.50
   4  -9  -7    5.00    3.20
  -4  -9   7    5.10    3.20
  -4  -9   7    0.20    2.80
   4   9   7    0.10    3.20
   5   9  -7    8.80    3.20
  -5  -9  -7   13.60    3.40
   5  -9   7   10.40    3.60
  -5   9   7   21.10    4.10
   5  -9   7   18.10    4.10
  -5  -9  -7   15.20    3.40
  -5   9   7   19.30    4.10
   5   9   7    8.90    3.90
   5   9   7    9.20    3.40
  -5   9  -7   10.70    3.60
   5  -9  -7   10.90    3.70
  -5  -9   7   11.40    3.60
  -5   9  -7   17.20    3.70
  -5  -9   7   14.60    3.80
   6  -9   7   37.60    5.10
  -6   9   7   45.20    5.50
  -6   9   7   48.20    5.90
   6   9  -7   40.40    5.00
  -6  -9  -7   36.40    4.50
   6  -9   7   39.20    5.50
  -6   9  -7   46.20    5.20
   6  -9  -7   47.30    5.00
  -6  -9   7   34.10    5.10
  -6  -9   7   42.60    5.20
   6   9   7   40.60    5.20
   6  -9  -7   49.60    5.40
   6   9   7   31.80    5.70
  -7  -9  -7   12.50    3.70
  -7  -9  -7    2.10    3.10
   7  -9   7   13.40    4.20
  -7   9   7    4.90    4.00
   7   9  -7   10.40    4.90
   7   9  -7   11.00    4.10
   7  -9  -7    9.40    3.80
  -7   9  -7    7.90    3.60
  -7   9  -7    5.10    3.70
  -7  -9   7    4.30    3.50
   7   9   7    3.60    5.10
   7  -9  -7    8.10    3.80
   0 -10   7   11.70    3.10
   0 -10   7   11.90    3.30
   0  10  -7   14.70    3.30
   0  10   7   17.90    3.60
   0 -10  -7   19.90    3.50
   0 -10  -7   13.10    3.20
   0  10  -7   18.00    3.40
  -1  10   7   25.90    3.90
   1 -10   7   31.60    4.40
  -1  10   7   31.30    4.30
   1 -10   7   29.90    4.00
   1  10  -7   35.60    4.20
  -1 -10  -7   24.90    3.70
  -1 -10  -7   26.00    3.90
   1  10  -7   24.60    3.50
   1 -10  -7   33.10    3.80
  -1 -10   7   31.40    4.20
  -1  10  -7   31.30    3.90
  -1  10  -7   23.60    3.80
   1  10   7   29.80    3.90
   1  10   7   33.40    4.80
   1 -10  -7   34.70    4.00
  -1 -10   7   30.90    3.90
   2 -10   7   12.90    3.80
   2  10  -7   14.70    3.50
  -2  10   7   14.10    3.60
  -2 -10  -7   14.30    3.20
  -2 -10  -7   16.10    3.10
   2 -10   7   12.80    3.40
  -2  10   7   11.90    3.80
  -2  10  -7   12.40    3.50
   2  10   7   17.00    3.90
  -2 -10   7   17.40    3.90
   2 -10  -7   12.80    3.30
  -2  10  -7   14.70    3.30
  -2 -10   7   17.90    3.80
   2 -10  -7   18.80    3.60
   2  10   7    9.10    3.30
  -3  10   7    7.50    3.40
   3 -10   7   13.70    3.70
   3  10  -7   10.70    3.40
  -3  10   7   15.70    3.70
  -3 -10  -7   14.10    3.10
   3  10  -7   11.30    3.30
  -3 -10  -7   15.30    3.30
  -3 -10   7   13.70    3.40
   3  10   7   18.70    3.80
  -3  10  -7   10.90    3.50
   3  10   7   12.20    3.40
   3 -10  -7   12.80    3.60
   3 -10  -7   14.40    3.50
  -3  10  -7   15.90    3.50
   4 -10   7   92.19    6.40
  -4  10   7   85.99    6.80
  -4  10   7   77.99    6.70
  -4 -10  -7   87.19    5.80
   4  10  -7   77.99    5.80
   4 -10   7   84.29    6.50
  -4 -10  -7   72.09    5.50
   4  10   7   77.49    5.80
   4  10   7   75.19    6.00
  -4  10  -7   79.99    6.10
  -4  10  -7   81.59    5.60
   4 -10  -7   67.19    5.30
   4 -10  -7   69.49    6.00
  -4 -10   7   75.49    6.00
  -4 -10   7   83.49    6.10
  -5 -10  -7    4.50    3.10
  -5  10   7    4.60    3.60
   5 -10   7   14.40    4.00
  -5 -10  -7    6.90    3.20
  -5  10   7    4.80    4.00
   5  10  -7    7.60    3.80
   5  10  -7    6.40    3.20
   5 -10   7    2.00    5.90
   5 -10  -7    5.70    3.60
   5  10   7    5.90    3.30
  -5 -10   7    7.10    3.50
   5  10   7    7.10    3.60
  -5  10  -7   11.50    3.60
  -5 -10   7    8.70    3.90
   6 -10   7   21.20    4.50
   6  10  -7   19.10    4.10
   6 -10   7   16.80    5.30
  -6 -10  -7   20.90    4.00
   6  10  -7   19.80    4.70
   6  10   7   12.50    3.80
   6 -10  -7   12.50    3.90
  -6  10  -7   17.00    4.00
   6  10   7   24.20    4.50
   0 -11  -7   19.30    3.50
   0  11  -7   20.30    3.70
   0 -11   7   14.70    3.90
   0  11  -7   12.30    6.30
   0  11   7   16.50    3.80
   0 -11   7   22.90    3.90
   0  11   7   25.70    4.30
   0 -11  -7   20.10    3.60
  -1  11   7    6.80    3.20
   1 -11   7    7.10    3.20
   1  11  -7    2.40    2.90
   1  11  -7    5.60    3.20
  -1 -11  -7   11.20    3.20
   1 -11   7   10.10    3.70
  -1 -11  -7   12.90    3.30
  -1  11   7    9.50    3.60
  -1 -11   7    4.50    3.10
   1  11   7   12.10    3.70
   1 -11  -7    5.90    3.00
   1 -11  -7    3.10    2.90
   1  11   7    4.40    3.30
  -1  11  -7    7.90    3.80
  -1  11  -7   12.20    3.40
  -1 -11   7    6.40    3.50
   2 -11   7   16.90    4.00
  -2  11   7   24.40    4.20
  -2 -11  -7   19.20    3.60
   2 -11   7   18.40    4.10
  -2 -11  -7   18.70    3.60
  -2  11   7   18.60    4.00
   2  11  -7   21.60    4.10
  -2  11  -7   21.60    4.00
   2  11   7   17.00    4.10
   2 -11  -7   16.50    6.10
  -2 -11   7   27.30    4.60
   2  11   7   20.90    4.30
   2 -11  -7   18.60    3.70
  -2  11  -7   26.50    4.20
  -2 -11   7   22.10    3.80
  -3 -11  -7   12.90    3.40
  -3  11   7    6.80    3.70
   3 -11   7    4.10    3.60
   3 -11   7   12.90    3.70
  -3  11   7   13.60    4.10
   3  11  -7    7.60    3.60
  -3 -11   7   10.30    3.70
  -3 -11   7   14.60    3.80
   3 -11  -7    6.60    3.20
   3 -11  -7    5.90    3.30
  -3  11  -7    2.80    2.70
  -3  11  -7   12.30    3.50
   3  11   7    8.70    3.50
   3  11   7   14.20    3.50
   4 -11   7    3.20    3.50
   4  11  -7    6.80    3.90
   4  11  -7    8.10    3.70
  -4  11   7    4.90    3.60
  -4 -11  -7    5.30    3.10
  -4  11   7   -3.30    3.30
  -4 -11  -7    1.40    2.90
  -4  11  -7    6.70    3.40
   4  11   7   13.20    3.80
  -4 -11   7    4.40    3.50
  -4 -11   7    0.10    3.40
   4  11   7    3.90    3.90
   4 -11  -7    4.50    3.40
  -5 -11  -7   13.90    3.80
   5 -11   7    9.20    3.90
  -5  11   7    6.60    4.30
   5  11  -7   12.00    3.70
   5  11  -7   12.90    4.10
  -5  11   7   11.80    4.40
   5 -11   7   10.40    4.00
  -5  11  -7   14.70    4.00
  -5 -11   7   11.40    3.80
   5 -11  -7    9.50    7.10
  -5 -11   7    6.30    3.60
   5  11   7   14.50    3.50
   5 -11  -7   14.90    4.00
  -5  11  -7   12.40    3.80
   5  11   7   13.30    4.20
   6  11  -7    1.30    3.60
  -6 -11  -7   17.20    4.00
  -6  11   7    9.50    4.00
  -6 -11  -7    9.50    6.60
   6 -11   7   11.80    3.90
  -6  11  -7    5.40    3.90
  -6  11  -7   11.60    4.10
   6 -11  -7   12.50    4.10
   6 -11  -7   11.30    4.50
  -6 -11   7    0.40    3.50
   6  11   7    7.50    3.50
   0  12  -7    6.70    3.50
   0 -12  -7    8.80    3.30
   0 -12  -7    7.90    3.30
   0 -12   7   11.60    3.80
   0 -12   7    2.20    3.00
   0  12   7    3.30    3.40
   0  12   7    7.20    3.30
  -1 -12  -7   46.90    4.80
   1 -12   7   38.30    5.00
  -1 -12  -7   43.50    4.70
  -1  12   7   47.00    5.50
   1  12  -7   38.60    4.90
  -1  12   7   39.50    4.90
   1 -12   7   45.40    5.10
  -1 -12   7   42.90    5.10
  -1 -12   7   44.60    5.00
   1 -12  -7   41.30    4.60
   1  12   7   37.90    5.10
   1 -12  -7   38.40    4.70
   1  12   7   47.40    5.10
  -1  12  -7   48.60    5.30
  -2  12   7   -1.10    3.50
  -2 -12  -7    3.60    3.10
   2 -12   7    4.70    3.80
   2 -12   7    8.90    3.60
  -2  12   7   -3.70    3.50
   2  12  -7   -0.50    3.30
  -2 -12  -7    1.80    3.00
   2  12   7   -5.30    3.50
   2  12   7    3.80    3.10
  -2 -12   7    5.90    3.50
   2 -12  -7   -0.80    1.80
  -2  12  -7    5.00    3.40
   2 -12  -7    2.50    3.30
  -3  12   7    5.70    4.00
   3  12  -7    6.40    3.20
   3  12  -7   -0.50    3.10
  -3  12   7    4.80    3.80
   3 -12   7    6.30    3.40
  -3 -12  -7    1.10    3.10
  -3 -12  -7    1.50    1.60
   3 -12   7    7.40    4.10
  -3 -12   7   10.50    4.00
   3  12   7    6.50    3.70
  -3  12  -7    8.20    3.60
  -3 -12   7   12.90    3.80
   3 -12  -7   10.90    3.60
   3  12   7    9.20    6.20
   4 -12   7   17.60    4.40
   4 -12   7   29.10    4.90
   4  12  -7   28.20    5.10
   4  12  -7   20.10    4.40
  -4  12   7   28.90    5.30
  -4 -12  -7   14.00    3.90
  -4  12   7   25.90    4.70
   4  12   7   21.50    4.30
   4 -12  -7   27.20    4.70
   4  12   7   23.50    4.80
  -4 -12   7   28.80    5.20
  -4  12  -7   28.40    4.60
  -4 -12   7   18.90    4.70
   5  12  -7    0.90    3.20
   5 -12   7    8.00    4.20
  -5  12   7   17.00    4.60
  -5 -12  -7    3.20    3.30
   5 -12  -7   -1.30    3.50
   5  12   7    8.90    3.80
  -5  12  -7    8.00    3.90
  -5  12  -7    7.80    3.70
   5 -12  -7    3.40    3.80
  -5 -12   7    1.80    3.50
   0 -13   7    3.80    3.50
   0  13  -7    1.40    3.30
   0 -13  -7    1.10    3.10
   0  13  -7    2.90    3.40
   0  13   7   -2.40    3.30
   0 -13   7   -0.80    2.90
  -1  13   7    1.90    3.20
   1 -13   7    8.00    3.70
   1  13  -7    7.60    4.00
  -1 -13  -7    0.20    2.90
   1 -13   7    4.30    3.40
   1  13  -7    6.90    3.80
  -1  13   7    5.30    3.80
   1  13   7    6.50    4.00
   1 -13  -7   -0.50    3.10
  -1  13  -7   10.10    3.50
  -1 -13   7    7.80    3.80
  -1  13  -7    3.80    3.20
  -1 -13   7    4.70    3.50
   2 -13   7    6.00    3.80
   2  13  -7    1.70    4.20
  -2  13   7   14.00    4.40
   2 -13   7    2.30    3.40
  -2 -13  -7    5.00    3.40
  -2  13   7    5.10    3.70
   2  13  -7    5.50    3.40
   2 -13  -7    2.40    3.10
   2 -13  -7    5.40    3.40
   2  13   7   -1.80    3.40
  -2 -13   7    5.00    3.80
   2  13   7    3.20    3.30
  -2  13  -7   -1.50    3.40
  -2  13  -7   10.20    5.90
  -2 -13   7    7.40    3.40
  -3 -13  -7   26.40    4.50
  -3 -13  -7   22.00    4.10
   3  13  -7   32.00    5.00
  -3  13  -7   14.60    3.90
   3  13   7   21.40    4.80
   3 -13  -7   24.50    4.80
   3  13   7   14.70    4.50
   3 -13  -7   23.90    4.20
  -3  13  -7   18.80    4.10
  -4 -13  -7    7.40    3.80
   4 -13   7    9.60    4.50
   4  13  -7    3.90    3.80
  -4  13   7    7.60    4.50
  -4 -13  -7    4.90    3.50
   4 -13  -7    2.50    3.50
  -4 -13   7    4.30    3.70
   4  13   7    2.50    3.70
   4 -13  -7    3.30    3.80
  -4  13  -7    5.80    3.90
  -4  13  -7    4.60    3.60
   0 -14  -7   -5.80    3.10
   0 -14   7   -1.00    5.50
   0  14  -7   -0.90    3.50
   0  14  -7   -3.60    2.80
   1  14  -7   -1.60    3.40
   1  14  -7    1.10    3.70
  -1 -14  -7    0.60    3.30
  -1  14   7    1.70    4.30
  -1 -14  -7    6.90    6.80
   1 -14   7    1.70    3.40
   1 -14  -7   -0.70    3.30
   1 -14  -7    0.60    3.20
  -1 -14   7   -0.90    3.20
  -1  14  -7   -3.20    3.30
  -1  14  -7    4.80    3.60
  -2 -14  -7    6.60    3.70
  -2 -14  -7   10.20    3.70
   2  14  -7    3.70    3.40
  -2  14   7    8.50    4.30
   2  14  -7   10.10    4.10
   2 -14   7   -6.30    3.60
   2 -14  -7    4.80    3.80
   2 -14  -7    5.00    3.70
  -2 -14   7   10.20    4.50
  -2  14  -7    6.50    3.60
  -2  14  -7    6.30    3.70
   2  14   7    1.00    3.40
  -1   0   8  826.12   21.20
  -1   0   8  833.12   21.20
   2   0   8  244.58    6.70
   2   0  -8  227.98    6.60
  -2   0   8  220.68    7.10
   2   0  -8  227.68    6.60
  -2   0   8  224.08    7.00
   2   0   8  237.18    6.70
  -3   0  -8   11.40    1.30
   3   0   8   13.90    1.90
  -3   0   8    3.70    1.90
  -3   0   8    4.70    1.90
   3   0  -8    6.70    1.80
  -3   0  -8   11.10    1.30
   3   0  -8    8.70    2.00
   3   0   8    8.70    1.90
  -4   0   8 1031.00   27.50
   4   0   8 1001.00   27.00
  -4   0   8 1008.40   27.50
  -4   0  -8  989.30   26.40
  -4   0  -8 1008.40   26.70
   4   0  -8 1014.20   27.00
   4   0   8  998.80   27.00
   4   0  -8  988.70   27.00
   5   0   8   89.69    5.10
  -5   0  -8   80.69    4.30
  -5   0   8   81.59    5.10
  -5   0   8   90.89    5.10
  -5   0  -8   84.79    4.50
   5   0  -8   82.99    4.80
   5   0  -8   81.39    5.00
   5   0   8   81.09    4.90
  -6   0  -8   75.29    4.80
  -6   0  -8   66.59    4.60
   6   0  -8   74.39    5.10
   6   0   8   75.09    5.40
   6   0  -8   84.29    5.30
  -6   0   8   69.69    5.80
   6   0   8   74.29    5.50
   7   0   8  172.98    8.80
   7   0   8  191.28    8.50
  -7   0  -8  175.08    7.70
   7   0  -8  183.78    8.40
  -7   0   8  175.08    9.00
  -7   0   8  187.58    9.10
   7   0  -8  180.38    8.60
  -7   0  -8  196.18    7.90
   8   0  -8    2.20    3.50
  -8   0  -8    0.20    3.00
  -8   0  -8   -1.90    2.80
   8   0  -8   -0.20    3.00
   8   0   8   -1.30    3.20
  -8   0   8   -1.80    2.90
   8   0   8    0.20    3.10
  -8   0   8    1.00    3.20
  -9   0  -8   12.20    3.30
  -9   0   8    8.90    4.50
   9   0   8    9.20    4.70
   9   0  -8    8.20    3.60
   9   0  -8   10.80    4.10
  -9   0  -8    6.50    4.00
   0  -1   8  437.96   11.00
   0  -1   8  427.06   11.00
  -1   1   8  221.98    6.30
   1  -1   8  222.98    5.90
   1  -1   8  222.38    5.90
  -1   1   8  221.18    6.20
  -1  -1   8  214.68    6.30
  -1  -1   8  219.08    6.30
   2  -1   8  474.85   13.10
  -2   1   8  500.15   13.50
   2   1  -8  491.45   13.00
  -2   1   8  496.45   13.40
   2  -1   8  449.95   13.30
   2   1   8  471.35   13.00
   2  -1  -8  504.75   13.00
  -2  -1   8  499.55   13.60
  -2  -1   8  499.65   13.50
   2  -1  -8  490.25   12.90
   2   1   8  478.45   13.00
  -3   1   8  386.46   11.30
   3   1  -8  377.46   10.90
  -3  -1  -8  369.26   10.30
  -3  -1  -8  378.36   10.10
   3  -1   8  369.26   10.90
  -3   1   8  383.16   11.30
   3  -1   8  360.86   10.90
   3   1   8  369.36   10.80
  -3  -1   8  379.66   11.30
   3  -1  -8  366.66   10.80
  -3  -1   8  384.26   11.30
   3   1   8  387.26   10.90
  -3   1  -8  361.76   10.20
   4  -1   8  189.98    7.10
  -4  -1  -8  194.88    6.80
   4   1  -8  199.88    7.20
   4   1  -8  211.48    7.10
   4  -1   8  186.88    7.10
  -4  -1  -8  194.68    6.50
  -4   1   8  200.88    7.50
  -4   1   8  199.78    7.50
  -4  -1   8  196.58    7.30
   4   1   8  184.38    7.00
  -4   1  -8  187.48    6.50
   4   1   8  184.68    7.00
  -4  -1   8  198.38    7.40
   4  -1  -8  209.88    7.10
   4  -1  -8  206.78    7.30
  -5  -1  -8   25.40    2.80
   5  -1   8   20.60    3.20
  -5   1   8   15.70    3.10
  -5   1   8   12.90    3.10
  -5  -1  -8   13.70    2.40
   5   1  -8   13.10    2.90
   5  -1   8   18.80    3.10
   5   1  -8   20.50    2.90
  -5   1  -8   17.60    2.50
   5  -1  -8   18.10    2.80
  -5   1  -8   20.00    2.70
  -5  -1   8   16.80    3.10
   5   1   8   17.40    3.00
   5   1   8   22.90    3.20
   5  -1  -8   16.60    2.90
  -5  -1   8   20.00    3.50
   6   1  -8  127.69    6.40
   6   1  -8  117.79    6.30
  -6   1   8  130.29    6.80
  -6  -1  -8  123.19    5.90
  -6  -1  -8  123.79    5.70
   6  -1   8  114.29    6.60
   6  -1   8  120.59    6.40
   6  -1  -8  123.69    6.40
  -6   1  -8  119.39    5.80
   6  -1  -8  117.09    6.50
  -6  -1   8  124.39    8.00
   6   1   8  129.79    6.40
  -6   1  -8  127.59    6.00
   6   1   8  122.49    6.30
  -6  -1   8  127.19    6.70
  -7   1   8    6.50    3.60
   7  -1   8    8.50    3.50
   7  -1   8    5.70    3.30
  -7   1   8   18.10    4.20
   7   1  -8    7.40    3.40
  -7  -1  -8    7.20    2.80
   7   1  -8    4.90    3.10
  -7  -1  -8    7.30    2.90
   7   1   8    0.90    3.20
   7  -1  -8    6.90    3.20
  -7  -1   8   10.80    3.90
  -7   1  -8    2.10    2.80
  -7   1  -8    3.50    2.60
   7   1   8    5.10    3.20
  -7  -1   8   17.30    4.00
   7  -1  -8    8.70    3.00
   8   1  -8   12.70    4.10
   8  -1   8   15.90    4.90
  -8  -1  -8   16.90    5.00
  -8  -1  -8   10.80    3.50
  -8   1   8   19.40    4.30
   8  -1   8   15.40    4.20
   8   1  -8   10.70    3.40
  -8   1   8   17.40    4.20
   8  -1  -8   19.30    4.20
   8   1   8   15.10    4.40
  -8  -1   8   16.30    4.00
   8   1   8   10.10    4.00
   8  -1  -8   16.30    3.80
  -8  -1   8    6.90    3.90
  -8   1  -8   16.60    3.90
  -9   1   8   15.90    4.70
  -9  -1  -8   15.70    3.60
   9   1  -8   15.70    4.00
   9   1  -8   30.80    5.80
  -9  -1  -8   13.30    4.40
   9  -1   8   10.00    4.30
  -9   1  -8   15.90    3.50
   9   1   8   17.10    4.20
   9  -1  -8   17.60    5.00
  -9  -1   8    7.00    4.40
  -9   1  -8   11.60    3.90
   9  -1  -8   17.50    4.00
   0  -2   8  464.05   12.20
   0   2   8  456.65   11.90
   0   2   8  462.75   12.00
  -1   2   8  167.88    5.20
   1   2  -8  169.48    4.80
   1   2  -8  171.48    4.70
  -1   2   8  170.48    5.30
   1  -2   8  171.18    5.20
   1  -2   8  172.38    5.10
   1   2   8  170.68    4.90
   1   2   8  173.68    4.90
  -1  -2   8  183.18    5.50
   2  -2   8    7.70    1.60
  -2   2   8    4.80    1.70
   2   2  -8    5.70    1.40
  -2   2   8    7.40    3.10
   2  -2   8    8.30    1.50
   2   2  -8    5.60    1.40
  -2  -2   8    3.20    1.50
  -2   2  -8    9.50    0.90
   2  -2  -8    7.90    2.00
   2   2   8    8.20    1.40
   2   2   8    9.40    2.30
  -2   2  -8    9.20    0.90
  -2  -2   8    6.70    1.80
   2  -2  -8    6.00    1.30
   3  -2   8  519.35   14.30
  -3  -2  -8  494.55   13.40
   3   2  -8  503.95   14.10
   3   2  -8  490.05   14.20
   3  -2   8  501.75   14.20
  -3   2   8  504.25   14.50
  -3   2   8  490.75   14.50
  -3  -2   8  511.05   14.60
  -3   2  -8  504.05   13.60
   3   2   8  494.15   14.00
  -3  -2   8  488.25   14.40
   3  -2  -8  518.15   14.70
  -3   2  -8  510.25   13.60
   3  -2  -8  503.25   14.10
   3   2   8  499.15   14.10
  -4   2   8  580.64   17.00
   4   2  -8  578.64   16.60
  -4   2   8  567.24   16.90
   4  -2   8  567.64   16.60
  -4  -2  -8  592.34   15.90
   4  -2   8  572.84   16.60
   4   2  -8  574.14   16.40
  -4   2  -8  573.74   16.00
   4   2   8  576.34   16.50
  -4  -2   8  579.04   16.90
   4   2   8  578.64   16.50
  -4   2  -8  566.54   15.90
   4  -2  -8  588.54   16.50
  -4  -2   8  577.64   16.80
   4  -2  -8  582.54   16.50
   5   2  -8   14.20    2.90
   5  -2   8    9.30    2.90
  -5   2   8    7.10    2.80
   5   2  -8   16.80    3.00
  -5  -2  -8    8.90    2.40
  -5  -2  -8   13.10    2.30
   5  -2   8    7.30    2.60
  -5  -2   8    9.80    2.80
  -5   2  -8    8.30    2.30
   5  -2  -8   13.80    2.90
  -5   2  -8    6.50    2.20
   5  -2  -8    6.70    2.50
   5   2   8   10.90    2.70
   5   2   8    9.60    2.70
   6   2  -8   50.99    4.80
  -6   2   8   56.29    5.40
   6   2  -8   55.99    4.70
  -6  -2  -8   46.10    4.10
   6  -2   8   42.90    4.60
   6  -2   8   39.00    4.30
  -6  -2  -8   47.70    4.20
  -6   2   8   43.40    4.70
  -6  -2   8   52.69    5.30
  -6  -2   8   51.99    4.80
   6   2   8   44.40    4.60
  -6   2  -8   42.90    4.30
   6  -2  -8   42.70    4.50
  -6   2  -8   50.39    4.10
   6   2   8   41.70    4.40
   6  -2  -8   49.80    4.60
   7   2  -8   37.40    4.50
  -7   2   8   39.00    4.90
  -7   2   8   41.70    5.30
  -7  -2  -8   33.00    4.10
  -7  -2  -8   31.90    3.80
   7   2  -8   37.50    4.70
   7  -2   8   38.80    4.80
   7  -2   8   29.60    4.30
   7   2   8   35.40    4.50
   7  -2  -8   38.60    4.60
   7   2   8   31.60    4.60
  -7  -2   8   41.70    5.00
  -7   2  -8   30.50    3.80
   7  -2  -8   28.70    4.50
  -7  -2   8   38.00    4.70
  -7   2  -8   35.50    4.10
   8   2  -8    6.70    3.90
  -8   2   8    2.80    3.40
  -8   2   8   10.60    4.00
  -8  -2  -8    6.90    3.30
   8   2  -8    3.10    3.40
  -8  -2  -8    9.60    3.30
   8  -2   8    8.20    3.40
  -8  -2   8    7.40    3.70
   8   2   8    0.40    3.50
  -8  -2   8    7.50    3.60
  -8   2  -8    6.20    3.20
  -8   2  -8    7.20    3.20
   8  -2  -8    9.40    3.50
   8  -2  -8    7.80    3.80
  -9  -2  -8   -1.30    3.00
   9   2  -8    1.20    3.20
  -9   2   8    7.80    4.00
   9  -2   8    4.40    3.70
  -9  -2  -8   10.20    3.70
  -9  -2   8   10.10    4.40
  -9   2  -8    4.00    2.90
  -9   2  -8    0.90    3.30
   9  -2  -8    1.20    6.20
   9   2   8   -0.80    3.50
   9  -2  -8    1.70    3.30
   0   3  -8  241.38    6.50
   0   3  -8  233.98    6.50
   0   3   8  243.48    7.00
   0  -3   8  235.58    7.10
   0  -3   8  242.28    7.10
   0   3   8  241.88    6.90
   1  -3   8  275.07    8.00
   1   3  -8  288.07    7.80
   1  -3   8  274.77    8.00
  -1   3   8  281.37    8.10
  -1   3   8  273.17    8.10
  -1   3  -8  267.67    7.40
   1  -3  -8  277.87    7.40
   1  -3  -8  282.07    7.40
  -1   3  -8  273.07    7.40
  -1  -3   8  275.07    8.20
   1   3   8  265.27    7.80
   1   3   8  265.67    8.20
  -1  -3   8  268.17    8.20
   2  -3   8  189.48    6.30
  -2  -3  -8  193.88    5.40
  -2   3   8  191.28    6.50
   2   3  -8  193.58    6.20
  -2   3   8  194.88    6.50
   2   3  -8  191.68    6.20
  -2  -3  -8  193.98    5.30
   2  -3   8  186.98    6.30
   2   3   8  195.58    6.20
  -2  -3   8  198.98    6.60
  -2   3  -8  191.88    5.80
   2   3   8  184.78    6.20
   2  -3  -8  190.58    6.00
  -2  -3   8  184.98    6.50
   2  -3  -8  194.08    6.00
  -3   3   8  338.47   10.50
  -3  -3  -8  334.97    9.50
   3   3  -8  328.97   10.10
   3  -3   8  328.37   10.20
   3   3  -8  327.97   10.10
   3  -3   8  341.67   10.30
  -3   3   8  328.67   10.50
  -3  -3  -8  329.87    9.40
   3  -3  -8  329.87   10.00
   3   3   8  327.77   10.10
  -3   3  -8  342.07    9.70
  -3   3  -8  336.87    9.60
  -3  -3   8  327.57   10.40
   3   3   8  337.77   10.10
  -3  -3   8  331.57   10.40
   3  -3  -8  336.87   10.00
   4  -3   8   20.80    2.90
  -4   3   8   18.00    2.90
   4   3  -8   19.10    2.60
  -4  -3  -8   17.40    2.20
   4  -3   8   18.40    2.90
  -4   3   8   15.70    3.00
   4   3  -8   15.90    2.80
  -4  -3  -8   19.90    2.20
   4   3   8   20.80    2.80
  -4   3  -8   18.20    2.30
   4  -3  -8   17.40    2.70
  -4  -3   8   17.90    2.90
   4  -3  -8   14.00    2.50
  -4   3  -8   14.70    2.20
  -4  -3   8   17.60    2.90
   4   3   8   14.60    2.50
   5   3  -8   39.60    3.80
  -5   3   8   33.50    4.00
  -5  -3  -8   33.10    3.30
  -5   3   8   33.30    4.00
   5   3  -8   33.90    3.90
   5  -3   8   45.50    4.30
   5  -3   8   30.80    3.80
  -5  -3  -8   36.80    3.40
  -5  -3   8   32.80    3.80
   5   3   8   37.00    3.80
  -5   3  -8   34.70    3.50
   5  -3  -8   37.00    3.90
  -5   3  -8   36.60    3.40
  -5  -3   8   30.60    3.80
   5  -3  -8   37.70    3.80
   5   3   8   37.50    3.90
  -6   3   8   42.50    4.80
   6   3  -8   44.30    4.60
   6  -3   8   51.99    5.10
  -6  -3  -8   46.80    4.20
   6   3  -8   39.30    4.30
  -6   3   8   46.20    5.00
  -6  -3  -8   43.80    4.10
  -6  -3   8   39.10    4.60
   6  -3  -8   42.30    4.30
   6  -3  -8   50.39    4.70
  -6  -3   8   42.50    4.60
  -6   3  -8   44.80    4.30
   6   3   8   48.70    5.00
   6   3   8   46.30    4.70
  -6   3  -8   41.40    4.00
  -7  -3  -8   12.00    3.30
   7  -3   8   19.30    4.10
  -7  -3  -8   13.90    3.20
  -7   3   8   18.90    4.20
   7   3  -8    8.40    3.00
   7  -3   8   16.60    3.90
   7   3  -8   12.40    3.50
  -7   3   8   24.30    4.50
  -7  -3   8   14.30    3.60
   7   3   8   12.80    3.60
  -7  -3   8   11.20    3.60
   7  -3  -8   16.30    3.80
   7   3   8   11.60    3.60
  -7   3  -8    9.60    3.10
  -7   3  -8   12.90    3.30
   7  -3  -8    8.60    3.30
  -8  -3  -8    1.60    3.00
   8  -3   8    6.70    3.40
   8   3  -8    2.30    7.30
   8  -3   8    1.80    3.60
   8   3  -8    4.00    3.30
  -8   3   8    4.20    3.40
  -8   3   8    6.90    4.00
  -8  -3  -8    1.60    2.80
   8  -3  -8    2.80    3.90
  -8   3  -8   -0.60    2.50
  -8  -3   8   -3.90    3.30
  -8  -3   8    2.20    3.70
  -8   3  -8   -0.60    2.90
   8   3   8    0.80    4.10
   8   3   8    1.10    3.60
   8  -3  -8    3.20    3.20
   0   4  -8   19.50    1.80
   0   4  -8   18.70    1.80
   0   4   8   18.80    2.00
   0  -4   8   19.50    2.10
   0  -4  -8   15.20    1.50
   0   4   8   17.80    2.00
   0  -4  -8   17.10    1.60
   0  -4   8   17.60    2.10
  -1   4   8   37.40    2.70
  -1   4   8   40.10    2.90
   1   4  -8   41.30    2.70
  -1  -4  -8   40.20    2.00
  -1  -4  -8   40.30    1.90
   1  -4   8   42.90    2.90
   1  -4   8   42.20    2.90
   1   4  -8   36.60    2.50
  -1  -4   8   38.70    3.00
  -1   4  -8   41.00    2.50
   1   4   8   36.00    2.60
   1  -4  -8   38.50    2.40
  -1   4  -8   38.90    2.30
  -1  -4   8   41.50    2.90
   1   4   8   37.90    3.00
   1  -4  -8   42.50    2.20
  -2   4   8  260.57    8.40
  -2  -4  -8  249.58    8.40
   2  -4   8  255.17    8.30
   2   4  -8  268.07    8.20
   2   4  -8  273.37    8.20
   2  -4   8  249.88    8.30
  -2   4   8  269.87    8.50
  -2  -4  -8  252.37    7.40
  -2   4  -8  248.68    7.70
  -2   4  -8  252.87    7.80
  -2  -4   8  267.07    8.60
   2   4   8  263.27    8.10
   2   4   8  258.37    8.10
   2  -4  -8  274.77    8.00
   2  -4  -8  262.07    8.00
  -2  -4   8  268.07    8.50
  -3  -4  -8  203.78    6.40
  -3  -4  -8  201.78    6.40
   3   4  -8  193.88    7.00
  -3   4   8  203.58    7.40
   3   4  -8  191.98    6.90
   3  -4   8  194.08    7.10
  -3   4   8  199.38    7.40
   3  -4   8  191.98    7.10
   3   4   8  204.28    7.00
   3   4   8  194.48    6.90
  -3   4  -8  196.18    6.70
  -3   4  -8  196.98    6.50
  -3  -4   8  195.18    7.30
   3  -4  -8  192.28    6.80
  -3  -4   8  180.98    7.20
   3  -4  -8  197.08    6.90
   4   4  -8  245.08    9.00
  -4   4   8  261.17    9.40
  -4  -4  -8  265.97    8.30
  -4   4   8  274.27    9.60
  -4  -4  -8  261.87    8.40
   4  -4   8  254.77    9.20
   4  -4   8  257.07    9.20
   4   4  -8  261.67    9.00
  -4  -4   8  251.47    9.30
   4   4   8  265.27    9.00
  -4   4  -8  255.57    8.50
   4   4   8  262.77    9.00
   4  -4  -8  264.77    8.90
  -4   4  -8  258.17    8.60
  -4  -4   8  251.87    9.20
   4  -4  -8  258.77    8.90
   5  -4   8   13.60    3.20
  -5   4   8    5.60    2.90
  -5  -4  -8    6.90    2.50
  -5  -4  -8    8.50    2.40
   5   4  -8   12.60    2.90
  -5   4   8   12.40    3.40
   5   4   8    5.80    2.80
   5  -4  -8   10.50    3.10
  -5   4  -8   13.00    2.70
   5  -4  -8    9.70    2.70
  -5  -4   8   13.30    3.10
  -5   4  -8   10.10    2.60
   5   4   8    7.50    2.60
  -5  -4   8   13.10    3.30
   6  -4   8   56.09    5.00
  -6  -4  -8   56.89    4.50
   6   4  -8   62.09    5.10
  -6   4   8   65.49    5.50
   6   4  -8   52.89    4.90
  -6   4   8   63.99    5.40
  -6  -4  -8   50.29    4.80
  -6  -4   8   56.99    5.60
   6  -4  -8   52.99    5.00
  -6   4  -8   63.19    4.80
   6  -4  -8   59.19    5.30
   6   4   8   52.69    4.90
   6   4   8   58.59    5.50
  -6  -4   8   64.59    5.30
  -7   4   8   49.20    5.40
  -7   4   8   46.20    5.60
   7  -4   8   58.89    5.80
   7   4  -8   48.40    4.90
  -7  -4  -8   49.40    4.80
  -7  -4  -8   43.80    4.30
   7  -4   8   42.70    5.00
   7   4   8   50.69    5.30
  -7   4  -8   43.20    4.60
  -7  -4   8   48.10    5.20
   7  -4  -8   56.99    5.40
  -7   4  -8   43.50    4.60
   7   4   8   53.19    5.50
  -7  -4   8   45.00    5.10
  -8  -4  -8   14.60    3.50
   8  -4   8   18.10    4.30
   8   4  -8   12.10    3.50
  -8   4   8   26.00    4.70
   8  -4   8   18.40    4.20
  -8   4   8   22.90    4.50
  -8  -4  -8   17.00    3.60
  -8  -4   8   21.70    4.20
  -8  -4   8   19.60    4.70
   8   4   8   20.00    4.50
   8   4   8   19.50    4.40
   8  -4  -8   14.30    3.90
  -8   4  -8   15.30    3.60
   0  -5   8  990.20   26.40
   0   5   8 1002.90   26.30
   0  -5  -8  981.80   25.60
   0  -5  -8  985.00   25.70
   0  -5   8  990.20   26.40
   0   5  -8 1022.30   26.20
   0   5   8  973.80   26.20
   0   5  -8  971.40   25.90
  -1   5   8   58.99    3.50
  -1  -5  -8   56.29    2.80
   1   5  -8   55.09    3.30
   1  -5   8   61.19    3.50
  -1   5   8   53.79    3.60
   1  -5   8   59.49    3.60
  -1  -5  -8   54.79    2.80
   1   5  -8   52.59    3.30
  -1  -5   8   52.59    3.60
  -1  -5   8   58.59    3.40
   1  -5  -8   60.39    3.00
  -1   5  -8   54.49    3.50
   1   5   8   55.29    3.30
  -1   5  -8   57.79    3.10
   1   5   8   56.39    3.30
   1  -5  -8   59.69    3.10
  -2   5   8  124.79    5.60
   2  -5   8  134.89    5.40
  -2  -5  -8  136.79    4.80
  -2   5   8  139.99    5.70
   2   5  -8  131.59    5.30
  -2  -5  -8  143.89    4.90
   2   5  -8  127.89    5.30
   2  -5   8  144.49    5.60
  -2   5  -8  149.19    5.30
  -2   5  -8  134.99    5.00
  -2  -5   8  124.49    5.50
   2  -5  -8  131.69    5.30
  -2  -5   8  126.39    5.40
   2   5   8  137.09    5.40
   2  -5  -8  133.19    5.10
   2   5   8  133.59    5.30
   3   5  -8   15.00    2.40
  -3  -5  -8   18.40    2.30
   3   5  -8   18.90    2.70
   3  -5   8   18.10    2.60
  -3   5   8   20.80    3.00
  -3  -5  -8   21.00    2.30
  -3   5   8   20.00    3.10
   3  -5   8   25.90    3.10
  -3  -5   8   21.00    3.10
  -3   5  -8   24.80    2.60
   3   5   8   21.60    2.70
   3  -5  -8   22.50    2.70
  -3   5  -8   22.70    2.60
   3   5   8   14.20    2.40
  -3  -5   8   20.70    3.00
  -4   5   8   53.69    4.30
   4  -5   8   53.39    4.50
   4  -5   8   48.70    4.40
   4   5  -8   54.79    4.50
  -4  -5  -8   54.59    3.70
  -4   5   8   50.99    4.70
  -4  -5  -8   53.29    3.80
   4   5  -8   53.89    4.20
  -4   5  -8   51.49    3.80
   4  -5  -8   56.99    4.20
  -4  -5   8   56.09    4.70
   4   5   8   50.89    4.20
   4  -5  -8   58.39    4.20
   4   5   8   54.09    4.20
  -4   5  -8   54.59    3.90
  -4  -5   8   62.79    7.20
  -5   5   8   36.30    4.20
   5  -5   8   40.30    4.50
   5  -5   8   33.10    4.20
  -5  -5  -8   31.20    3.60
   5   5  -8   44.60    4.30
  -5  -5  -8   35.60    3.40
   5   5  -8   34.70    4.10
  -5   5   8   28.60    5.00
   5   5   8   30.30    3.80
  -5   5  -8   33.90    3.60
   5   5   8   33.40    4.10
   5  -5  -8   41.50    5.00
  -5  -5   8   38.50    4.40
   5  -5  -8   38.40    3.90
  -5   5  -8   33.60    3.70
  -6   5   8   36.80    4.90
  -6   5   8   30.10    4.60
   6  -5   8   33.00    4.50
   6  -5   8   41.00    4.90
  -6  -5  -8   36.50    3.80
   6   5  -8   39.50    4.70
   6   5  -8   37.10    5.00
   6  -5  -8   33.50    4.40
  -6  -5   8   33.40    4.70
   6   5   8   45.80    4.80
   6   5   8   35.60    4.50
   6  -5  -8   36.30    4.30
  -6  -5   8   36.00    4.60
  -6   5  -8   38.40    4.10
  -6   5  -8   35.30    4.00
   7  -5   8   10.50    3.50
  -7  -5  -8   12.00    3.20
   7  -5   8   24.30    4.30
   7   5  -8   10.90    3.70
  -7  -5  -8    7.70    3.30
  -7   5   8   19.90    4.10
  -7   5   8    7.70    4.00
   7  -5  -8   10.90    3.40
  -7  -5   8   13.50    4.00
  -7   5  -8   17.20    3.60
   7   5   8   16.50    3.90
   7   5   8   19.00    3.80
  -8  -5  -8   28.40    4.10
   8  -5   8   30.80    4.70
   8   5  -8   27.20    4.60
   8   5  -8   15.70    4.10
   8  -5   8   27.40    4.80
   8  -5  -8   19.60    4.40
   8  -5  -8   14.60    3.90
  -8   5  -8   18.30    3.90
   8   5   8   12.80    4.20
   8   5   8   24.20    4.80
   0  -6   8   95.89    4.70
   0   6   8   93.29    4.60
   0   6  -8   93.09    4.50
   0   6   8   97.69    4.60
   0  -6   8   96.29    4.70
   0  -6  -8   95.49    4.00
   0   6  -8   97.99    4.30
   1   6  -8   94.09    4.40
  -1   6   8  103.29    4.80
  -1  -6  -8   96.99    4.00
   1   6  -8   96.39    4.40
   1  -6   8   91.19    4.50
  -1   6   8   89.39    4.70
  -1  -6   8  100.79    4.80
  -1  -6   8   86.19    4.50
  -1   6  -8   90.79    4.30
   1   6   8   86.79    4.50
   1  -6  -8   96.99    4.20
   1   6   8   87.99    4.50
   1  -6  -8   96.69    4.30
  -1   6  -8   92.19    4.40
  -2   6   8  517.75   15.70
  -2  -6  -8  535.05   14.90
   2   6  -8  528.45   15.50
   2  -6   8  536.55   15.70
  -2  -6  -8  543.35   15.00
   2  -6   8  545.85   15.80
   2   6  -8  517.45   15.40
  -2   6   8  535.85   15.80
   2  -6  -8  523.65   15.30
   2  -6  -8  515.55   15.20
   2   6   8  548.55   15.60
  -2   6  -8  555.54   15.40
  -2  -6   8  532.85   15.80
   2   6   8  552.64   15.60
  -2   6  -8  537.15   15.20
  -2  -6   8  539.45   15.90
   3  -6   8   43.20    3.90
  -3   6   8   62.99    4.70
   3   6  -8   59.99    4.10
  -3  -6  -8   44.80    3.50
  -3   6   8   55.09    4.20
   3   6  -8   55.99    4.20
  -3  -6  -8   47.60    3.60
   3  -6   8   54.39    4.30
  -3   6  -8   50.49    3.80
   3   6   8   47.40    4.00
   3  -6  -8   63.79    4.10
   3  -6  -8   47.80    3.90
   3   6   8   50.19    4.00
  -3   6  -8   48.80    3.90
  -3  -6   8   59.19    4.50
  -3  -6   8   58.89    4.60
   4  -6   8  130.39    6.70
   4   6  -8  135.29    6.40
   4   6  -8  141.19    6.70
  -4   6   8  134.49    6.60
  -4   6   8  130.89    6.90
  -4  -6  -8  130.99    5.90
  -4  -6  -8  133.39    5.80
  -4  -6   8  132.39    6.60
  -4  -6   8  132.19    6.80
   4  -6  -8  137.19    6.20
   4  -6  -8  133.29    6.30
   4   6   8  128.79    6.30
   4   6   8  128.19    6.50
  -4   6  -8  129.29    6.00
  -4   6  -8  132.19    6.10
  -5  -6  -8  126.59    6.00
  -5  -6  -8  108.29    5.80
   5  -6   8  118.09    6.90
  -5   6   8  137.89    7.40
   5   6  -8  125.39    6.60
   5   6  -8  130.59    6.90
  -5   6   8  119.39    6.80
  -5  -6   8  124.69    7.20
   5  -6  -8  125.49    6.50
   5   6   8  113.39    6.50
   5   6   8  111.89    6.70
  -5  -6   8  119.19    6.90
   5  -6  -8  130.09    6.60
  -5   6  -8  123.69    6.40
  -5   6  -8  122.59    7.20
   6  -6   8   30.00    4.30
   6   6  -8   44.40    5.00
  -6  -6  -8   23.00    3.70
  -6   6   8   31.70    4.60
  -6  -6  -8   35.60    3.80
   6   6  -8   35.00    4.40
   6  -6   8   36.30    4.90
  -6   6   8   33.10    4.80
   6   6   8   42.60    4.90
   6   6   8   35.10    4.70
  -6  -6   8   33.00    4.60
   6  -6  -8   31.70    4.30
  -6  -6   8   32.30    4.50
   6  -6  -8   40.40    4.70
  -6   6  -8   38.20    4.30
  -6   6  -8   36.40    4.20
  -7   6   8    4.80    3.50
   7  -6   8    2.00    3.20
  -7  -6  -8    8.70    3.30
  -7   6   8    5.00    3.80
   7   6  -8    8.40    3.40
   7   6  -8    3.80    3.80
   7   6   8    7.80    3.80
   7  -6  -8    3.90    3.30
  -7   6  -8    6.60    3.10
  -7  -6   8    7.10    3.40
  -7   6  -8    6.90    3.20
   7   6   8    7.80    3.60
  -7  -6   8    7.90    3.90
   8  -6   8    3.80    5.60
   8   6  -8    0.70    3.40
  -8   6   8    5.50    4.00
   8   6  -8    2.10    3.30
  -8  -6  -8    0.90    2.70
  -8   6  -8    5.80    3.50
  -8  -6   8    6.00    4.10
   8   6   8    3.00    3.70
   8  -6  -8    4.20    3.30
  -8   6  -8    3.10    3.20
   8  -6  -8   14.10    4.00
   0  -7  -8   92.39    4.30
   0  -7   8   90.09    5.00
   0  -7   8   93.59    5.10
   0  -7  -8   98.89    4.60
   0   7   8   94.09    4.70
   0   7  -8   93.49    4.70
   0   7   8   92.09    4.70
   0   7  -8   91.29    4.70
   1   7  -8  143.69    5.90
  -1   7   8  136.99    6.10
  -1  -7  -8  137.39    5.40
  -1  -7  -8  135.19    5.50
   1  -7   8  141.59    6.10
  -1   7   8  134.09    6.10
   1  -7   8  149.19    6.30
   1   7  -8  133.19    5.90
   1  -7  -8  146.99    5.60
  -1  -7   8  153.38    6.30
  -1   7  -8  142.79    5.80
   1  -7  -8  144.59    5.80
   1   7   8  144.89    6.10
  -1   7  -8  139.59    6.00
  -1  -7   8  151.38    6.40
   1   7   8  150.38    6.10
  -2   7   8  289.17   10.20
   2   7  -8  298.37   10.10
  -2  -7  -8  318.87    9.70
  -2   7   8  301.67   10.30
   2  -7   8  306.67   10.40
  -2  -7  -8  308.67    9.60
   2  -7   8  316.47   10.60
   2   7  -8  286.17   10.00
   2  -7  -8  299.57   10.00
  -2   7  -8  315.47   10.10
   2   7   8  308.87   10.30
  -2   7  -8  303.57    9.90
  -2  -7   8  312.27   10.50
  -2  -7   8  309.87   10.60
   2  -7  -8  305.17    9.90
   2   7   8  310.07   10.30
   3  -7   8  204.08    8.10
  -3   7   8  192.68    7.90
  -3  -7  -8  185.08    7.20
   3   7  -8  181.18    7.70
   3  -7   8  192.98    8.70
  -3  -7  -8  191.08    7.10
   3   7  -8  203.78    7.80
   3  -7  -8  191.38    7.40
   3   7   8  184.68    7.50
  -3   7  -8  182.48    7.30
  -3   7  -8  190.78    7.30
   3   7   8  192.08    7.80
   3  -7  -8  180.58    7.50
  -3  -7   8  174.88    7.70
  -3  -7   8  182.38    7.80
  -4   7   8   60.19    6.00
   4  -7   8   65.29    5.50
   4  -7   8   66.69    5.60
  -4  -7  -8   66.09    4.70
   4   7  -8   70.29    5.20
   4   7  -8   65.59    5.30
  -4  -7  -8   57.19    4.50
  -4   7   8   62.79    5.10
  -4   7  -8   69.49    4.90
   4  -7  -8   70.39    5.10
   4   7   8   65.19    4.90
   4   7   8   79.69    5.30
  -4  -7   8   64.79    5.00
  -4   7  -8   60.79    4.70
   5  -7   8   -2.10    3.10
  -5  -7  -8    0.70    4.10
   5  -7   8    1.00    3.20
  -5   7   8    1.50    3.10
   5   7  -8    1.50    3.20
  -5   7   8    0.80    3.00
   5   7  -8    2.50    3.30
  -5  -7  -8    3.60    2.50
  -5  -7   8    0.30    3.00
  -5  -7   8    1.30    3.00
   5   7   8    3.60    2.90
   5   7   8   -2.70    2.70
  -5   7  -8    7.60    3.10
   5  -7  -8   -1.60    2.70
   5  -7  -8    0.10    2.70
  -5   7  -8    3.30    2.70
  -6  -7  -8    8.40    3.10
   6  -7   8   22.50    4.00
  -6   7   8    9.10    4.00
  -6  -7  -8    6.40    2.80
  -6   7   8   12.50    3.80
   6   7  -8   10.00    3.40
   6  -7   8   10.70    4.00
  -6  -7   8    8.30    3.50
  -6  -7   8   11.20    3.70
   6  -7  -8    0.20    2.80
  -6   7  -8    6.30    3.70
   6  -7  -8    9.50    3.00
   6   7   8   10.60    3.30
  -6   7  -8    9.00    3.30
   7  -7   8    7.80    3.60
   7   7  -8   12.30    3.40
  -7   7   8    4.30    3.60
  -7  -7  -8    8.80    3.50
  -7  -7  -8    2.70    3.00
  -7   7   8    5.10    3.60
   7  -7   8   11.40    4.10
  -7   7  -8    5.50    3.30
   7  -7  -8   15.00    3.60
   7  -7  -8   11.60    3.80
  -7  -7   8   12.10    4.00
   7   7   8   11.10    3.80
   7   7   8    4.00    3.70
  -7  -7   8   10.00    3.80
  -8  -7  -8    8.60    3.50
  -8  -7  -8    2.10    2.90
   8   7  -8    4.20    3.50
  -8   7   8    5.10    3.40
   8  -7   8    0.60    3.30
  -8  -7   8    1.60    3.40
   8   7   8    6.90    4.10
   8  -7  -8    2.90    3.20
  -8   7  -8    4.80    4.00
  -8   7  -8    1.80    3.20
   8  -7  -8   -0.50    3.70
   0   8   8  123.29    6.10
   0  -8   8  130.49    6.20
   0  -8  -8  127.59    5.70
   0   8   8  120.59    6.00
   0  -8   8  114.69    5.90
   0   8  -8  126.29    5.80
   0   8  -8  126.89    5.80
   0  -8  -8  125.49    5.50
   1   8  -8    6.80    2.60
   1  -8   8    6.90    2.80
  -1  -8  -8    5.70    2.20
  -1  -8  -8    5.80    2.20
  -1   8   8    8.20    2.70
  -1   8   8    7.10    2.80
   1  -8   8    7.20    2.60
   1   8  -8    4.30    2.40
   1  -8  -8    3.40    2.20
  -1   8  -8    5.90    2.50
  -1  -8   8    5.60    2.50
  -1  -8   8    4.10    3.00
   1   8   8    5.30    2.40
   1   8   8    8.60    2.70
   1  -8  -8    8.20    2.40
  -1   8  -8    6.80    2.50
   2   8  -8   15.30    3.00
   2  -8   8   18.10    3.30
  -2  -8  -8   16.30    2.70
  -2  -8  -8   17.80    2.70
   2   8  -8   17.00    3.10
  -2   8   8   17.10    3.50
  -2  -8   8   17.50    3.10
   2  -8  -8   15.40    3.00
  -2  -8   8   15.00    3.00
   2  -8  -8   15.90    2.90
   2   8   8   18.40    2.90
   2   8   8   21.30    3.40
  -2   8  -8   17.50    3.10
  -2   8  -8   26.00    3.20
  -3  -8  -8   14.10    2.80
  -3   8   8   14.00    3.60
   3   8  -8   17.20    3.30
  -3  -8  -8   19.50    3.00
   3  -8   8   19.20    3.50
   3   8  -8   21.20    3.40
   3  -8   8   14.90    3.30
  -3   8   8   13.50    3.50
  -3  -8   8   18.00    3.60
  -3  -8   8   13.20    4.10
   3   8   8   15.70    3.30
  -3   8  -8   16.10    3.20
   3  -8  -8   10.20    3.00
   3  -8  -8   10.20    3.00
   3   8   8   15.10    3.10
  -3   8  -8   15.70    3.00
   4  -8   8   81.89    5.80
  -4  -8  -8   78.79    5.00
  -4   8   8   87.49    6.30
   4   8  -8   80.39    5.50
  -4  -8  -8   88.29    5.20
   4   8  -8   84.79    5.70
   4  -8   8   80.59    5.70
  -4   8   8   90.59    6.00
  -4   8  -8   82.29    5.90
   4   8   8   93.99    8.70
   4  -8  -8   88.39    5.90
  -4   8  -8   78.89    5.60
   4   8   8   69.89    5.80
   4  -8  -8   81.59    5.80
  -4  -8   8   83.69    5.70
  -4  -8   8   90.79    6.30
  -5   8   8  131.19    7.90
   5  -8   8  139.19    7.80
  -5  -8  -8  137.79    6.60
   5   8  -8  137.89    7.60
  -5  -8  -8  130.49    6.80
   5   8  -8  139.19    7.00
   5  -8   8  128.79    7.30
  -5   8   8  125.69    7.40
  -5  -8   8  141.99    7.90
   5   8   8  132.49    7.40
   5   8   8  139.49    7.70
  -5  -8   8  130.99    7.60
  -5   8  -8  120.29    6.80
  -5   8  -8  131.79    7.00
   5  -8  -8  150.28    8.70
   6  -8   8   81.89    6.90
  -6   8   8   92.89    7.20
  -6  -8  -8   74.09    5.80
  -6  -8  -8   83.39    6.30
   6  -8   8   78.99    6.30
   6   8  -8   77.19    5.80
  -6   8  -8   76.49    5.80
   6   8   8   79.59    6.40
  -6   8  -8   71.29    5.80
  -6  -8   8   68.89    6.70
   6   8   8   82.59    6.40
   6  -8  -8   90.59    5.90
  -6  -8   8   73.19    6.10
   7  -8   8   12.60    4.10
   7   8  -8   16.50    4.20
   7   8  -8   13.00    3.80
  -7  -8  -8   11.30    3.40
   7  -8   8   10.60    3.40
   7   8   8   11.70    4.20
   7   8   8    7.80    3.90
   7  -8  -8   14.70    3.90
   7  -8  -8   10.90    3.40
  -7   8  -8   13.00    4.60
  -7   8  -8   14.80    3.90
   0  -9   8    3.10    2.80
   0  -9   8    2.30    2.60
   0   9   8    6.40    2.60
   0   9  -8    3.80    2.70
   0  -9  -8    1.90    2.40
   0   9  -8    2.70    2.40
   0  -9  -8    5.90    2.50
   1   9  -8   11.50    2.90
  -1   9   8   19.80    3.60
  -1  -9  -8   10.50    2.70
  -1  -9  -8    8.00    2.50
   1  -9   8    8.10    3.00
  -1   9   8    7.80    3.20
   1  -9   8    9.60    3.00
   1   9   8    7.60    3.00
  -1  -9   8   14.90    3.10
   1  -9  -8   14.40    3.00
  -1   9  -8    7.70    2.80
  -1  -9   8    9.70    3.10
  -1   9  -8   10.10    2.90
   1   9   8   12.50    3.10
   1  -9  -8   13.30    2.90
  -2   9   8   21.40    3.80
   2  -9   8   34.30    4.20
  -2   9   8   27.80    4.20
   2   9  -8   23.90    3.60
   2  -9   8   28.40    4.60
  -2  -9  -8   28.90    3.40
  -2  -9  -8   33.00    3.50
  -2  -9   8   33.80    4.00
   2  -9  -8   22.10    3.40
   2  -9  -8   29.20    3.80
   2   9   8   32.30    3.90
  -2   9  -8   26.80    3.70
   2   9   8   31.70    3.90
   3  -9   8   78.79    6.10
   3  -9   8   75.99    5.60
  -3  -9  -8   78.69    5.20
  -3   9   8   86.29    6.30
   3   9  -8   73.99    5.60
  -3   9   8   82.39    6.20
  -3  -9  -8   80.39    5.00
   3   9  -8   64.59    5.40
  -3   9  -8   78.19    5.60
   3  -9  -8   76.49    5.40
   3   9   8   76.39    6.10
  -3  -9   8   77.89    5.90
   3  -9  -8   65.49    5.30
  -3  -9   8   74.09    6.00
   3   9   8   88.09    6.00
  -3   9  -8   71.79    5.30
  -4   9   8    8.30    3.80
  -4  -9  -8    7.90    2.90
   4   9  -8    7.00    3.50
   4   9  -8    9.80    3.50
  -4  -9  -8    2.60    2.70
   4  -9   8   10.00    3.30
   4  -9   8    8.20    3.50
  -4   9   8   12.30    3.60
   4  -9  -8    6.00    3.00
  -4  -9   8   10.70    3.50
  -4   9  -8    6.00    3.00
   4   9   8   10.90    3.30
  -4   9  -8    6.70    3.10
  -4  -9   8    6.50    3.20
   4   9   8    5.90    3.00
   4  -9  -8    6.40    3.30
  -5  -9  -8    6.80    3.00
  -5   9   8    6.70    3.80
  -5  -9  -8    3.50    2.80
   5  -9   8   -1.50    3.50
   5   9  -8    4.10    3.00
  -5   9   8    6.80    3.50
   5  -9   8    1.80    3.50
  -5   9  -8    9.30    3.50
  -5  -9   8    4.20    3.50
   5  -9  -8    5.40    3.00
   5   9   8    3.90    3.20
   5   9   8    7.10    3.30
   5  -9  -8    1.60    2.80
  -5  -9   8    1.20    2.90
  -5   9  -8   -3.40    2.90
  -6   9   8   14.30    4.50
  -6  -9  -8   10.50    3.50
   6  -9   8    8.40    4.00
   6  -9   8   16.30    4.40
  -6   9   8    9.80    4.20
   6   9  -8    9.00    3.40
  -6  -9  -8   16.10    3.60
   6  -9  -8   15.30    3.90
  -6   9  -8    8.10    3.60
   6   9   8    8.40    3.80
  -6  -9   8   17.20    4.30
  -6  -9   8   11.80    3.90
   6   9   8   15.20    4.10
   7  -9   8   27.30    5.00
   7   9  -8   25.00    5.40
  -7   9   8   27.00    5.40
  -7  -9  -8   15.20    3.60
   7   9  -8   22.00    4.10
  -7  -9  -8   25.40    4.60
  -7  -9   8   19.70    4.70
   7  -9  -8   29.10    4.80
  -7   9  -8   29.00    5.20
   7  -9  -8   21.10    4.50
  -7   9  -8   17.70    4.00
   7   9   8   18.40    4.50
   0 -10   8   18.80    3.60
   0 -10   8   13.10    3.40
   0  10   8   13.20    3.30
   0 -10  -8   24.10    3.50
   0  10  -8   19.30    3.60
   0  10  -8   17.30    3.50
  -1  10   8   84.99    6.10
  -1  10   8   79.59    5.80
   1  10  -8   73.59    5.40
   1 -10   8   75.39    5.90
   1 -10   8   83.49    5.50
   1  10  -8   87.69    5.60
  -1 -10  -8   85.29    5.40
  -1 -10   8   77.39    5.50
   1  10   8   73.09    5.40
   1 -10  -8   73.29    5.00
  -1  10  -8   86.29    5.60
   1  10   8   92.89    5.70
  -1  10  -8   80.79    5.60
  -1 -10   8   72.79    5.50
   1 -10  -8   72.59    5.30
   2  10  -8   82.59    5.70
  -2 -10  -8   75.49    5.30
  -2 -10  -8   71.69    5.80
   2 -10   8   68.49    5.30
   2 -10   8   73.19    5.60
  -2  10   8   67.69    5.90
  -2  10   8   73.89    5.60
   2  10   8   72.19    5.80
   2 -10  -8   69.29    5.20
  -2 -10   8   83.89    5.60
  -2 -10   8   80.09    5.70
   2  10   8   66.99    5.80
  -2  10  -8   65.09    5.30
   2 -10  -8   77.39    5.50
  -2  10  -8   69.49    5.50
   3 -10   8   90.19    6.50
   3 -10   8   85.79    6.30
  -3 -10  -8   94.69    5.60
   3  10  -8   84.09    6.30
  -3  10   8   95.59    6.80
  -3 -10  -8   96.59    5.70
  -3  10   8   96.59    6.80
   3  10  -8   89.89    6.30
  -3  10  -8   90.59    5.90
   3 -10  -8   98.59    6.20
  -3 -10   8  105.89    6.40
   3 -10  -8  101.49    6.30
   3  10   8   87.19    6.50
   3  10   8   81.49    6.20
  -3  10  -8   79.89    5.90
  -3 -10   8   99.39    6.20
  -4 -10  -8    9.20    3.20
   4 -10   8   11.00    3.80
  -4  10   8   13.10    4.20
   4 -10   8   11.20    3.80
  -4  10   8    8.20    3.90
  -4 -10  -8    5.80    3.10
   4  10  -8   14.70    3.60
   4 -10  -8    9.10    3.40
  -4 -10   8    7.00    3.40
  -4 -10   8   13.40    4.10
   4 -10  -8    8.50    3.40
  -4  10  -8   11.10    3.30
   4  10   8    6.30    3.50
  -4  10  -8   15.30    3.70
   4  10   8    8.80    3.30
   5 -10   8   22.10    4.80
  -5 -10  -8   23.20    3.90
   5  10  -8   16.00    4.30
   5  10  -8   27.10    4.30
  -5 -10  -8   24.40    4.10
  -5  10   8   25.50    5.00
  -5  10   8   28.00    5.10
   5 -10   8   30.30    4.90
   5  10   8   23.50    4.50
   5 -10  -8   20.30    4.00
  -5 -10   8   23.90    4.40
  -5  10  -8   24.80    4.20
  -5 -10   8   30.50    4.70
  -6 -10  -8   11.80    3.40
   6  10  -8   11.60    3.80
  -6  10   8    9.30    6.80
   6  10  -8   24.70    4.70
   6 -10  -8    6.20    3.60
   6  10   8   12.50    4.40
  -6 -10   8   19.30    5.20
   6  10   8   16.10    4.40
  -6  10  -8   13.90    4.10
   6 -10  -8   13.10    4.20
  -6  10  -8   18.60    4.10
   0 -11   8   14.40    3.90
   0 -11  -8   20.00    3.40
   0  11  -8   13.20    6.30
   0  11  -8   21.00    3.90
   0 -11   8   17.80    3.70
   0  11   8   17.60    4.00
   0  11   8   17.00    3.90
   0 -11  -8   12.20    3.30
  -1  11   8   55.09    5.10
  -1 -11  -8   60.49    5.20
   1  11  -8   52.69    5.30
   1 -11   8   51.29    5.00
   1 -11   8   58.19    5.70
  -1 -11  -8   54.09    4.80
   1  11  -8   53.79    5.20
  -1  11   8   54.39    5.40
  -1 -11   8   55.49    5.60
   1 -11  -8   55.99    5.00
  -1  11  -8   53.29    8.10
   1 -11  -8   53.39    4.90
  -1 -11   8   52.19    5.20
   1  11   8   56.19    5.20
   1  11   8   54.09    5.10
  -1  11  -8   57.29    5.30
   2  11  -8   -0.20    2.90
  -2  11   8   -1.40    3.00
   2  11  -8   -3.10    2.90
   2 -11   8    1.70    3.20
  -2  11   8   -1.10    3.00
  -2 -11  -8   -1.90    2.80
   2 -11   8   -0.90    3.00
  -2 -11  -8   -2.90    2.60
   2 -11  -8   -0.40    2.90
  -2  11  -8   -4.40    3.20
  -2 -11   8   -2.30    3.00
  -2  11  -8   -3.80    2.80
   2  11   8   -2.30    3.20
   2 -11  -8   -2.50    3.10
   2  11   8    7.30    3.20
  -2 -11   8   -4.20    2.60
   3  11  -8   33.20    4.40
  -3  11   8   31.30    4.90
  -3 -11  -8   32.60    4.10
   3 -11   8   25.40    4.50
  -3  11   8   30.70    4.90
  -3 -11  -8   30.60    3.90
   3 -11   8   22.80    4.30
   3 -11  -8   26.00    4.00
   3  11   8   32.70    4.40
  -3 -11   8   37.00    4.80
   3  11   8   38.80    5.00
   3 -11  -8   20.40    3.90
  -3  11  -8   28.00    4.00
  -3  11  -8   22.30    3.90
  -3 -11   8   30.30    4.40
  -4  11   8    9.80    3.90
   4  11  -8    2.90    3.30
  -4 -11  -8    6.40    3.30
  -4  11   8    5.70    3.60
  -4 -11  -8    0.30    3.00
   4  11  -8    6.60    3.60
   4 -11   8    6.40    4.00
   4  11   8   13.00    6.40
  -4 -11   8    6.10    3.50
   4  11   8    9.10    3.80
  -4  11  -8    6.50    3.40
   4 -11  -8    1.90    3.20
  -4 -11   8    4.80    3.40
  -5  11   8   14.20    5.00
  -5  11   8   14.30    5.00
  -5 -11  -8   11.10    3.50
   5 -11   8   13.90    4.00
   5  11  -8    6.00    3.70
   5 -11   8   10.10    4.00
   5  11  -8   17.30    3.80
   5  11   8   10.20    3.50
  -5  11  -8    5.90    3.70
   5 -11  -8   21.50    7.80
   5  11   8   15.50    4.10
   5 -11  -8    6.20    3.60
  -5  11  -8   15.60    3.90
   6 -11   8    5.00    3.60
  -6 -11  -8    7.90    3.60
   6  11  -8    2.90    3.70
   6 -11  -8    4.30    3.60
   6 -11  -8   13.60    4.20
   6  11   8    7.30    3.60
   0  12   8    5.20    3.80
   0  12  -8    7.20    3.30
   0  12  -8    0.00    1.40
   0 -12  -8    0.80    2.80
   0 -12   8    9.40    3.40
   0  12   8   -1.30    3.30
   0 -12   8    1.30    3.00
   1  12  -8   31.50    4.50
  -1 -12  -8   36.70    4.30
   1 -12   8   29.60    4.80
   1 -12   8   22.20    4.30
  -1  12   8   29.50    4.80
  -1 -12  -8   21.90    6.70
  -1  12   8   30.90    4.50
   1  12   8   29.40    4.60
  -1 -12   8   26.10    4.70
  -1  12  -8   28.90    4.40
   1  12   8   24.40    4.30
  -1 -12   8   25.20    4.20
   1 -12  -8   24.00    4.00
   1 -12  -8   22.80    4.00
  -2 -12  -8    8.70    3.20
   2  12  -8   11.30    3.70
  -2 -12  -8   14.30    3.60
  -2  12   8   14.40    4.40
   2 -12   8   10.20    3.80
  -2  12   8    8.20    4.00
   2  12   8   11.00    3.60
  -2 -12   8    9.20    5.50
   2 -12  -8    3.00    2.50
  -2 -12   8   14.90    4.20
   2 -12  -8   11.70    3.50
   2  12   8   16.80    4.00
  -2  12  -8   16.80    3.90
   3  12  -8   10.40    3.70
  -3  12   8   12.60    4.30
  -3 -12  -8   12.00    3.30
  -3  12   8   15.10    4.40
  -3 -12  -8    6.50    3.20
   3 -12   8   12.10    4.00
   3 -12   8   13.30    3.90
  -3 -12   8    8.10    3.60
  -3 -12   8   19.30    4.20
   3  12   8    7.00    3.70
   3 -12  -8    1.00    3.30
  -3  12  -8   13.80    3.80
   3  12   8    4.70    4.10
   4 -12   8   -0.20    4.60
   4  12  -8    3.70    3.60
  -4 -12  -8    6.00    3.40
  -4  12   8    4.80    4.70
   4 -12   8   -0.60    3.40
  -4  12   8   -3.30    3.90
   4  12  -8    8.70    4.00
   4 -12  -8    2.00    3.40
   4  12   8   -5.20    3.20
   4 -12  -8    1.30    3.80
  -4  12  -8    4.80    3.60
  -4  12  -8    5.50    3.30
   4  12   8   10.80    3.80
  -5 -12  -8    3.00    3.00
  -5 -12  -8    2.40    3.20
   5 -12   8   -0.90    3.90
  -5  12   8   -2.10    3.30
   5  12  -8    8.90    4.10
   5 -12  -8    6.50    3.70
  -5 -12   8    3.10    3.90
  -5  12  -8    1.90    3.50
  -5  12  -8    5.00    3.70
   5 -12  -8    1.20    3.40
   5  12   8    4.70    3.90
   0 -13  -8   14.70    3.90
   0  13  -8   11.80    3.80
   0 -13   8   21.10    4.50
   0  13   8   10.30    3.80
   0 -13   8   15.30    3.90
   0  13   8   14.00    4.10
   0  13  -8   17.60    4.20
   1 -13   8   -4.00    3.20
  -1 -13  -8    3.00    3.10
   1  13  -8    0.00    3.10
  -1  13   8   -3.60    3.10
   1 -13   8    3.20    3.80
   1  13  -8    3.80    3.20
  -1  13   8    1.20    3.10
  -1 -13   8    5.90    3.60
   1  13   8   -2.90    3.00
  -1  13  -8    5.90    3.30
  -1  13  -8    2.20    3.40
   1 -13  -8    2.20    3.30
  -1 -13   8    1.70    3.50
   2  13  -8    2.40    4.30
   2 -13   8    4.90    3.60
  -2  13   8    7.00    4.20
  -2 -13  -8    5.00    3.40
   2  13  -8    2.90    3.40
   2 -13   8   -0.20    3.40
  -2  13   8    7.00    3.80
  -2 -13   8    4.60    3.60
   2 -13  -8    1.40    3.60
   2 -13  -8    8.60    3.70
   2  13   8    6.20    3.90
  -2 -13   8    4.50    3.70
   2  13   8    1.40    3.50
  -2  13  -8    3.20    3.90
  -2  13  -8    3.80    3.40
   3  13  -8    3.30    3.60
  -3 -13  -8    7.50    3.50
   3 -13  -8    8.00    3.70
   3  13   8    2.60    4.20
  -3  13  -8    5.30    3.70
  -3  13  -8    7.90    3.90
  -3 -13   8   15.00    4.70
   3  13   8    2.90    6.00
   3 -13  -8   10.60    7.00
  -4 -13  -8   46.20    6.00
  -4 -13  -8   35.00    4.70
   4  13  -8   34.10    5.20
   4 -13   8   27.70    5.20
  -4  13   8   36.70    5.60
  -4 -13   8   36.00    5.60
   4 -13  -8   43.60    5.40
  -4  13  -8   28.60    4.80
   4  13   8   33.80    5.20
   4 -13  -8   36.90    5.00
  -4  13  -8   32.10    4.90
   0  14   8    6.50    4.50
   0 -14  -8   12.80    4.40
   0 -14   8    8.10    4.00
   0  14  -8   17.10    4.20
   0  14  -8    7.00    3.50
   0 -14  -8    0.90    3.50
   1 -14   8   -1.90    3.60
   1  14  -8   -2.10    3.50
  -1  14   8    3.30    3.80
  -1 -14  -8    1.90    3.90
  -1 -14  -8    5.70    3.60
   1  14  -8    0.30    3.20
   1  14   8    6.80    3.50
   1 -14  -8    4.70    3.70
  -1 -14   8    3.20    3.60
  -1  14  -8    0.20    3.30
  -1  14  -8    4.90    3.60
  -2  14   8    9.20    3.90
   2 -14   8    2.10    3.70
   2  14  -8   11.00    4.00
   2  14  -8    9.00    3.80
  -2 -14  -8    3.30    3.40
  -2 -14   8    4.60    3.80
   2  14   8   -5.20    3.20
   2 -14  -8    1.90    3.40
   2 -14  -8   10.90    4.00
  -2  14  -8   -4.40    3.40
  -2  14  -8    0.60    3.70
  -1   0   9  195.78    5.60
  -1   0   9  195.68    5.60
  -2   0   9  114.69    4.30
  -2   0   9  111.79    4.30
   2   0   9  113.59    3.80
   2   0  -9  110.09    3.60
   2   0   9  119.19    3.80
   2   0  -9  112.49    3.50
   3   0  -9  550.54   14.80
   3   0   9  535.95   14.90
  -3   0   9  536.55   15.30
  -3   0   9  553.14   15.30
   3   0  -9  536.85   14.80
   3   0   9  533.55   15.00
  -3   0  -9  533.75   13.70
  -4   0  -9   68.89    3.20
   4   0   9   70.79    3.90
  -4   0  -9   66.29    3.20
  -4   0   9   65.29    4.40
  -4   0   9   69.69    4.30
   4   0  -9   68.39    3.80
   4   0   9   67.29    4.00
   4   0  -9   67.29    3.90
  -5   0   9   13.90    3.80
  -5   0  -9    4.30    1.90
   5   0   9    1.40    2.50
[truncated: 315,206 more chars]
