# Supplementary material for: 4-Hy­droxy-N,N-diiso­propyl­tryptammonium hydro­fumarate
Source: IUCrdata. 2025 Jun 27;10(Pt 6):x250564. doi: 10.1107/S2414314625005644 (PMC12230601; doi:10.1107/S2414314625005644)
Supplement: Supplementary file 2 [file x-10-x250564-Isup2.hkl]

data_I                                                                          
_shelx_title ' umd2759e_a.res in P2(1)2(1)2(1)'                                 
_shelx_refln_list_code          4                                               
_shelx_F_calc_maximum      127.06                                               
_exptl_crystal_F_000       808.00                                               
_reflns_d_resolution_high  0.8187                                               
                                                                                
loop_                                                                           
 _space_group_symop_operation_xyz                                               
 'x, y, z'                                                                      
 '-x+1/2, -y, z+1/2'                                                            
 '-x, y+1/2, -z+1/2'                                                            
 'x+1/2, -y+1/2, -z'                                                            
                                                                                
_cell_length_a     7.9541                                                       
_cell_length_b    12.5763                                                       
_cell_length_c    20.3351                                                       
_cell_angle_alpha  90.000                                                       
_cell_angle_beta   90.000                                                       
_cell_angle_gamma  90.000                                                       
                                                                                
_shelx_F_squared_multiplier     1.000                                           
                                                                                
loop_                                                                           
 _refln_index_h                                                                 
 _refln_index_k                                                                 
 _refln_index_l                                                                 
 _refln_F_squared_calc                                                          
 _refln_F_squared_meas                                                          
 _refln_F_squared_sigma                                                         
 _refln_observed_status                                                         
   2   0   0        520.50        583.92         8.14 o                         
   4   0   0        346.57        380.04         6.53 o                         
   6   0   0        126.59        135.00         4.39 o                         
   8   0   0          1.13          4.25         3.92 o                         
   1   1   0        270.15        313.07         4.79 o                         
   2   1   0        884.45        865.53         8.26 o                         
   3   1   0        191.95        260.33         3.30 o                         
   4   1   0        160.36        160.99         2.74 o                         
   5   1   0        218.91        179.07         3.14 o                         
   6   1   0          5.69          6.63         1.84 o                         
   7   1   0        101.93        108.17         5.13 o                         
   8   1   0        140.14        137.13         6.17 o                         
   9   1   0          5.08          6.88         2.11 o                         
   0   2   0       8391.86       7544.90       444.18 o                         
   1   2   0       9030.39       8766.80       116.93 o                         
   2   2   0       2889.71       2726.26        24.62 o                         
   3   2   0          1.04          2.33         1.01 o                         
   4   2   0          0.14         -0.52         1.11 o                         
   5   2   0         61.32         64.38         2.12 o                         
   6   2   0         13.12         15.03         1.67 o                         
   7   2   0        137.17        146.08         4.25 o                         
   8   2   0          5.73         14.26         2.48 o                         
   9   2   0          0.10          2.46         2.92 o                         
   1   3   0        928.83        789.21         7.59 o                         
   2   3   0        372.72        334.53         5.40 o                         
   3   3   0       5340.45       5830.80        52.18 o                         
   4   3   0         16.88         11.03         1.29 o                         
   5   3   0        495.05        466.77         5.78 o                         
   6   3   0        207.33        196.66         3.69 o                         
   7   3   0         53.35         59.24         3.01 o                         
   8   3   0        122.46        109.03         3.84 o                         
   9   3   0         12.28         11.28         3.07 o                         
   0   4   0       9309.77       8931.37       174.64 o                         
   1   4   0          5.27          3.52         1.30 o                         
   2   4   0       1171.11       1076.46        10.41 o                         
   3   4   0        817.35        889.83         9.01 o                         
   4   4   0         83.96         72.48         2.12 o                         
   5   4   0         21.73         21.87         1.69 o                         
   6   4   0          0.42         -0.43         1.61 o                         
   7   4   0          2.83          7.80         2.02 o                         
   8   4   0          7.32          6.55         2.50 o                         
   9   4   0          6.08          6.31         3.09 o                         
   1   5   0         44.44         34.53         1.36 o                         
   2   5   0        324.75        341.51         4.19 o                         
   3   5   0        140.45        156.97         2.78 o                         
   4   5   0        175.22        166.42         3.05 o                         
   5   5   0          6.75          9.85         1.52 o                         
   6   5   0          2.34          5.56         1.76 o                         
   7   5   0        136.71        138.15         8.29 o                         
   8   5   0          2.40          1.40         2.19 o                         
   9   5   0          6.64         15.93         4.11 o                         
   0   6   0        611.57        604.86         9.11 o                         
   1   6   0        301.32        294.11         3.82 o                         
   2   6   0          2.12          1.72         1.12 o                         
   3   6   0        593.35        625.77         6.97 o                         
   4   6   0        201.26        194.86         3.36 o                         
   5   6   0        243.58        243.83         4.69 o                         
   6   6   0        215.08        196.30         4.83 o                         
   7   6   0        179.24        183.21         5.82 o                         
   8   6   0          0.93          2.21         1.91 o                         
   1   7   0        412.31        446.06         5.29 o                         
   2   7   0        371.02        363.87         4.99 o                         
   3   7   0        333.57        312.34         4.34 o                         
   4   7   0          2.51         -0.84         1.32 o                         
   5   7   0          6.42          6.25         1.88 o                         
   6   7   0         72.05         66.98         3.94 o                         
   7   7   0         41.06         41.97         3.25 o                         
   8   7   0         61.73         64.05         3.88 o                         
   0   8   0        267.13        275.17         6.42 o                         
   1   8   0         55.82         67.68         2.18 o                         
   2   8   0        196.67        211.20         3.48 o                         
   3   8   0          4.05         -0.43         1.29 o                         
   4   8   0          0.80          0.44         1.51 o                         
   5   8   0        293.11        264.22         5.19 o                         
   6   8   0         41.42         49.96         3.66 o                         
   7   8   0         28.20         36.45         2.55 o                         
   8   8   0         11.11          9.89         3.89 o                         
   1   9   0        458.25        469.13         6.04 o                         
   2   9   0         11.62         18.57         1.68 o                         
   3   9   0        144.80        147.75         3.28 o                         
   4   9   0          4.79          3.65         1.33 o                         
   5   9   0        210.87        201.62         5.80 o                         
   6   9   0          0.76          0.73         2.08 o                         
   7   9   0          1.00          6.60         2.26 o                         
   0  10   0         88.46         81.60         3.76 o                         
   1  10   0          0.35         -1.46         1.46 o                         
   2  10   0          4.10          6.44         1.98 o                         
   3  10   0         41.62         41.29         2.42 o                         
   4  10   0         12.33         16.51         2.35 o                         
   5  10   0          4.62          4.35         2.23 o                         
   6  10   0          8.31          7.95         2.01 o                         
   7  10   0          1.18          5.78         3.14 o                         
   1  11   0          2.70          3.51         1.77 o                         
   2  11   0          4.91          6.30         2.07 o                         
   3  11   0          6.78          4.20         1.99 o                         
   4  11   0         47.21         57.54         3.16 o                         
   5  11   0         45.79         41.00         3.00 o                         
   6  11   0          0.10         -1.07         4.31 o                         
   0  12   0          0.09          6.52         3.53 o                         
   1  12   0         14.97         12.80         3.30 o                         
   2  12   0         95.59         89.25         5.16 o                         
   3  12   0          0.58          1.15         1.97 o                         
   4  12   0         18.14         17.48         2.23 o                         
   5  12   0          2.85          4.33         2.25 o                         
   6  12   0         10.74         14.21         4.26 o                         
   1  13   0          2.31          6.52         2.31 o                         
   2  13   0          1.32          2.94         2.15 o                         
   3  13   0          6.74          6.67         2.04 o                         
   4  13   0         34.23         37.82         3.54 o                         
   5  13   0          3.44         -0.63         3.08 o                         
   0  14   0          0.70          6.26         2.89 o                         
   1  14   0         31.54         33.87         2.49 o                         
   2  14   0         70.80         77.74         3.87 o                         
   3  14   0          0.07          7.64         4.04 o                         
   1  15   0          2.04         -0.56         2.88 o                         
   2  15   0         12.09         11.26         3.66 o                         
   1   0   1        996.75        901.89        14.13 o                         
   2   0   1         34.32         57.05         1.86 o                         
   3   0   1        426.17        434.98         4.77 o                         
   4   0   1         91.22         78.74         2.69 o                         
   5   0   1         28.14         29.51         1.64 o                         
   6   0   1        660.38        609.92         7.26 o                         
   7   0   1        563.65        550.34         9.58 o                         
   8   0   1        170.14        146.38         4.84 o                         
   9   0   1          2.88          4.05         1.96 o                         
  -9   1   1          2.78          0.41         2.25 o                         
  -8   1   1         55.46         60.07         3.52 o                         
  -7   1   1         38.15         52.40         2.88 o                         
  -6   1   1         50.85         54.75         3.02 o                         
  -5   1   1        276.10        263.16         3.87 o                         
  -4   1   1        427.42        482.31         6.02 o                         
  -3   1   1        570.42        610.25         6.29 o                         
  -2   1   1       4337.52       4311.23        41.11 o                         
  -1   1   1       4039.02       3746.37       116.43 o                         
   1   1   1       4038.32       3798.62        60.79 o                         
   2   1   1       4337.56       4317.56        41.11 o                         
   3   1   1        570.46        604.29         6.28 o                         
   4   1   1        427.53        492.84         5.67 o                         
   5   1   1        276.22        260.24         3.86 o                         
   6   1   1         50.84         54.58         3.56 o                         
   7   1   1         38.13         51.87         2.91 o                         
   8   1   1         55.48         55.44         3.55 o                         
   9   1   1          2.78          1.01         1.94 o                         
  -9   2   1          5.20         10.10         2.46 o                         
  -8   2   1         75.63         75.38         3.80 o                         
  -7   2   1       1030.76       1010.33        12.86 o                         
  -6   2   1        684.39        661.96         7.73 o                         
  -5   2   1        188.17        194.43         4.17 o                         
  -4   2   1         24.60         34.64         1.73 o                         
  -3   2   1        245.63        252.45         7.92 o                         
  -2   2   1       2815.31       2801.29        25.23 o                         
  -1   2   1       6515.24       6219.29        85.66 o                         
   0   2   1         11.18          6.39         0.54 o                         
   1   2   1       6515.54       6287.03        85.70 o                         
   2   2   1       2815.27       2791.56        25.23 o                         
   3   2   1        245.54        253.48         5.17 o                         
   4   2   1         24.61         32.87         1.53 o                         
   5   2   1        188.20        194.05         3.31 o                         
   6   2   1        684.40        654.60         7.69 o                         
   7   2   1       1030.68       1015.15        12.91 o                         
   8   2   1         75.60         78.17         3.98 o                         
   9   2   1          5.20          7.53         2.40 o                         
  -9   3   1         45.15         49.52         4.39 o                         
  -8   3   1         28.87         33.76         2.89 o                         
  -7   3   1        165.23        161.17         6.26 o                         
  -6   3   1        813.49        800.81         9.03 o                         
  -5   3   1        387.71        385.11         5.05 o                         
  -4   3   1         75.35         67.61         2.22 o                         
  -3   3   1       2042.68       2183.43        20.27 o                         
  -2   3   1        381.68        358.32         4.44 o                         
  -1   3   1        242.40        270.58         5.17 o                         
   0   3   1      14084.64      14699.89       191.99 o                         
   1   3   1        242.40        270.57         4.87 o                         
   2   3   1        381.68        351.44         6.36 o                         
   3   3   1       2042.95       2193.77        20.29 o                         
   4   3   1         75.41         71.08         2.02 o                         
   5   3   1        387.78        383.72         5.01 o                         
   6   3   1        813.52        797.64         9.00 o                         
   7   3   1        165.19        166.29         4.38 o                         
   8   3   1         28.86         31.32         2.68 o                         
   9   3   1         45.16         51.28         4.64 o                         
  -9   4   1          6.07         14.45         3.16 o                         
  -8   4   1          9.40          7.92         2.19 o                         
  -7   4   1        328.84        310.70         6.37 o                         
  -6   4   1        158.43        169.30         3.62 o                         
  -5   4   1        136.58        137.71         3.18 o                         
  -4   4   1        608.29        638.97         7.06 o                         
  -3   4   1        214.70        224.48         3.25 o                         
  -2   4   1         53.65         58.84         2.03 o                         
  -1   4   1        146.19        173.51         3.20 o                         
   0   4   1        426.90        383.12         4.15 o                         
   1   4   1        146.18        169.67         4.52 o                         
   2   4   1         53.65         59.41         2.85 o                         
   3   4   1        214.75        226.10         3.25 o                         
   4   4   1        608.38        636.09         7.06 o                         
   5   4   1        136.49        134.16         3.01 o                         
   6   4   1        158.46        170.66         3.72 o                         
   7   4   1        328.90        303.58         7.15 o                         
   8   4   1          9.40         10.89         2.23 o                         
   9   4   1          6.07          3.99         3.28 o                         
  -9   5   1         31.74         39.25         3.98 o                         
  -8   5   1         25.69         26.99         2.46 o                         
  -7   5   1        100.46        102.85         4.59 o                         
  -6   5   1         87.49         76.38         2.75 o                         
  -5   5   1        147.57        150.03         3.15 o                         
  -4   5   1        206.08        204.70         4.75 o                         
  -3   5   1       1076.24       1046.88        10.53 o                         
  -2   5   1        354.47        333.42         6.61 o                         
  -1   5   1        450.06        416.34         4.69 o                         
   0   5   1         50.34         50.24         1.54 o                         
   1   5   1        449.97        418.57         4.69 o                         
   2   5   1        354.39        344.20         5.83 o                         
   3   5   1       1076.27       1048.20        10.53 o                         
   4   5   1        206.08        211.37         5.13 o                         
   5   5   1        147.54        149.23         3.18 o                         
   6   5   1         87.48         81.85         3.16 o                         
   7   5   1        100.48        104.02         4.56 o                         
   8   5   1         25.69         28.07         2.41 o                         
   9   5   1         31.75         32.39         4.09 o                         
  -8   6   1         18.76         21.11         2.20 o                         
  -7   6   1         84.39         77.45         3.86 o                         
  -6   6   1         88.92         88.49         3.64 o                         
  -5   6   1         25.08         18.10         1.76 o                         
  -4   6   1         79.45         65.75         2.26 o                         
  -3   6   1        524.27        512.17         5.95 o                         
  -2   6   1        299.41        275.08         3.75 o                         
  -1   6   1       1165.02       1143.08        11.23 o                         
   0   6   1        866.64        895.51         9.63 o                         
   1   6   1       1165.05       1149.42        11.23 o                         
   2   6   1        299.44        277.97         3.76 o                         
   3   6   1        524.31        506.33         5.93 o                         
   4   6   1         79.41         66.19         2.23 o                         
   5   6   1         25.07         19.66         1.80 o                         
   6   6   1         88.96         84.39         3.42 o                         
   7   6   1         84.38         82.13         4.23 o                         
   8   6   1         18.76         17.33         2.22 o                         
  -8   7   1          1.97          8.45         3.07 o                         
  -7   7   1         40.22         39.56         3.13 o                         
  -6   7   1        104.90         93.84         3.97 o                         
  -5   7   1        119.35        112.50         3.19 o                         
  -4   7   1         66.66         68.40         2.40 o                         
  -3   7   1        218.90        218.92         3.55 o                         
  -2   7   1         64.80         68.46         2.55 o                         
  -1   7   1        346.90        336.33         4.37 o                         
   0   7   1          0.18          1.64         1.20 o                         
   1   7   1        346.97        340.27         4.37 o                         
   2   7   1         64.80         67.47         2.55 o                         
   3   7   1        218.89        225.93         5.07 o                         
   4   7   1         66.70         66.98         2.36 o                         
   5   7   1        119.36        119.43         3.56 o                         
   6   7   1        104.93         95.98         4.48 o                         
   7   7   1         40.23         40.47         2.93 o                         
   8   7   1          1.97         10.38         2.69 o                         
  -8   8   1         19.66         32.47         3.69 o                         
  -7   8   1         85.72         82.22         3.61 o                         
  -6   8   1          7.67          4.27         2.79 o                         
  -5   8   1          7.05          4.62         2.17 o                         
  -4   8   1          6.19          6.07         1.54 o                         
  -3   8   1        140.80        139.00         3.04 o                         
  -2   8   1        290.73        287.66         4.73 o                         
  -1   8   1        210.13        201.27         3.46 o                         
   0   8   1          2.92          0.58         1.27 o                         
   1   8   1        210.17        201.79         3.30 o                         
   2   8   1        290.68        287.26         4.16 o                         
   3   8   1        140.71        140.03         3.22 o                         
   4   8   1          6.18          4.55         1.55 o                         
   5   8   1          7.06          7.71         2.07 o                         
   6   8   1          7.67          5.13         2.65 o                         
   7   8   1         85.74         84.99         3.29 o                         
   8   8   1         19.65         34.14         5.32 o                         
  -7   9   1          0.75         -2.00         2.00 o                         
  -6   9   1          6.24          7.41         2.71 o                         
  -5   9   1         11.38         13.06         2.76 o                         
  -4   9   1        207.99        200.04         5.06 o                         
  -3   9   1        215.56        206.27         5.00 o                         
  -2   9   1        212.52        205.28         3.65 o                         
  -1   9   1         98.76         93.36         2.98 o                         
   0   9   1         21.58         26.94         2.23 o                         
   1   9   1         98.75         94.65         2.97 o                         
   2   9   1        212.62        202.67         3.66 o                         
   3   9   1        215.53        215.59         3.92 o                         
   4   9   1        207.95        196.72         4.23 o                         
   5   9   1         11.38         11.16         2.41 o                         
   6   9   1          6.24          6.33         2.33 o                         
   7   9   1          0.75          1.40         1.90 o                         
  -7  10   1          2.88         -2.65         2.65 o                         
  -6  10   1          0.77          2.91         1.97 o                         
  -5  10   1         17.49         10.89         3.10 o                         
  -4  10   1         55.88         53.13         3.17 o                         
  -3  10   1         11.65         13.32         2.12 o                         
  -2  10   1        167.30        161.63         3.95 o                         
  -1  10   1          3.34          3.60         1.51 o                         
   0  10   1         29.83         39.03         2.06 o                         
   1  10   1          3.34          2.84         1.52 o                         
   2  10   1        167.29        168.17         5.67 o                         
   3  10   1         11.65         13.60         1.97 o                         
   4  10   1         55.89         63.30         3.80 o                         
   5  10   1         17.48         18.29         2.34 o                         
   6  10   1          0.77          5.99         1.99 o                         
   7  10   1          2.88          5.14         4.18 o                         
  -6  11   1          1.65          6.32         3.80 o                         
  -5  11   1         13.77         16.18         2.60 o                         
  -4  11   1          6.23          3.65         2.67 o                         
  -3  11   1          8.77          7.67         2.51 o                         
  -2  11   1         40.95         42.34         3.21 o                         
  -1  11   1        109.35        110.81         4.44 o                         
   0  11   1        109.25        117.97         3.34 o                         
   1  11   1        109.35        109.20         3.27 o                         
   2  11   1         40.94         41.31         2.49 o                         
   3  11   1          8.76          9.91         2.72 o                         
   4  11   1          6.23          2.79         2.02 o                         
   5  11   1         13.77         15.56         2.29 o                         
   6  11   1          1.65          4.52         3.08 o                         
  -6  12   1          3.28          7.65         3.32 o                         
  -5  12   1          3.88          5.83         2.59 o                         
  -4  12   1          0.67          0.64         1.92 o                         
  -3  12   1         66.84         69.43         3.79 o                         
  -2  12   1         28.04         33.57         3.69 o                         
  -1  12   1         69.99         67.18         3.95 o                         
   0  12   1         38.40         31.66         4.23 o                         
   1  12   1         69.97         72.28         7.88 o                         
   2  12   1         28.03         36.51         3.56 o                         
   3  12   1         66.81         76.87         3.27 o                         
   4  12   1          0.67          4.34         1.89 o                         
   5  12   1          3.88          2.84         2.25 o                         
   6  12   1          3.28          0.81         3.07 o                         
  -5  13   1          4.73          5.15         3.54 o                         
  -4  13   1         19.58         21.98         3.65 o                         
  -3  13   1         28.68         31.81         2.97 o                         
  -2  13   1          1.05         -1.61         2.00 o                         
  -1  13   1         80.52         78.50         4.38 o                         
   0  13   1          9.94          9.19         2.21 o                         
   1  13   1         80.52         72.46         3.72 o                         
   2  13   1          1.05         -0.07         1.97 o                         
   3  13   1         28.68         33.47         2.50 o                         
   4  13   1         19.57         26.23         3.18 o                         
   5  13   1          4.74         -0.93         3.08 o                         
  -3  14   1          9.78         20.83         3.94 o                         
  -2  14   1         10.33         14.45         2.82 o                         
  -1  14   1         22.11         25.78         2.36 o                         
   0  14   1         33.70         30.64         2.44 o                         
   1  14   1         22.11         26.13         2.40 o                         
   2  14   1         10.33         11.65         4.52 o                         
   3  14   1          9.78         10.80         6.29 o                         
  -2  15   1          2.51         10.77         5.72 o                         
  -1  15   1          2.10          0.44         3.89 o                         
   0  15   1          0.05          3.08         3.59 o                         
   1  15   1          2.10          1.16         3.16 o                         
   2  15   1          2.51          3.43         4.45 o                         
   1   0   2        922.63        974.55        15.19 o                         
   2   0   2          0.54          1.35         0.81 o                         
   3   0   2        647.08        612.02         6.75 o                         
   4   0   2          4.56          3.36         1.15 o                         
   5   0   2         35.14         33.73         1.73 o                         
   6   0   2        241.92        227.78         3.95 o                         
   7   0   2        636.60        646.91        14.54 o                         
   8   0   2        136.50        125.41         3.85 o                         
   9   0   2         25.80         40.56         2.73 o                         
  -9   1   2          1.49          1.17         2.11 o                         
  -8   1   2         25.68         29.93         2.54 o                         
  -7   1   2        823.53        826.93        12.05 o                         
  -6   1   2        518.73        513.84         6.41 o                         
  -5   1   2        305.20        300.12         4.24 o                         
  -4   1   2        420.95        446.30         6.51 o                         
  -3   1   2       1520.40       1734.75        16.13 o                         
  -2   1   2        415.19        410.22         4.27 o                         
  -1   1   2       7262.07       7181.31       110.02 o                         
   0   1   2       2227.19       2083.90        62.22 o                         
   1   1   2       7263.14       7178.54       134.59 o                         
   2   1   2        415.10        406.30         4.27 o                         
   3   1   2       1520.44       1721.31        16.08 o                         
   4   1   2        420.95        450.27         8.20 o                         
   5   1   2        305.20        304.05         4.24 o                         
   6   1   2        518.68        506.30         6.40 o                         
   7   1   2        823.58        815.57        10.36 o                         
   8   1   2         25.65         25.57         2.44 o                         
   9   1   2          1.49          3.24         2.07 o                         
  -9   2   2          5.05         10.67         2.70 o                         
  -8   2   2          3.99          8.76         2.10 o                         
  -7   2   2         80.59         89.62         3.53 o                         
  -6   2   2        182.03        187.17         3.86 o                         
  -5   2   2        129.43        115.31         2.59 o                         
  -4   2   2        182.41        183.13         4.73 o                         
  -3   2   2       4569.41       4662.99        42.05 o                         
  -2   2   2        569.00        621.28         6.18 o                         
  -1   2   2       1434.62       1506.14        34.50 o                         
   0   2   2         48.10         35.85         0.92 o                         
   1   2   2       1434.69       1512.04        34.87 o                         
   2   2   2        568.95        618.34         6.17 o                         
   3   2   2       4569.00       4706.40        42.06 o                         
   4   2   2        182.38        179.55         3.07 o                         
   5   2   2        129.46        111.60         2.62 o                         
   6   2   2        182.05        189.70         4.33 o                         
   7   2   2         80.57         87.20         3.50 o                         
   8   2   2          3.98          5.23         2.09 o                         
   9   2   2          5.04          3.44         2.86 o                         
  -9   3   2          0.06         -2.76         3.27 o                         
  -8   3   2         62.46         62.48         4.11 o                         
  -7   3   2         19.26         18.07         2.38 o                         
  -6   3   2         80.92         87.59         3.42 o                         
  -5   3   2         37.07         33.75         1.79 o                         
  -4   3   2        101.26        104.63         2.99 o                         
  -3   3   2       1908.09       1906.48        26.90 o                         
  -2   3   2        298.93        330.98         4.06 o                         
  -1   3   2       6309.14       6492.90        91.54 o                         
   0   3   2       2449.94       2401.95        27.42 o                         
   1   3   2       6308.41       6569.96       115.50 o                         
   2   3   2        298.94        325.60         4.14 o                         
   3   3   2       1908.31       1927.50        23.40 o                         
   4   3   2        101.20        108.97         2.65 o                         
   5   3   2         37.06         36.14         1.96 o                         
   6   3   2         80.95         93.42         2.86 o                         
   7   3   2         19.26         15.31         1.91 o                         
   8   3   2         62.40         62.91         3.32 o                         
   9   3   2          0.06         -3.40         3.41 o                         
  -9   4   2          9.92          7.85         3.17 o                         
  -8   4   2         48.49         46.79         2.74 o                         
  -7   4   2         94.99         94.78         4.04 o                         
  -6   4   2        192.77        190.26         4.33 o                         
  -5   4   2        120.22        124.07         3.39 o                         
  -4   4   2         93.59        108.33         2.40 o                         
  -3   4   2        225.60        257.85         3.56 o                         
  -2   4   2        356.02        366.82         4.22 o                         
  -1   4   2         55.84         46.91         1.67 o                         
   0   4   2         33.05         30.23         1.23 o                         
   1   4   2         55.84         49.98         1.55 o                         
   2   4   2        355.92        362.83         4.22 o                         
   3   4   2        225.57        260.96         3.54 o                         
   4   4   2         93.64         99.08         2.74 o                         
   5   4   2        120.21        125.68         4.93 o                         
   6   4   2        192.80        193.14         4.14 o                         
   7   4   2         95.01        100.31         3.70 o                         
   8   4   2         48.49         53.30         2.88 o                         
   9   4   2          9.91         12.52         3.46 o                         
  -9   5   2         16.32         13.71         3.81 o                         
  -8   5   2         29.86         33.83         2.67 o                         
  -7   5   2        160.48        156.60         6.93 o                         
  -6   5   2          5.01          2.71         1.56 o                         
  -5   5   2        609.07        596.84         7.62 o                         
  -4   5   2        493.46        485.42         5.83 o                         
  -3   5   2         94.65         91.53         2.25 o                         
  -2   5   2        989.32       1062.47        10.46 o                         
  -1   5   2        398.21        412.70         7.85 o                         
   0   5   2          2.30          7.02         1.09 o                         
   1   5   2        398.25        410.48         5.02 o                         
   2   5   2        989.41       1065.52        10.47 o                         
   3   5   2         94.63         92.30         2.24 o                         
   4   5   2        493.43        485.59         5.85 o                         
   5   5   2        609.01        601.94         7.18 o                         
   6   5   2          5.01          3.88         1.70 o                         
   7   5   2        160.54        150.41         5.21 o                         
   8   5   2         29.84         33.29         2.62 o                         
   9   5   2         16.32         15.15         4.12 o                         
  -8   6   2         11.02         14.86         2.12 o                         
  -7   6   2         29.23         30.81         3.08 o                         
  -6   6   2         10.83          7.88         1.83 o                         
  -5   6   2         29.00         29.47         1.98 o                         
  -4   6   2        127.97        106.34         2.70 o                         
  -3   6   2        102.24        112.64         2.45 o                         
  -2   6   2        412.58        447.53         5.42 o                         
  -1   6   2        389.46        421.61         4.92 o                         
   0   6   2        776.86        733.31         7.59 o                         
   1   6   2        389.34        426.22         4.94 o                         
   2   6   2        412.65        451.27         5.61 o                         
   3   6   2        102.17        109.92         2.50 o                         
   4   6   2        127.89        111.45         2.73 o                         
   5   6   2         28.99         29.01         1.96 o                         
   6   6   2         10.82         11.03         1.84 o                         
   7   6   2         29.25         34.46         2.65 o                         
   8   6   2         11.04         17.65         2.25 o                         
  -8   7   2         48.13         51.77         4.26 o                         
  -7   7   2         58.67         63.16         5.12 o                         
  -6   7   2         33.35         35.05         3.00 o                         
  -5   7   2         53.30         50.68         2.35 o                         
  -4   7   2        139.26        129.91         3.23 o                         
  -3   7   2         57.53         63.92         2.18 o                         
  -2   7   2         59.92         60.80         2.14 o                         
  -1   7   2         66.98         56.03         1.92 o                         
   0   7   2        434.45        422.73         5.04 o                         
   1   7   2         66.96         61.73         2.06 o                         
   2   7   2         59.96         60.21         2.02 o                         
   3   7   2         57.54         66.37         2.19 o                         
   4   7   2        139.27        129.55         2.99 o                         
   5   7   2         53.29         50.88         2.56 o                         
   6   7   2         33.32         26.08         2.99 o                         
   7   7   2         58.67         68.70         3.70 o                         
   8   7   2         48.14         50.91         4.39 o                         
  -8   8   2         84.23         89.08         4.85 o                         
  -7   8   2          4.09          5.99         2.06 o                         
  -6   8   2          1.64          1.20         2.54 o                         
  -5   8   2        108.92        104.24         4.83 o                         
  -4   8   2         53.04         56.21         3.49 o                         
  -3   8   2         96.91        103.66         2.86 o                         
  -2   8   2        157.18        156.39         3.07 o                         
  -1   8   2        460.99        495.61         5.92 o                         
   0   8   2          3.13          3.92         1.30 o                         
   1   8   2        460.99        499.00         7.14 o                         
   2   8   2        157.13        154.56         3.04 o                         
   3   8   2         96.94        102.14         2.90 o                         
   4   8   2         53.04         59.46         2.41 o                         
   5   8   2        108.89        112.69         3.48 o                         
   6   8   2          1.64         -0.70         2.41 o                         
   7   8   2          4.10          4.88         2.13 o                         
   8   8   2         84.25         98.70         5.63 o                         
  -7   9   2          2.15          4.02         2.17 o                         
  -6   9   2         46.83         52.57         4.20 o                         
  -5   9   2         65.19         64.11         3.39 o                         
  -4   9   2          0.79          4.26         1.82 o                         
  -3   9   2        155.78        156.55         7.02 o                         
  -2   9   2        185.01        197.71         3.96 o                         
  -1   9   2        232.71        208.72         3.70 o                         
   0   9   2         13.72         14.12         1.97 o                         
   1   9   2        232.68        211.12         5.92 o                         
   2   9   2        185.02        194.86         3.56 o                         
   3   9   2        155.81        148.10         3.27 o                         
   4   9   2          0.79          1.48         1.60 o                         
   5   9   2         65.20         60.19         3.67 o                         
   6   9   2         46.87         49.64         3.18 o                         
   7   9   2          2.15          8.43         2.28 o                         
  -7  10   2          4.56          5.28         3.21 o                         
  -6  10   2         10.53          9.88         2.07 o                         
  -5  10   2         35.25         34.12         3.05 o                         
  -4  10   2         51.43         61.25         3.48 o                         
  -3  10   2         73.62         68.45         3.41 o                         
  -2  10   2        198.16        193.47         4.12 o                         
  -1  10   2         38.52         40.51         2.28 o                         
   0  10   2        133.29        134.74         3.11 o                         
   1  10   2         38.51         39.32         2.13 o                         
   2  10   2        198.23        196.53         3.98 o                         
   3  10   2         73.64         72.05         2.90 o                         
   4  10   2         51.43         56.86         3.73 o                         
   5  10   2         35.23         35.78         2.51 o                         
   6  10   2         10.53         11.01         2.10 o                         
   7  10   2          4.57          0.49         3.11 o                         
  -6  11   2         16.19         16.41         3.95 o                         
  -5  11   2         73.92         74.26         3.56 o                         
  -4  11   2         34.39         31.78         3.04 o                         
  -3  11   2          4.82          6.96         2.25 o                         
  -2  11   2        243.55        223.91         5.22 o                         
  -1  11   2         38.29         35.47         2.81 o                         
   0  11   2          2.74          4.69         1.70 o                         
   1  11   2         38.28         28.76         2.21 o                         
   2  11   2        243.51        223.77         5.49 o                         
   3  11   2          4.83          5.85         1.71 o                         
   4  11   2         34.39         37.55         2.80 o                         
   5  11   2         73.91         71.81         3.28 o                         
   6  11   2         16.19         23.27         3.42 o                         
  -6  12   2          9.59         12.83         4.38 o                         
  -5  12   2         12.37         15.99         3.01 o                         
  -4  12   2         49.44         48.58         2.93 o                         
  -3  12   2         25.85         25.54         2.92 o                         
  -2  12   2         35.02         36.70         3.56 o                         
  -1  12   2         10.37         13.66         2.68 o                         
   0  12   2          0.78          0.19         1.88 o                         
   1  12   2         10.37          6.49         2.06 o                         
   2  12   2         35.03         35.71         3.84 o                         
   3  12   2         25.85         24.94         2.36 o                         
   4  12   2         49.43         46.29         2.81 o                         
   5  12   2         12.37         13.07         2.76 o                         
   6  12   2          9.58         16.82         6.29 o                         
  -5  13   2          0.00         -2.94         2.94 o                         
  -4  13   2          1.37          0.39         3.17 o                         
  -3  13   2         23.29         27.00         2.40 o                         
  -2  13   2         17.96         23.34         2.85 o                         
  -1  13   2         30.17         31.94         2.95 o                         
   0  13   2         13.33         11.14         2.38 o                         
   1  13   2         30.18         31.81         2.92 o                         
   2  13   2         17.96         21.15         2.42 o                         
   3  13   2         23.28         25.20         2.29 o                         
   4  13   2          1.37          2.09         2.68 o                         
   5  13   2          0.00          3.75         3.05 o                         
  -3  14   2         31.69         27.99         3.42 o                         
  -2  14   2         17.04         22.92         2.81 o                         
  -1  14   2         31.02         26.63         2.37 o                         
   0  14   2          3.16          5.06         2.04 o                         
   1  14   2         31.02         34.33         2.58 o                         
   2  14   2         17.04         23.05         3.80 o                         
   3  14   2         31.70         26.53         4.76 o                         
  -1  15   2          1.03         -1.08         3.46 o                         
   0  15   2          2.44          4.94         3.93 o                         
   1  15   2          1.03          8.71         5.74 o                         
   1   0   3       8892.00       8261.77       124.24 o                         
   2   0   3        496.88        550.28        11.89 o                         
   3   0   3       1866.10       1922.81        17.82 o                         
   4   0   3        781.37        795.21         8.23 o                         
   5   0   3       1851.95       1887.72        18.11 o                         
   6   0   3        220.19        213.21         6.18 o                         
   7   0   3        649.95        659.95         8.73 o                         
   8   0   3        100.62        101.52         3.91 o                         
   9   0   3         18.45         17.73         2.33 o                         
  -9   1   3          4.50          6.74         2.44 o                         
  -8   1   3        105.11        102.34         3.83 o                         
  -7   1   3         92.60         95.37         3.37 o                         
  -6   1   3        118.75        114.16         3.06 o                         
  -5   1   3        116.46        109.01         2.55 o                         
  -4   1   3       1167.64       1202.45        11.78 o                         
  -3   1   3       1024.26       1087.16        11.22 o                         
  -2   1   3        253.86        232.99         2.86 o                         
  -1   1   3       2151.01       2047.78        19.58 o                         
   0   1   3        985.97        932.36        15.66 o                         
   1   1   3       2150.97       2053.41        18.32 o                         
   2   1   3        253.82        236.79         2.81 o                         
   3   1   3       1024.36       1086.78        11.20 o                         
   4   1   3       1167.59       1201.45        11.79 o                         
   5   1   3        116.49        108.56         2.54 o                         
   6   1   3        118.73        123.26         3.14 o                         
   7   1   3         92.62        100.37         3.68 o                         
   8   1   3        105.10        102.51         3.82 o                         
   9   1   3          4.49          4.38         2.38 o                         
  -9   2   3         21.51         21.64         3.30 o                         
  -8   2   3        110.78        107.45         4.04 o                         
  -7   2   3        231.11        223.09         4.94 o                         
  -6   2   3         28.88         32.45         1.96 o                         
  -5   2   3        140.17        141.63         2.85 o                         
  -4   2   3       1409.16       1448.06        14.02 o                         
  -3   2   3        716.94        777.65         7.80 o                         
  -2   2   3         84.81         86.78         1.61 o                         
  -1   2   3       9284.50       8950.16       136.79 o                         
   0   2   3      16144.58      15348.43       288.11 o                         
   1   2   3       9284.68       8784.12       136.22 o                         
   2   2   3         84.70         86.51         2.11 o                         
   3   2   3        717.16        766.95         7.77 o                         
   4   2   3       1409.07       1454.79        14.02 o                         
   5   2   3        140.21        144.04         2.88 o                         
   6   2   3         28.87         31.77         1.94 o                         
   7   2   3        231.14        223.50         5.00 o                         
   8   2   3        110.86        116.17         5.20 o                         
   9   2   3         21.52         25.22         3.59 o                         
  -9   3   3          1.62          4.62         3.36 o                         
  -8   3   3         50.92         53.91         4.35 o                         
  -7   3   3         21.43         24.43         2.25 o                         
  -6   3   3        135.54        134.74         3.46 o                         
  -5   3   3        233.29        231.89         3.71 o                         
  -4   3   3        406.48        403.99         4.93 o                         
  -3   3   3        331.73        347.74         6.01 o                         
  -2   3   3       1412.69       1447.86        14.53 o                         
  -1   3   3       9028.35       8493.45       136.84 o                         
   0   3   3      13267.32      12997.52       197.39 o                         
   1   3   3       9027.64       8586.30       117.36 o                         
   2   3   3       1412.84       1451.52        14.54 o                         
   3   3   3        331.75        344.47         5.16 o                         
   4   3   3        406.43        407.97         5.46 o                         
   5   3   3        233.28        231.42         3.64 o                         
   6   3   3        135.60        127.85         3.10 o                         
   7   3   3         21.43         24.78         2.81 o                         
   8   3   3         50.93         55.81         4.94 o                         
   9   3   3          1.61          5.45         5.72 o                         
  -9   4   3         10.78         13.54         2.82 o                         
  -8   4   3         40.45         40.99         2.66 o                         
  -7   4   3        105.49        111.11         3.99 o                         
  -6   4   3        107.06        109.39         4.49 o                         
  -5   4   3        146.15        142.57         3.43 o                         
  -4   4   3        449.91        460.86         5.49 o                         
  -3   4   3       1951.84       2034.06        19.09 o                         
  -2   4   3        130.06        144.32         2.35 o                         
  -1   4   3        147.34        143.21         2.38 o                         
   0   4   3       1688.12       1661.73        15.35 o                         
   1   4   3        147.33        136.77         2.27 o                         
   2   4   3        129.96        147.05         3.21 o                         
   3   4   3       1951.88       2047.12        19.09 o                         
   4   4   3        449.85        457.04         5.48 o                         
   5   4   3        146.14        150.18         3.09 o                         
   6   4   3        106.98        106.29         3.48 o                         
   7   4   3        105.47        118.60         4.01 o                         
   8   4   3         40.44         47.20         2.94 o                         
   9   4   3         10.78          7.65         3.00 o                         
  -9   5   3          9.53         10.75         3.42 o                         
  -8   5   3         16.01         18.91         2.26 o                         
  -7   5   3         79.37         80.32         3.46 o                         
  -6   5   3          3.14          4.64         1.58 o                         
  -5   5   3        123.28        121.44         2.92 o                         
  -4   5   3          2.56          3.53         1.27 o                         
  -3   5   3        912.86        886.08         9.16 o                         
  -2   5   3         44.92         54.25         1.85 o                         
  -1   5   3       1313.97       1379.96        14.03 o                         
   0   5   3        543.74        516.62         5.50 o                         
   1   5   3       1314.30       1388.09        13.13 o                         
   2   5   3         44.91         53.29         2.07 o                         
   3   5   3        912.97        902.00         9.20 o                         
   4   5   3          2.56          4.69         1.33 o                         
   5   5   3        123.31        126.74         3.20 o                         
   6   5   3          3.15          2.88         1.45 o                         
   7   5   3         79.36         85.96         3.88 o                         
   8   5   3         16.02         20.51         2.38 o                         
   9   5   3          9.52         11.70         2.88 o                         
  -8   6   3          0.56          3.72         2.00 o                         
  -7   6   3         84.96         88.91         3.70 o                         
  -6   6   3        126.36         95.86         3.58 o                         
  -5   6   3         56.65         62.96         2.44 o                         
  -4   6   3        146.60        136.22         3.12 o                         
  -3   6   3        495.83        527.37         6.10 o                         
  -2   6   3        387.39        384.54         4.87 o                         
  -1   6   3        367.10        383.22         5.09 o                         
   0   6   3       1052.20        983.55         9.77 o                         
   1   6   3        367.08        379.48         4.55 o                         
   2   6   3        387.32        382.90         5.00 o                         
   3   6   3        495.80        523.69         6.09 o                         
   4   6   3        146.52        133.22         3.03 o                         
   5   6   3         56.66         62.31         2.45 o                         
   6   6   3        126.36        107.29         3.43 o                         
   7   6   3         84.93         78.79         3.62 o                         
   8   6   3          0.56          3.26         2.17 o                         
  -8   7   3          2.45          6.66         4.57 o                         
  -7   7   3          8.15         10.41         2.60 o                         
  -6   7   3         31.76         27.41         2.58 o                         
  -5   7   3         51.15         48.11         2.37 o                         
  -4   7   3         82.19         75.83         2.66 o                         
  -3   7   3        270.98        278.35         4.11 o                         
  -2   7   3         35.53         38.66         1.75 o                         
  -1   7   3         28.89         28.27         1.69 o                         
   0   7   3        975.64       1033.75        10.39 o                         
   1   7   3         28.86         27.43         1.95 o                         
   2   7   3         35.54         37.11         1.70 o                         
   3   7   3        271.01        290.55         4.19 o                         
   4   7   3         82.21         73.23         2.48 o                         
   5   7   3         51.13         50.13         2.50 o                         
   6   7   3         31.76         25.55         2.22 o                         
   7   7   3          8.16         14.06         2.46 o                         
   8   7   3          2.45         -1.98         3.03 o                         
  -8   8   3          7.25          7.27         2.58 o                         
  -7   8   3         13.19          8.42         2.02 o                         
  -6   8   3         11.58          6.36         1.75 o                         
  -5   8   3          9.12         10.28         2.13 o                         
  -4   8   3        187.61        175.48         4.72 o                         
  -3   8   3         27.15         32.69         1.93 o                         
  -2   8   3         79.65         78.55         3.03 o                         
  -1   8   3         66.86         69.06         2.19 o                         
   0   8   3        138.42        131.49         2.89 o                         
   1   8   3         66.86         65.94         2.28 o                         
   2   8   3         79.67         80.28         2.41 o                         
   3   8   3         27.14         32.04         2.01 o                         
   4   8   3        187.62        175.77         3.88 o                         
   5   8   3          9.12          7.84         2.00 o                         
   6   8   3         11.58          6.26         2.32 o                         
   7   8   3         13.18          9.13         2.02 o                         
   8   8   3          7.25          9.48         3.08 o                         
  -7   9   3          9.08         10.56         2.78 o                         
  -6   9   3         11.99          9.12         2.65 o                         
  -5   9   3         34.86         36.22         2.92 o                         
  -4   9   3        313.30        310.51         5.29 o                         
  -3   9   3         49.41         54.00         3.35 o                         
  -2   9   3         35.53         32.04         2.48 o                         
  -1   9   3         43.47         49.64         2.29 o                         
   0   9   3          2.38          1.49         1.65 o                         
   1   9   3         43.45         48.97         2.27 o                         
   2   9   3         35.51         35.94         3.14 o                         
   3   9   3         49.41         52.89         2.50 o                         
   4   9   3        313.28        308.99         5.73 o                         
   5   9   3         34.87         33.41         2.99 o                         
   6   9   3         11.98         19.34         2.56 o                         
   7   9   3          9.09         11.31         2.31 o                         
  -7  10   3         15.73         15.17         2.82 o                         
  -6  10   3          6.29          6.24         2.11 o                         
  -5  10   3         18.87         18.23         2.74 o                         
  -4  10   3        111.85        100.55         4.03 o                         
  -3  10   3         70.91         84.99         3.47 o                         
  -2  10   3        204.11        205.95         4.09 o                         
  -1  10   3         39.39         43.38         2.40 o                         
   0  10   3          1.33          1.01         1.47 o                         
   1  10   3         39.42         43.26         2.27 o                         
   2  10   3        204.12        197.50         3.80 o                         
   3  10   3         70.93         81.15         3.10 o                         
   4  10   3        111.83        102.50         4.10 o                         
   5  10   3         18.86         16.70         2.60 o                         
   6  10   3          6.29          9.80         2.06 o                         
   7  10   3         15.72         15.01         3.58 o                         
  -6  11   3         20.33         24.65         3.49 o                         
  -5  11   3         11.33         16.26         2.11 o                         
  -4  11   3         40.05         40.45         3.17 o                         
  -3  11   3         51.36         56.05         3.34 o                         
  -2  11   3         10.57          9.00         1.85 o                         
  -1  11   3         13.40         12.71         2.10 o                         
   0  11   3         10.59          5.16         2.05 o                         
   1  11   3         13.40         15.12         2.03 o                         
   2  11   3         10.56          9.84         1.95 o                         
   3  11   3         51.34         54.21         3.32 o                         
   4  11   3         40.07         41.03         3.21 o                         
   5  11   3         11.33         15.24         2.49 o                         
   6  11   3         20.32         23.06         3.70 o                         
  -5  12   3          4.53          0.74         3.32 o                         
  -4  12   3         10.18         10.27         2.15 o                         
  -3  12   3          7.55         11.88         2.56 o                         
  -2  12   3          9.66         12.85         3.83 o                         
  -1  12   3         32.25         25.93         3.12 o                         
   0  12   3          7.72          6.56         1.88 o                         
   1  12   3         32.25         27.99         3.50 o                         
   2  12   3          9.67          8.40         2.42 o                         
   3  12   3          7.55         10.51         2.25 o                         
   4  12   3         10.18         11.10         2.10 o                         
   5  12   3          4.53          9.09         3.08 o                         
  -5  13   3          4.80          3.88         3.12 o                         
  -4  13   3          6.20          8.04         3.42 o                         
  -3  13   3          4.63          7.23         2.13 o                         
  -2  13   3         27.71         29.82         2.54 o                         
  -1  13   3          8.99          7.49         2.28 o                         
   0  13   3         13.73         11.62         2.48 o                         
   1  13   3          8.99          8.09         2.33 o                         
   2  13   3         27.71         30.92         2.61 o                         
   3  13   3          4.63          3.10         2.29 o                         
   4  13   3          6.19          7.91         3.77 o                         
   5  13   3          4.80          7.16         3.11 o                         
  -3  14   3          0.25          6.09         3.19 o                         
  -2  14   3          9.23         13.43         4.54 o                         
  -1  14   3         11.84         10.47         2.15 o                         
   0  14   3         56.61         66.74         3.02 o                         
   1  14   3         11.84         13.40         2.26 o                         
   2  14   3          9.23         10.92         3.23 o                         
   3  14   3          0.25          6.56         3.00 o                         
  -1  15   3         24.99         24.69         3.63 o                         
   0  15   3          0.57         -2.45         3.90 o                         
   1  15   3         24.99         30.09         4.37 o                         
   1   0   4        410.10        423.45         9.16 o                         
   2   0   4       2800.58       2579.72        23.22 o                         
   3   0   4        291.63        270.68         3.35 o                         
   4   0   4        479.82        511.75         5.75 o                         
   5   0   4        216.90        231.03         3.93 o                         
   6   0   4        427.40        427.26         5.70 o                         
   7   0   4         58.48         75.02         3.10 o                         
   8   0   4        122.52        117.83         3.95 o                         
   9   0   4          2.61          5.16         2.56 o                         
  -9   1   4         23.98         26.15         3.50 o                         
  -8   1   4         53.34         55.63         3.15 o                         
  -7   1   4        688.38        655.06         8.58 o                         
  -6   1   4          5.42          5.97         1.58 o                         
  -5   1   4        279.12        289.68         4.12 o                         
  -4   1   4        197.29        209.20         3.13 o                         
  -3   1   4       2571.91       2783.37        25.32 o                         
  -2   1   4        925.75        943.67         8.93 o                         
  -1   1   4        383.31        387.35         4.17 o                         
   0   1   4       4657.71       4760.89        62.37 o                         
   1   1   4        383.28        389.78         4.64 o                         
   2   1   4        925.63        944.03        10.29 o                         
   3   1   4       2571.92       2786.07        25.33 o                         
   4   1   4        197.47        209.43         3.14 o                         
   5   1   4        278.99        288.64         4.13 o                         
   6   1   4          5.42          4.97         1.70 o                         
   7   1   4        688.39        655.39         8.73 o                         
   8   1   4         53.33         57.87         3.27 o                         
   9   1   4         23.98         25.40         3.43 o                         
  -9   2   4          2.72          2.37         3.21 o                         
  -8   2   4        101.55        100.49         3.87 o                         
  -7   2   4         63.92         66.08         2.93 o                         
  -6   2   4        595.92        579.03         7.57 o                         
  -5   2   4        421.42        403.37         5.50 o                         
  -4   2   4        232.83        250.44         4.53 o                         
  -3   2   4        126.66        126.73         2.42 o                         
  -2   2   4       1881.51       1937.31        17.64 o                         
  -1   2   4       1645.16       1705.06        19.07 o                         
   0   2   4       8397.69       8710.92       114.47 o                         
   1   2   4       1645.39       1723.68        22.25 o                         
   2   2   4       1881.66       1928.80        17.64 o                         
   3   2   4        126.68        126.51         2.23 o                         
   4   2   4        232.77        257.86         5.20 o                         
   5   2   4        421.39        399.20         5.44 o                         
   6   2   4        595.80        581.98         7.11 o                         
   7   2   4         63.95         60.86         2.97 o                         
   8   2   4        101.56         97.92         3.81 o                         
   9   2   4          2.72         -1.76         2.95 o                         
  -9   3   4         17.48         19.02         3.45 o                         
  -8   3   4          7.91          9.14         2.73 o                         
  -7   3   4         50.22         48.74         2.88 o                         
  -6   3   4         99.87        107.71         3.07 o                         
  -5   3   4        276.51        265.60         3.99 o                         
  -4   3   4        632.70        643.97         7.00 o                         
  -3   3   4        710.52        687.87         8.32 o                         
  -2   3   4        830.35        883.21         9.21 o                         
  -1   3   4       2499.41       2596.98        25.01 o                         
   0   3   4      10832.15      10897.72       146.13 o                         
   1   3   4       2499.63       2597.78        24.11 o                         
   2   3   4        830.55        883.60         8.62 o                         
   3   3   4        710.63        706.52         7.85 o                         
   4   3   4        632.62        638.18         6.98 o                         
   5   3   4        276.42        258.88         3.94 o                         
   6   3   4         99.95        102.38         2.96 o                         
   7   3   4         50.22         50.06         2.71 o                         
   8   3   4          7.93         10.25         2.48 o                         
   9   3   4         17.48         15.01         3.21 o                         
  -9   4   4         13.26         16.14         3.20 o                         
  -8   4   4          4.31          5.92         2.09 o                         
  -7   4   4         42.92         52.77         2.93 o                         
  -6   4   4        395.38        386.88         7.21 o                         
  -5   4   4        189.29        196.63         3.83 o                         
  -4   4   4        270.37        270.85         3.89 o                         
  -3   4   4        336.80        351.51         4.32 o                         
  -2   4   4        787.47        774.06         8.34 o                         
  -1   4   4        467.76        478.70         7.77 o                         
   0   4   4          0.91          5.01         0.93 o                         
   1   4   4        467.86        484.81         9.72 o                         
   2   4   4        787.40        776.86         7.77 o                         
   3   4   4        336.85        358.13         4.35 o                         
   4   4   4        270.44        274.35         3.89 o                         
   5   4   4        189.36        198.35         3.53 o                         
   6   4   4        395.30        384.71         6.87 o                         
   7   4   4         42.94         51.01         2.99 o                         
   8   4   4          4.31          7.77         2.07 o                         
   9   4   4         13.27         15.12         3.10 o                         
  -9   5   4          3.06          3.84         2.66 o                         
  -8   5   4         20.00         22.10         2.28 o                         
  -7   5   4        111.68        110.41         4.13 o                         
  -6   5   4        111.96        111.07         3.40 o                         
  -5   5   4         95.99         96.96         3.35 o                         
  -4   5   4        376.63        380.47         4.93 o                         
  -3   5   4        210.56        222.86         3.55 o                         
  -2   5   4        555.90        565.98         6.12 o                         
  -1   5   4       1170.87       1196.43        11.48 o                         
   0   5   4       5897.85       5919.21        52.85 o                         
   1   5   4       1171.08       1196.88        11.48 o                         
   2   5   4        556.19        568.82         6.55 o                         
   3   5   4        210.62        220.40         4.39 o                         
   4   5   4        376.65        381.44         4.91 o                         
   5   5   4         96.03         96.51         3.28 o                         
   6   5   4        112.01        116.29         3.42 o                         
   7   5   4        111.65        111.65         4.24 o                         
   8   5   4         20.01         18.48         2.27 o                         
   9   5   4          3.07          7.62         2.93 o                         
  -8   6   4         24.36         29.44         2.83 o                         
  -7   6   4         73.11         82.43         3.59 o                         
  -6   6   4         41.12         39.52         2.51 o                         
  -5   6   4        144.79        142.06         3.22 o                         
  -4   6   4         26.09         27.96         1.88 o                         
  -3   6   4        336.69        319.08         4.77 o                         
  -2   6   4        154.71        159.24         2.74 o                         
  -1   6   4         83.46         81.99         1.97 o                         
   0   6   4          7.11          7.42         1.45 o                         
   1   6   4         83.50         83.11         1.96 o                         
   2   6   4        154.67        161.81         2.80 o                         
   3   6   4        336.70        310.86         5.09 o                         
   4   6   4         26.08         28.42         1.81 o                         
   5   6   4        144.80        143.71         3.28 o                         
   6   6   4         41.11         41.02         2.67 o                         
   7   6   4         73.11         80.13         4.48 o                         
   8   6   4         24.35         24.53         2.38 o                         
  -8   7   4         15.80         12.56         2.78 o                         
  -7   7   4         44.82         44.24         3.13 o                         
  -6   7   4          7.88          5.39         1.69 o                         
  -5   7   4        119.67        110.39         3.25 o                         
  -4   7   4          0.30         -0.20         1.43 o                         
  -3   7   4        118.23        120.28         2.74 o                         
  -2   7   4        169.47        170.16         3.26 o                         
  -1   7   4        494.27        486.89         5.63 o                         
   0   7   4          0.85          2.46         1.20 o                         
   1   7   4        494.38        483.62         5.66 o                         
   2   7   4        169.51        176.17         3.05 o                         
   3   7   4        118.18        114.33         2.88 o                         
   4   7   4          0.29         -1.39         1.39 o                         
   5   7   4        119.70        108.76         3.35 o                         
   6   7   4          7.88          4.34         1.79 o                         
   7   7   4         44.78         37.87         3.34 o                         
   8   7   4         15.80         11.47         3.33 o                         
  -8   8   4         32.78         37.22         3.34 o                         
  -7   8   4         12.77         20.09         2.31 o                         
  -6   8   4         41.88         40.43         3.15 o                         
  -5   8   4         39.81         41.13         2.52 o                         
  -4   8   4         98.81         94.96         4.80 o                         
  -3   8   4        377.42        341.50         5.24 o                         
  -2   8   4        359.99        353.35         5.46 o                         
  -1   8   4        226.61        204.84         5.68 o                         
   0   8   4         11.63          9.82         1.47 o                         
   1   8   4        226.57        206.34         4.30 o                         
   2   8   4        359.97        349.82         5.10 o                         
   3   8   4        377.45        350.27         5.33 o                         
   4   8   4         98.85         93.60         2.88 o                         
   5   8   4         39.83         47.41         2.66 o                         
   6   8   4         41.84         41.43         3.03 o                         
   7   8   4         12.78         11.84         2.25 o                         
   8   8   4         32.76         35.72         3.79 o                         
  -7   9   4          1.62          2.34         3.93 o                         
  -6   9   4         94.20         98.76         4.22 o                         
  -5   9   4         17.88         19.10         2.38 o                         
  -4   9   4         97.87         95.94         3.38 o                         
  -3   9   4         68.92         71.55         3.02 o                         
  -2   9   4        280.96        270.98         4.53 o                         
  -1   9   4        200.58        196.37         3.81 o                         
   0   9   4         16.86         16.14         2.00 o                         
   1   9   4        200.64        199.29         4.92 o                         
   2   9   4        281.04        267.00         4.23 o                         
   3   9   4         68.90         69.34         2.78 o                         
   4   9   4         97.89        103.27         3.77 o                         
   5   9   4         17.90         20.40         2.80 o                         
   6   9   4         94.22         96.40         3.68 o                         
   7   9   4          1.61         -1.71         2.47 o                         
  -7  10   4         23.01         29.03         3.51 o                         
  -6  10   4          4.63          3.91         2.01 o                         
  -5  10   4         21.35         23.32         2.81 o                         
  -4  10   4         18.64         17.38         1.97 o                         
  -3  10   4         18.02         23.53         2.56 o                         
  -2  10   4         11.36         13.90         2.41 o                         
  -1  10   4         54.03         61.98         3.03 o                         
   0  10   4         41.81         47.12         2.26 o                         
   1  10   4         54.02         58.54         2.54 o                         
   2  10   4         11.35         12.15         1.80 o                         
   3  10   4         18.02         21.82         2.23 o                         
   4  10   4         18.63         17.27         2.07 o                         
   5  10   4         21.33         18.49         2.66 o                         
   6  10   4          4.62          4.85         1.98 o                         
   7  10   4         23.01         26.06         4.15 o                         
  -6  11   4         15.22         21.38         3.09 o                         
  -5  11   4         15.24         17.87         2.19 o                         
  -4  11   4         35.81         46.31         3.14 o                         
  -3  11   4         29.56         24.19         2.35 o                         
  -2  11   4        179.05        158.02         3.93 o                         
  -1  11   4         52.97         54.17         2.86 o                         
   0  11   4         13.60         10.33         1.96 o                         
   1  11   4         52.97         45.78         3.13 o                         
   2  11   4        179.06        169.47         3.99 o                         
   3  11   4         29.56         31.22         2.91 o                         
   4  11   4         35.80         38.41         3.13 o                         
   5  11   4         15.24         18.49         2.64 o                         
   6  11   4         15.22         23.32         3.15 o                         
  -5  12   4          9.12         11.31         3.22 o                         
  -4  12   4         22.23         18.24         2.24 o                         
  -3  12   4         64.01         70.71         3.80 o                         
  -2  12   4         52.51         55.63         3.93 o                         
  -1  12   4         37.33         39.53         2.94 o                         
   0  12   4        111.80         99.39         5.57 o                         
   1  12   4         37.33         44.09         4.02 o                         
   2  12   4         52.53         50.82         3.44 o                         
   3  12   4         64.02         69.07         3.47 o                         
   4  12   4         22.24         22.74         2.38 o                         
   5  12   4          9.12          5.58         3.01 o                         
  -4  13   4          8.54         14.23         2.93 o                         
  -3  13   4         18.83         19.13         2.45 o                         
  -2  13   4         18.80         23.53         2.42 o                         
  -1  13   4          5.76          7.28         2.12 o                         
   0  13   4         14.16          9.12         2.43 o                         
   1  13   4          5.76          3.67         2.13 o                         
   2  13   4         18.79         19.53         2.41 o                         
   3  13   4         18.83         21.01         2.64 o                         
   4  13   4          8.54          6.97         2.68 o                         
  -3  14   4         20.13         17.14         3.39 o                         
  -2  14   4         13.81         25.75         3.40 o                         
  -1  14   4         18.25         21.15         2.52 o                         
   0  14   4         21.52         26.79         2.50 o                         
   1  14   4         18.25         14.51         2.25 o                         
   2  14   4         13.81         24.71         3.54 o                         
   3  14   4         20.12         23.24         3.58 o                         
  -1  15   4          3.08          1.32         2.93 o                         
   0  15   4          3.99          4.25         3.12 o                         
   1  15   4          3.08          1.66         3.04 o                         
   1   0   5          3.68          1.07         0.43 o                         
   2   0   5         25.69         21.19         1.64 o                         
   3   0   5       2457.73       2651.97        33.24 o                         
   4   0   5        226.21        212.29         6.47 o                         
   5   0   5         80.69         73.53         2.51 o                         
   6   0   5         70.16         69.60         2.47 o                         
   7   0   5         13.15         12.24         2.00 o                         
   8   0   5         75.97         82.37         3.59 o                         
   9   0   5          0.92          0.27         2.77 o                         
  -9   1   5          8.70         11.72         3.16 o                         
  -8   1   5         16.40         15.47         2.04 o                         
  -7   1   5        390.11        381.37         6.00 o                         
  -6   1   5         83.24         84.46         2.66 o                         
  -5   1   5        404.20        391.00         5.18 o                         
  -4   1   5        734.22        757.53         7.89 o                         
  -3   1   5        513.56        524.44         5.57 o                         
  -2   1   5       1141.48       1135.68        11.27 o                         
  -1   1   5        951.64       1059.44        11.75 o                         
   0   1   5       1223.71       1118.85        19.95 o                         
   1   1   5        951.63       1053.65        11.04 o                         
   2   1   5       1141.07       1133.03        10.60 o                         
   3   1   5        513.51        527.65         5.56 o                         
   4   1   5        734.18        757.88         9.27 o                         
   5   1   5        404.04        381.62         5.09 o                         
   6   1   5         83.31         79.22         2.64 o                         
   7   1   5        390.01        374.79         5.92 o                         
   8   1   5         16.39         12.92         1.94 o                         
   9   1   5          8.70         19.05         3.25 o                         
  -9   2   5         62.11         63.63         4.21 o                         
  -8   2   5        107.27        108.77         4.13 o                         
  -7   2   5        160.78        157.23         3.82 o                         
  -6   2   5        102.57         98.75         2.82 o                         
  -5   2   5          0.16          3.65         1.31 o                         
  -4   2   5       1080.35       1135.12        11.22 o                         
  -3   2   5        513.15        524.13         6.05 o                         
  -2   2   5        297.66        308.39         4.36 o                         
  -1   2   5       2628.95       2656.83        23.78 o                         
   0   2   5       4870.88       5006.15        69.91 o                         
   1   2   5       2628.76       2674.91        23.82 o                         
   2   2   5        297.72        308.11         4.08 o                         
   3   2   5        513.07        526.01         6.02 o                         
   4   2   5       1080.35       1133.65        11.22 o                         
   5   2   5          0.16          3.69         1.30 o                         
   6   2   5        102.61         98.44         3.00 o                         
   7   2   5        160.81        154.90         3.88 o                         
   8   2   5        107.22        104.02         4.05 o                         
   9   2   5         62.08         65.00         4.13 o                         
  -9   3   5          1.27         -1.04         2.53 o                         
  -8   3   5         57.04         66.65         3.56 o                         
  -7   3   5        488.82        467.33         7.37 o                         
  -6   3   5        118.31        125.28         3.53 o                         
  -5   3   5        189.76        202.96         3.47 o                         
  -4   3   5         93.43        108.58         2.38 o                         
  -3   3   5        511.86        576.88         6.52 o                         
  -2   3   5        194.20        172.81         4.21 o                         
  -1   3   5        449.91        439.22         4.52 o                         
   0   3   5       4880.85       4778.45       120.55 o                         
   1   3   5        449.95        447.58         4.61 o                         
   2   3   5        194.21        172.40         2.47 o                         
   3   3   5        511.86        574.12         6.13 o                         
   4   3   5         93.42        109.07         2.55 o                         
   5   3   5        189.74        201.80         3.63 o                         
   6   3   5        118.33        124.77         3.30 o                         
   7   3   5        488.88        457.00         9.23 o                         
   8   3   5         57.01         59.37         3.37 o                         
   9   3   5          1.26         -0.19         2.37 o                         
  -9   4   5          5.88         11.21         2.88 o                         
  -8   4   5         24.66         28.93         2.57 o                         
  -7   4   5        146.15        163.50         4.80 o                         
  -6   4   5         21.55         27.03         2.02 o                         
  -5   4   5         77.08         79.69         2.76 o                         
  -4   4   5        203.78        205.10         3.26 o                         
  -3   4   5        170.15        173.79         2.77 o                         
  -2   4   5        276.59        253.49         3.28 o                         
  -1   4   5       4451.30       4398.38        39.43 o                         
   0   4   5        136.06        161.51         2.42 o                         
   1   4   5       4451.37       4419.66        39.46 o                         
   2   4   5        276.57        257.47         4.48 o                         
   3   4   5        170.11        178.33         2.78 o                         
   4   4   5        203.81        206.64         3.30 o                         
   5   4   5         77.07         77.46         2.49 o                         
   6   4   5         21.57         25.17         2.12 o                         
   7   4   5        146.13        147.27         4.34 o                         
   8   4   5         24.67         30.00         2.53 o                         
   9   4   5          5.89         11.19         3.05 o                         
  -8   5   5         32.66         31.64         2.38 o                         
  -7   5   5         71.88         86.72         3.52 o                         
  -6   5   5        596.93        577.70         7.25 o                         
  -5   5   5         23.81         26.24         2.36 o                         
  -4   5   5          4.23          6.28         1.32 o                         
  -3   5   5        205.86        192.90         3.07 o                         
  -2   5   5        898.69        932.01         9.30 o                         
  -1   5   5        496.72        512.20         5.89 o                         
   0   5   5       2698.80       2586.74        25.23 o                         
   1   5   5        496.60        511.86         5.50 o                         
   2   5   5        898.59        934.70         9.95 o                         
   3   5   5        205.84        189.72         3.06 o                         
   4   5   5          4.24          5.54         1.33 o                         
   5   5   5         23.79         26.45         1.83 o                         
   6   5   5        596.85        575.59         7.97 o                         
   7   5   5         71.89         81.44         3.39 o                         
   8   5   5         32.64         34.93         2.51 o                         
  -8   6   5         28.86         28.69         2.60 o                         
  -7   6   5         18.71         23.57         2.22 o                         
  -6   6   5        136.68        119.94         3.34 o                         
  -5   6   5          7.23         11.12         1.85 o                         
  -4   6   5         18.26         20.64         1.82 o                         
  -3   6   5         50.50         48.93         1.87 o                         
  -2   6   5        737.07        732.67         7.68 o                         
  -1   6   5        200.75        192.84         2.96 o                         
   0   6   5        469.32        529.24         5.79 o                         
   1   6   5        200.62        199.13         2.92 o                         
   2   6   5        737.27        721.39         7.66 o                         
   3   6   5         50.47         51.02         2.73 o                         
   4   6   5         18.26         20.57         1.63 o                         
   5   6   5          7.22          7.55         1.70 o                         
   6   6   5        136.75        128.64         3.70 o                         
   7   6   5         18.70         26.50         2.79 o                         
   8   6   5         28.86         32.57         2.92 o                         
  -8   7   5          1.15          6.34         2.93 o                         
  -7   7   5         81.80         91.81         4.44 o                         
  -6   7   5         40.71         37.91         3.69 o                         
  -5   7   5         41.96         37.88         2.40 o                         
  -4   7   5         17.82         22.72         1.77 o                         
  -3   7   5        136.80        146.11         2.95 o                         
  -2   7   5         44.96         53.58         1.95 o                         
  -1   7   5         16.83         17.72         1.40 o                         
   0   7   5        174.60        203.24         3.19 o                         
   1   7   5         16.83         16.56         1.38 o                         
   2   7   5         44.93         55.20         2.66 o                         
   3   7   5        136.82        149.04         3.24 o                         
   4   7   5         17.82         17.52         1.84 o                         
   5   7   5         41.96         41.74         2.27 o                         
   6   7   5         40.71         36.39         3.01 o                         
   7   7   5         81.84         82.62         3.65 o                         
   8   7   5          1.15          2.90         2.39 o                         
  -8   8   5          1.03          4.71         2.63 o                         
  -7   8   5          3.63          5.25         1.87 o                         
  -6   8   5         39.66         41.09         2.61 o                         
  -5   8   5        112.87        108.95         3.25 o                         
  -4   8   5         12.19         14.71         1.87 o                         
  -3   8   5        376.15        374.24         5.12 o                         
  -2   8   5         76.35         77.48         2.55 o                         
  -1   8   5        155.96        136.83         3.23 o                         
   0   8   5        421.83        438.08         5.39 o                         
   1   8   5        156.01        138.97         2.84 o                         
   2   8   5         76.34         76.68         2.51 o                         
   3   8   5        376.17        373.02         5.95 o                         
   4   8   5         12.18         12.87         1.85 o                         
   5   8   5        112.84        102.15         3.60 o                         
   6   8   5         39.66         45.09         3.28 o                         
   7   8   5          3.64          1.93         2.09 o                         
   8   8   5          1.03         -1.73         2.60 o                         
  -7   9   5          1.62         -2.76         2.76 o                         
  -6   9   5          4.23          7.94         2.24 o                         
  -5   9   5         62.55         60.44         2.93 o                         
  -4   9   5         55.05         60.03         2.66 o                         
  -3   9   5         37.82         41.47         2.40 o                         
  -2   9   5         65.36         66.42         2.44 o                         
  -1   9   5          4.71          6.40         1.63 o                         
   0   9   5        157.38        152.21         4.41 o                         
   1   9   5          4.71          5.14         1.54 o                         
   2   9   5         65.35         67.53         2.43 o                         
   3   9   5         37.81         41.88         2.34 o                         
   4   9   5         55.07         56.80         2.96 o                         
   5   9   5         62.54         61.52         3.81 o                         
   6   9   5          4.23          9.64         2.25 o                         
   7   9   5          1.62          1.49         4.23 o                         
  -7  10   5          7.40          9.45         2.82 o                         
  -6  10   5         29.59         27.40         2.33 o                         
  -5  10   5         41.09         41.20         3.27 o                         
  -4  10   5          4.51          3.56         1.57 o                         
  -3  10   5        488.27        472.32         6.41 o                         
  -2  10   5         86.73         91.29         3.00 o                         
  -1  10   5         76.62         71.04         2.77 o                         
   0  10   5         12.98          6.02         2.10 o                         
   1  10   5         76.61         69.95         2.72 o                         
   2  10   5         86.71         91.43         2.82 o                         
   3  10   5        488.27        472.70         8.44 o                         
   4  10   5          4.51          5.54         1.90 o                         
   5  10   5         41.09         40.01         3.15 o                         
   6  10   5         29.60         31.59         2.47 o                         
   7  10   5          7.39         16.30         3.14 o                         
  -6  11   5          9.71          9.03         2.68 o                         
  -5  11   5         51.07         49.02         2.78 o                         
  -4  11   5         16.41         17.77         2.79 o                         
  -3  11   5         29.45         25.93         2.37 o                         
  -2  11   5         20.69         20.79         2.21 o                         
  -1  11   5         22.71         20.70         2.02 o                         
   0  11   5         16.01         18.69         1.98 o                         
   1  11   5         22.71         18.85         2.07 o                         
   2  11   5         20.68         16.80         2.11 o                         
   3  11   5         29.46         24.15         2.30 o                         
   4  11   5         16.41         16.64         2.63 o                         
   5  11   5         51.08         58.59         3.48 o                         
   6  11   5          9.71         11.30         2.74 o                         
  -5  12   5          1.43          0.63         3.55 o                         
  -4  12   5         35.42         36.48         2.55 o                         
  -3  12   5         82.63         80.52         3.51 o                         
  -2  12   5         22.53         24.51         3.17 o                         
  -1  12   5          6.28          6.07         1.95 o                         
   0  12   5         19.48         15.11         2.09 o                         
   1  12   5          6.27          5.15         2.01 o                         
   2  12   5         22.53         21.64         3.50 o                         
   3  12   5         82.63         81.65         4.01 o                         
   4  12   5         35.43         35.93         3.49 o                         
   5  12   5          1.43          5.36         2.59 o                         
  -4  13   5          2.85          5.75         2.54 o                         
  -3  13   5         43.37         41.76         2.87 o                         
  -2  13   5         12.89         10.65         2.14 o                         
  -1  13   5         39.47         42.87         3.01 o                         
   0  13   5         70.78         90.71         3.53 o                         
   1  13   5         39.48         44.11         2.86 o                         
   2  13   5         12.89         16.88         2.36 o                         
   3  13   5         43.37         47.81         2.78 o                         
   4  13   5          2.85          4.51         2.38 o                         
  -3  14   5          3.11          5.38         3.08 o                         
  -2  14   5         18.37         19.23         2.78 o                         
  -1  14   5          2.71          3.99         2.70 o                         
   0  14   5         26.14         32.64         4.26 o                         
   1  14   5          2.72          2.34         2.62 o                         
   2  14   5         18.37         21.83         2.92 o                         
   3  14   5          3.11          6.44         2.84 o                         
   0  15   5          0.23          0.39         3.14 o                         
   1   0   6       1099.78       1072.44        13.62 o                         
   2   0   6       1519.11       1592.62        14.49 o                         
   3   0   6       1303.18       1389.08        13.06 o                         
   4   0   6        494.43        501.06         5.61 o                         
   5   0   6        599.40        611.33         6.90 o                         
   6   0   6        308.18        291.81         4.69 o                         
   7   0   6        146.92        130.05         3.36 o                         
   8   0   6          1.12          2.63         1.88 o                         
   9   0   6          6.61          8.40         2.97 o                         
  -9   1   6          3.90          1.62         2.74 o                         
  -8   1   6          5.55          5.58         1.84 o                         
  -7   1   6         84.71         83.73         2.91 o                         
  -6   1   6         48.96         52.03         2.28 o                         
  -5   1   6         62.03         61.95         2.13 o                         
  -4   1   6        209.88        222.61         3.25 o                         
  -3   1   6       3000.31       3089.78        27.97 o                         
  -2   1   6       1415.71       1321.91        12.25 o                         
  -1   1   6        332.49        308.99         3.51 o                         
   0   1   6      10341.55      10105.96       129.15 o                         
   1   1   6        332.42        307.84         3.45 o                         
   2   1   6       1415.68       1323.98        12.14 o                         
   3   1   6       3000.33       3087.68        27.96 o                         
   4   1   6        209.80        225.03         4.97 o                         
   5   1   6         62.07         65.32         2.20 o                         
   6   1   6         49.02         51.36         2.27 o                         
   7   1   6         84.74         81.14         2.95 o                         
   8   1   6          5.55          3.47         1.85 o                         
   9   1   6          3.90         -2.59         2.59 o                         
  -9   2   6          1.70          7.95         3.04 o                         
  -8   2   6         18.37         23.60         2.40 o                         
  -7   2   6        105.71        103.90         3.15 o                         
  -6   2   6        197.73        196.49         3.89 o                         
  -5   2   6        597.00        604.33         6.90 o                         
  -4   2   6        307.82        346.77         4.36 o                         
  -3   2   6        395.09        385.84         4.40 o                         
  -2   2   6        242.70        251.57         2.96 o                         
  -1   2   6       1034.12       1041.65        11.12 o                         
   0   2   6       4489.70       4557.67        62.91 o                         
   1   2   6       1034.40       1046.39        10.16 o                         
   2   2   6        242.64        252.84         3.37 o                         
   3   2   6        395.26        386.16         4.39 o                         
   4   2   6        307.73        350.70         4.35 o                         
   5   2   6        596.99        601.64         6.88 o                         
   6   2   6        197.64        193.58         3.87 o                         
   7   2   6        105.72        102.66         3.20 o                         
   8   2   6         18.38         24.41         2.45 o                         
   9   2   6          1.70          4.51         2.61 o                         
  -9   3   6         18.17         25.13         3.79 o                         
  -8   3   6         39.26         34.17         2.88 o                         
  -7   3   6          7.21          9.89         2.31 o                         
  -6   3   6         84.17         92.67         2.97 o                         
  -5   3   6        167.29        173.67         3.42 o                         
  -4   3   6         66.01         70.65         2.47 o                         
  -3   3   6         61.92         62.06         1.96 o                         
  -2   3   6       1151.96       1167.93        11.11 o                         
  -1   3   6        563.00        566.24         5.60 o                         
   0   3   6        240.84        247.87         2.74 o                         
   1   3   6        563.10        578.60         6.55 o                         
   2   3   6       1152.13       1169.63        11.03 o                         
   3   3   6         61.92         61.81         1.76 o                         
   4   3   6         66.05         71.03         2.04 o                         
   5   3   6        167.32        171.14         3.38 o                         
   6   3   6         84.15         83.31         3.02 o                         
   7   3   6          7.21         11.08         1.83 o                         
   8   3   6         39.27         36.13         3.21 o                         
   9   3   6         18.18         18.06         2.85 o                         
  -9   4   6          1.45          7.97         2.78 o                         
  -8   4   6         10.76         18.30         2.93 o                         
  -7   4   6         48.34         45.42         2.61 o                         
  -6   4   6        100.63         83.92         3.23 o                         
  -5   4   6         45.81         38.47         2.22 o                         
  -4   4   6         49.77         53.31         1.91 o                         
  -3   4   6        453.82        467.92         5.36 o                         
  -2   4   6        444.65        446.01         4.93 o                         
  -1   4   6       2942.37       2928.72        26.59 o                         
   0   4   6         48.04         40.21         1.31 o                         
   1   4   6       2942.14       2963.20        26.63 o                         
   2   4   6        444.46        456.45         5.73 o                         
   3   4   6        453.81        478.05         5.34 o                         
   4   4   6         49.71         50.98         1.88 o                         
   5   4   6         45.80         36.27         2.09 o                         
   6   4   6        100.68         82.12         2.93 o                         
   7   4   6         48.37         47.28         3.03 o                         
   8   4   6         10.76         12.47         2.27 o                         
   9   4   6          1.46          2.61         2.65 o                         
  -8   5   6          2.12          4.53         2.09 o                         
  -7   5   6         16.10         18.48         2.97 o                         
  -6   5   6         31.36         30.08         2.15 o                         
  -5   5   6         29.77         30.96         1.91 o                         
  -4   5   6        137.05        128.76         2.75 o                         
  -3   5   6          9.28          8.15         1.20 o                         
  -2   5   6       1037.65       1046.89        10.32 o                         
  -1   5   6        981.44        981.63         9.52 o                         
   0   5   6       1989.70       2038.02        18.78 o                         
   1   5   6        981.26        966.22         9.55 o                         
   2   5   6       1037.39       1056.35        13.68 o                         
   3   5   6          9.29          9.95         1.23 o                         
   4   5   6        137.07        135.29         2.99 o                         
   5   5   6         29.76         30.23         1.92 o                         
   6   5   6         31.38         33.52         2.34 o                         
   7   5   6         16.10         14.72         2.34 o                         
   8   5   6          2.12          4.25         1.92 o                         
  -8   6   6         11.45         15.78         2.68 o                         
  -7   6   6         41.32         38.78         3.31 o                         
  -6   6   6         85.22         87.11         2.98 o                         
  -5   6   6        187.85        182.60         3.81 o                         
  -4   6   6        100.16         98.52         2.81 o                         
  -3   6   6         44.75         41.44         1.78 o                         
  -2   6   6        632.79        576.99         6.38 o                         
  -1   6   6        587.80        570.28         6.17 o                         
   0   6   6        740.88        773.41         7.91 o                         
   1   6   6        587.78        568.01         6.17 o                         
   2   6   6        632.80        583.05         6.39 o                         
   3   6   6         44.76         41.62         2.03 o                         
   4   6   6        100.14         98.90         2.57 o                         
   5   6   6        187.89        179.18         3.58 o                         
   6   6   6         85.23         81.17         3.10 o                         
   7   6   6         41.33         31.52         2.88 o                         
   8   6   6         11.45         13.00         2.77 o                         
  -8   7   6         17.23         19.49         2.90 o                         
  -7   7   6         27.93         40.38         2.94 o                         
  -6   7   6         74.37         63.76         3.57 o                         
  -5   7   6        443.09        429.41         6.34 o                         
  -4   7   6        171.28        163.25         4.23 o                         
  -3   7   6        439.28        419.68         5.36 o                         
  -2   7   6         67.24         58.74         2.03 o                         
  -1   7   6        277.02        280.57         4.10 o                         
   0   7   6        508.89        482.81         5.58 o                         
   1   7   6        277.01        277.91         3.82 o                         
   2   7   6         67.27         57.66         1.97 o                         
   3   7   6        439.20        423.61         5.72 o                         
   4   7   6        171.30        163.49         3.44 o                         
   5   7   6        443.15        429.46         5.91 o                         
   6   7   6         74.37         64.15         3.14 o                         
   7   7   6         27.93         37.78         2.79 o                         
   8   7   6         17.23         23.33         2.71 o                         
  -7   8   6         11.06         12.84         2.46 o                         
  -6   8   6          2.48          2.98         1.94 o                         
  -5   8   6         79.15         86.41         2.94 o                         
  -4   8   6        143.04        149.67         3.50 o                         
  -3   8   6        141.50        144.41         3.09 o                         
  -2   8   6        648.77        627.79         7.71 o                         
  -1   8   6        151.95        139.08         2.99 o                         
   0   8   6        219.07        201.12         3.34 o                         
   1   8   6        151.93        142.20         2.86 o                         
   2   8   6        648.81        623.26         7.20 o                         
   3   8   6        141.53        135.93         3.35 o                         
   4   8   6        143.06        150.67         3.90 o                         
   5   8   6         79.14         83.63         3.06 o                         
   6   8   6          2.48          3.53         1.80 o                         
   7   8   6         11.06         10.02         2.03 o                         
  -7   9   6          4.54          8.88         2.77 o                         
  -6   9   6         15.61         14.33         2.79 o                         
  -5   9   6          6.20         13.40         2.23 o                         
  -4   9   6        146.57        146.32         3.58 o                         
  -3   9   6        107.17         97.78         2.92 o                         
  -2   9   6        134.63        125.77         3.02 o                         
  -1   9   6         67.09         65.51         2.34 o                         
   0   9   6          1.02          0.19         1.44 o                         
   1   9   6         67.08         65.54         2.49 o                         
   2   9   6        134.63        129.43         3.09 o                         
   3   9   6        107.17         95.01         3.05 o                         
   4   9   6        146.60        145.56         3.74 o                         
   5   9   6          6.20          7.25         1.98 o                         
   6   9   6         15.61         20.39         2.27 o                         
   7   9   6          4.54          5.51         2.57 o                         
  -6  10   6          1.20          5.39         2.71 o                         
  -5  10   6          7.61          2.53         1.99 o                         
  -4  10   6        143.50        139.29         4.24 o                         
  -3  10   6         92.67        103.69         3.13 o                         
  -2  10   6        216.67        206.18         3.92 o                         
  -1  10   6         17.49         16.36         1.79 o                         
   0  10   6         77.10         77.27         2.88 o                         
   1  10   6         17.48         18.03         1.98 o                         
   2  10   6        216.64        202.28         3.84 o                         
   3  10   6         92.67        100.86         3.79 o                         
   4  10   6        143.50        142.99         4.56 o                         
   5  10   6          7.61          4.23         2.25 o                         
   6  10   6          1.21          4.15         2.50 o                         
  -6  11   6          1.77          3.12         3.21 o                         
  -5  11   6          8.35          8.73         2.20 o                         
  -4  11   6         43.98         47.65         3.36 o                         
  -3  11   6         35.27         36.01         2.49 o                         
  -2  11   6         22.89         23.57         2.20 o                         
  -1  11   6         85.72         80.78         3.05 o                         
   0  11   6          1.61         -0.69         1.58 o                         
   1  11   6         85.75         87.07         2.92 o                         
   2  11   6         22.88         23.93         2.20 o                         
   3  11   6         35.27         29.12         2.79 o                         
   4  11   6         43.96         45.75         3.07 o                         
   5  11   6          8.34          8.75         2.35 o                         
   6  11   6          1.77          3.90         2.90 o                         
  -5  12   6          6.15          5.73         2.66 o                         
  -4  12   6         27.30         29.23         2.59 o                         
  -3  12   6         21.27         28.32         2.45 o                         
  -2  12   6         17.72         16.61         2.38 o                         
  -1  12   6         16.53         17.21         2.31 o                         
   0  12   6          3.22          3.96         1.71 o                         
   1  12   6         16.54         17.70         2.14 o                         
   2  12   6         17.72         16.80         1.98 o                         
   3  12   6         21.26         29.85         2.88 o                         
   4  12   6         27.30         28.98         2.70 o                         
   5  12   6          6.15          7.84         3.13 o                         
  -4  13   6          3.38          3.91         3.36 o                         
  -3  13   6          4.88          5.98         2.21 o                         
  -2  13   6         22.31         27.32         2.56 o                         
  -1  13   6          7.77          6.41         2.16 o                         
   0  13   6         71.92         71.46         3.19 o                         
   1  13   6          7.77          2.47         2.17 o                         
   2  13   6         22.30         22.91         2.46 o                         
   3  13   6          4.88          5.50         2.12 o                         
   4  13   6          3.38          3.38         2.46 o                         
  -3  14   6         63.51         79.51         5.09 o                         
  -2  14   6         24.31         31.31         3.04 o                         
  -1  14   6          7.77          5.60         2.99 o                         
   0  14   6         16.61         16.67         4.71 o                         
   1  14   6          7.77          6.02         2.94 o                         
   2  14   6         24.31         31.15         2.90 o                         
   3  14   6         63.49         71.04         4.04 o                         
   1   0   7        648.85        600.67        11.28 o                         
   2   0   7       1812.50       1788.37        20.57 o                         
   3   0   7          0.01         -0.06         0.88 o                         
   4   0   7         30.67         37.75         2.64 o                         
   5   0   7         39.62         45.24         1.85 o                         
   6   0   7          0.99          1.29         1.55 o                         
   7   0   7         15.51         23.62         2.09 o                         
   8   0   7          9.43          9.63         1.95 o                         
   9   0   7          0.01         -2.19         2.19 o                         
  -9   1   7          5.49          5.48         2.54 o                         
  -8   1   7         43.10         32.36         2.28 o                         
  -7   1   7        138.38        129.08         3.37 o                         
  -6   1   7         36.63         35.79         2.16 o                         
  -5   1   7        119.41        107.22         2.53 o                         
  -4   1   7        469.27        459.12         5.23 o                         
  -3   1   7        673.00        688.07         8.05 o                         
  -2   1   7       1756.65       1782.81        18.87 o                         
  -1   1   7        465.50        483.89         6.48 o                         
   0   1   7        123.34        139.74         2.85 o                         
   1   1   7        465.60        486.85         6.43 o                         
   2   1   7       1757.09       1791.85        17.29 o                         
   3   1   7        672.83        691.89         9.72 o                         
   4   1   7        469.16        461.47         5.26 o                         
   5   1   7        119.48        106.48         2.51 o                         
   6   1   7         36.70         38.89         2.44 o                         
   7   1   7        138.38        126.29         3.28 o                         
   8   1   7         43.07         37.95         2.56 o                         
   9   1   7          5.48          9.14         2.56 o                         
  -9   2   7         31.81         34.43         3.22 o                         
  -8   2   7         17.80         13.34         2.24 o                         
  -7   2   7         78.81         76.08         2.80 o                         
  -6   2   7        357.44        349.06         5.33 o                         
  -5   2   7         82.08         76.11         2.34 o                         
  -4   2   7         31.74         36.49         1.70 o                         
  -3   2   7        841.07        834.16        10.29 o                         
  -2   2   7        645.04        675.51         6.92 o                         
  -1   2   7         11.26          9.66         0.85 o                         
   0   2   7        447.72        438.83         5.96 o                         
   1   2   7         11.26          9.91         0.72 o                         
   2   2   7        645.22        667.30         7.07 o                         
   3   2   7        841.20        831.98         8.22 o                         
   4   2   7         31.78         37.71         1.82 o                         
   5   2   7         82.03         73.63         2.32 o                         
   6   2   7        357.54        356.23         5.14 o                         
   7   2   7         78.76         70.80         2.75 o                         
   8   2   7         17.82         10.15         2.10 o                         
   9   2   7         31.82         37.95         3.60 o                         
  -9   3   7          2.25          4.89         2.98 o                         
  -8   3   7         52.98         68.68         3.43 o                         
  -7   3   7        417.46        399.60         6.19 o                         
  -6   3   7          1.39          2.72         1.62 o                         
  -5   3   7         89.26         81.05         2.46 o                         
  -4   3   7        238.12        245.76         3.53 o                         
  -3   3   7        400.44        397.45         4.58 o                         
  -2   3   7        219.30        226.85         2.86 o                         
  -1   3   7        241.41        242.41         2.91 o                         
   0   3   7        503.80        565.46         5.43 o                         
   1   3   7        241.38        247.08         2.94 o                         
   2   3   7        219.21        224.10         2.79 o                         
   3   3   7        400.43        399.61         4.67 o                         
   4   3   7        238.09        253.02         3.55 o                         
   5   3   7         89.23         82.01         2.41 o                         
   6   3   7          1.39          1.27         1.57 o                         
   7   3   7        417.43        389.38         5.78 o                         
   8   3   7         53.00         64.76         3.40 o                         
   9   3   7          2.26          4.69         2.50 o                         
  -8   4   7         53.24         53.17         2.90 o                         
  -7   4   7         63.66         71.94         4.78 o                         
  -6   4   7         93.43         93.52         3.16 o                         
  -5   4   7        159.13        145.06         3.79 o                         
  -4   4   7          1.37          1.60         1.20 o                         
  -3   4   7        238.06        248.45         3.66 o                         
  -2   4   7        459.67        452.31         5.49 o                         
  -1   4   7        126.91        130.40         2.37 o                         
   0   4   7         12.83         14.03         1.09 o                         
   1   4   7        126.91        126.11         2.50 o                         
   2   4   7        459.71        450.81         5.26 o                         
   3   4   7        238.07        242.75         3.32 o                         
   4   4   7          1.37          1.49         1.19 o                         
   5   4   7        159.09        147.01         3.04 o                         
   6   4   7         93.44         96.83         3.40 o                         
   7   4   7         63.64         69.50         3.05 o                         
   8   4   7         53.24         48.66         2.88 o                         
  -8   5   7         30.41         29.71         2.66 o                         
  -7   5   7         36.26         36.77         2.80 o                         
  -6   5   7        166.90        173.10         3.77 o                         
  -5   5   7         82.68         76.87         2.54 o                         
  -4   5   7        185.98        194.33         3.29 o                         
  -3   5   7          4.97          8.26         1.23 o                         
  -2   5   7        515.89        520.16         5.81 o                         
  -1   5   7       1432.61       1499.74        15.11 o                         
   0   5   7        834.96        772.45         8.21 o                         
   1   5   7       1432.94       1507.75        15.56 o                         
   2   5   7        515.90        530.71         5.73 o                         
   3   5   7          4.97          4.87         1.56 o                         
   4   5   7        186.00        191.31         3.24 o                         
   5   5   7         82.64         79.58         2.47 o                         
   6   5   7        166.89        173.07         3.74 o                         
   7   5   7         36.25         29.23         2.42 o                         
   8   5   7         30.43         31.28         2.76 o                         
  -8   6   7          4.21          4.72         2.60 o                         
  -7   6   7         13.66         12.04         2.03 o                         
  -6   6   7          8.79          5.59         1.77 o                         
  -5   6   7         84.31         84.50         2.90 o                         
  -4   6   7        170.39        167.96         3.42 o                         
  -3   6   7        186.52        183.44         3.14 o                         
  -2   6   7        616.24        608.63         6.61 o                         
  -1   6   7         79.95         68.91         2.02 o                         
   0   6   7          2.18          7.05         1.09 o                         
   1   6   7         79.93         65.17         1.88 o                         
   2   6   7        616.15        604.41         7.14 o                         
   3   6   7        186.57        184.08         3.36 o                         
   4   6   7        170.37        160.90         3.17 o                         
   5   6   7         84.31         82.80         2.96 o                         
   6   6   7          8.80         10.50         1.87 o                         
   7   6   7         13.65         11.13         2.14 o                         
   8   6   7          4.21          5.73         2.27 o                         
  -8   7   7         13.70         12.31         2.73 o                         
  -7   7   7         24.78         23.72         2.60 o                         
  -6   7   7        156.13        156.43         3.96 o                         
  -5   7   7          2.92          3.29         1.73 o                         
  -4   7   7        279.80        271.75         4.30 o                         
  -3   7   7        331.85        341.25         4.80 o                         
  -2   7   7         14.87         20.25         2.35 o                         
  -1   7   7         79.17         78.56         2.08 o                         
   0   7   7          8.23          8.92         1.22 o                         
   1   7   7         79.14         78.02         2.26 o                         
   2   7   7         14.87         19.23         1.46 o                         
   3   7   7        331.81        340.43         4.71 o                         
   4   7   7        279.81        274.52         4.39 o                         
   5   7   7          2.92          5.65         1.69 o                         
   6   7   7        156.13        157.93         5.35 o                         
   7   7   7         24.79         23.65         2.36 o                         
   8   7   7         13.69         17.58         2.66 o                         
  -7   8   7         15.33         16.89         2.50 o                         
  -6   8   7         17.91         22.18         2.46 o                         
  -5   8   7         95.62        105.82         3.52 o                         
  -4   8   7        377.38        383.34         5.88 o                         
  -3   8   7         42.51         47.28         2.15 o                         
  -2   8   7         80.53         82.66         3.96 o                         
  -1   8   7         77.79         81.91         2.34 o                         
   0   8   7        173.65        153.83         2.93 o                         
   1   8   7         77.71         82.88         2.30 o                         
   2   8   7         80.47         82.14         2.41 o                         
   3   8   7         42.52         48.76         2.19 o                         
   4   8   7        377.39        387.34         5.80 o                         
   5   8   7         95.64        106.84         3.19 o                         
   6   8   7         17.92         19.45         2.72 o                         
   7   8   7         15.33         19.65         2.35 o                         
  -7   9   7          6.19         14.20         2.72 o                         
  -6   9   7         59.94         66.04         3.42 o                         
  -5   9   7         21.42         25.20         2.46 o                         
  -4   9   7          6.44          6.44         1.81 o                         
  -3   9   7         82.67         77.26         2.96 o                         
  -2   9   7         45.30         54.50         2.91 o                         
  -1   9   7        138.71        138.26         3.30 o                         
   0   9   7        120.04        115.06         2.98 o                         
   1   9   7        138.71        145.07         3.11 o                         
   2   9   7         45.31         52.37         2.59 o                         
   3   9   7         82.66         82.23         3.00 o                         
   4   9   7          6.44          3.05         1.72 o                         
   5   9   7         21.41         19.79         2.23 o                         
   6   9   7         59.94         69.00         3.46 o                         
   7   9   7          6.20         10.47         2.52 o                         
  -6  10   7         29.44         32.02         3.21 o                         
  -5  10   7         10.80         10.76         2.08 o                         
  -4  10   7        129.85        133.08         3.75 o                         
  -3  10   7         22.55         20.93         2.07 o                         
  -2  10   7         23.64         22.73         2.11 o                         
  -1  10   7         45.45         46.35         2.25 o                         
   0  10   7         33.59         25.26         2.03 o                         
   1  10   7         45.43         50.28         2.28 o                         
   2  10   7         23.64         24.71         2.02 o                         
   3  10   7         22.56         23.14         2.15 o                         
   4  10   7        129.85        123.13         3.33 o                         
   5  10   7         10.81         12.36         2.35 o                         
   6  10   7         29.43         27.81         3.89 o                         
  -6  11   7         11.27         16.65         3.07 o                         
  -5  11   7         18.23         17.95         2.44 o                         
  -4  11   7          6.51          5.79         2.06 o                         
  -3  11   7         10.04         15.93         2.51 o                         
  -2  11   7         36.08         31.95         2.39 o                         
  -1  11   7         12.93         13.36         1.86 o                         
   0  11   7         45.52         32.08         2.25 o                         
   1  11   7         12.94         11.34         1.88 o                         
   2  11   7         36.08         35.39         2.40 o                         
   3  11   7         10.05         15.30         2.09 o                         
   4  11   7          6.50          8.95         2.34 o                         
   5  11   7         18.24         20.11         2.28 o                         
   6  11   7         11.27         12.63         2.66 o                         
  -5  12   7          6.07         11.08         4.86 o                         
  -4  12   7         37.91         38.45         3.44 o                         
  -3  12   7          6.25          5.80         1.63 o                         
  -2  12   7          5.33          3.07         2.13 o                         
  -1  12   7         58.49         69.22         3.03 o                         
   0  12   7          6.58         10.77         2.04 o                         
   1  12   7         58.49         69.53         3.03 o                         
   2  12   7          5.32          2.51         2.43 o                         
   3  12   7          6.24         15.77         2.60 o                         
   4  12   7         37.88         40.42         3.09 o                         
   5  12   7          6.07          7.48         2.50 o                         
  -4  13   7          5.81         10.51         2.85 o                         
  -3  13   7         32.05         43.14         4.18 o                         
  -2  13   7          5.65          8.93         2.26 o                         
  -1  13   7          9.13          7.42         2.12 o                         
   0  13   7          0.58          1.49         2.13 o                         
   1  13   7          9.13          8.37         2.29 o                         
   2  13   7          5.65          5.47         2.01 o                         
   3  13   7         32.06         32.50         2.86 o                         
   4  13   7          5.81          6.14         2.43 o                         
  -2  14   7         10.34          8.44         3.31 o                         
  -1  14   7          0.03          2.01         2.51 o                         
   0  14   7          0.12         -2.74         2.74 o                         
   1  14   7          0.03          0.06         2.39 o                         
   2  14   7         10.35          8.76         2.46 o                         
   1   0   8       1400.32       1337.24        24.16 o                         
   2   0   8        355.16        372.16         5.18 o                         
   3   0   8          9.83         16.15         1.82 o                         
   4   0   8       1591.23       1619.78        15.39 o                         
   5   0   8        141.87        135.56         2.75 o                         
   6   0   8        140.90        119.90         3.15 o                         
   7   0   8        307.85        295.48         4.82 o                         
   8   0   8          0.00         -0.43         1.75 o                         
   9   0   8         20.14         15.33         2.60 o                         
  -9   1   8         20.29         27.89         3.53 o                         
  -8   1   8         21.18         24.13         2.33 o                         
  -7   1   8          9.41         13.39         1.87 o                         
  -6   1   8        216.58        197.77         3.82 o                         
  -5   1   8         26.32         29.83         2.28 o                         
  -4   1   8        332.72        318.15         4.03 o                         
  -3   1   8        590.85        604.34         6.57 o                         
  -2   1   8        673.22        778.78        12.91 o                         
  -1   1   8        334.58        358.09         4.89 o                         
   0   1   8        682.72        697.25        12.54 o                         
   1   1   8        334.62        349.61         7.18 o                         
   2   1   8        673.27        790.97         8.66 o                         
   3   1   8        590.76        603.73         7.15 o                         
   4   1   8        332.68        315.11         5.60 o                         
   5   1   8         26.34         30.20         1.66 o                         
   6   1   8        216.60        199.85         3.67 o                         
   7   1   8          9.40         11.05         2.44 o                         
   8   1   8         21.17         24.04         2.45 o                         
   9   1   8         20.28         24.09         2.69 o                         
  -9   2   8          6.26          6.55         2.97 o                         
  -8   2   8          9.35         10.92         2.13 o                         
  -7   2   8         57.71         57.80         2.55 o                         
  -6   2   8         76.12         77.23         3.05 o                         
  -5   2   8         13.44         18.89         2.18 o                         
  -4   2   8        942.84        929.29        10.09 o                         
  -3   2   8        774.88        807.11         8.63 o                         
  -2   2   8         11.91         10.82         1.06 o                         
  -1   2   8        244.97        274.84         3.31 o                         
   0   2   8        713.07        743.24        11.20 o                         
   1   2   8        244.91        282.80         5.42 o                         
   2   2   8         11.92         13.52         0.98 o                         
   3   2   8        774.92        811.74         8.05 o                         
   4   2   8        943.01        931.31         9.37 o                         
   5   2   8         13.43         15.37         1.55 o                         
   6   2   8         76.06         76.04         2.59 o                         
   7   2   8         57.71         56.55         2.53 o                         
   8   2   8          9.35         10.54         2.12 o                         
   9   2   8          6.27          4.39         2.37 o                         
  -8   3   8          4.10          5.78         1.98 o                         
  -7   3   8         18.69         25.61         2.47 o                         
  -6   3   8         76.09         72.50         2.77 o                         
  -5   3   8         55.52         58.05         2.23 o                         
  -4   3   8         29.73         29.65         1.50 o                         
  -3   3   8        569.87        535.74         5.73 o                         
  -2   3   8        302.26        309.74         3.44 o                         
  -1   3   8        469.63        449.24         5.77 o                         
   0   3   8        366.96        386.41         4.50 o                         
   1   3   8        469.53        438.81         4.40 o                         
   2   3   8        302.30        308.91         3.76 o                         
   3   3   8        569.81        538.44         5.71 o                         
   4   3   8         29.71         27.32         1.46 o                         
   5   3   8         55.50         57.45         2.12 o                         
   6   3   8         76.09         71.64         2.56 o                         
   7   3   8         18.69         19.88         1.98 o                         
   8   3   8          4.10          0.79         1.87 o                         
  -8   4   8         25.75         29.90         2.41 o                         
  -7   4   8         76.09         77.77         3.07 o                         
  -6   4   8        101.50         93.85         3.16 o                         
  -5   4   8         18.69         16.28         2.11 o                         
  -4   4   8        404.90        419.80         5.12 o                         
  -3   4   8        308.94        318.88         3.95 o                         
  -2   4   8        391.33        419.02         4.94 o                         
  -1   4   8         58.62         64.65         1.40 o                         
   0   4   8         10.79         28.86         1.04 o                         
   1   4   8         58.61         63.87         1.46 o                         
   2   4   8        391.42        421.95         4.61 o                         
   3   4   8        308.96        314.31         3.93 o                         
   4   4   8        404.96        417.04         5.08 o                         
   5   4   8         18.70         17.12         1.61 o                         
   6   4   8        101.54         94.43         3.15 o                         
   7   4   8         76.13         78.29         3.09 o                         
   8   4   8         25.75         29.73         2.74 o                         
  -8   5   8         29.17         42.98         3.19 o                         
  -7   5   8         15.02         23.08         3.60 o                         
  -6   5   8         50.58         58.78         2.79 o                         
  -5   5   8         55.93         58.08         2.33 o                         
  -4   5   8         89.36         85.60         2.41 o                         
  -3   5   8         41.35         31.89         1.50 o                         
  -2   5   8        234.81        219.25         3.50 o                         
  -1   5   8         91.79         91.01         1.85 o                         
   0   5   8       1570.35       1595.40        14.86 o                         
   1   5   8         91.86         92.30         1.86 o                         
   2   5   8        234.89        216.47         3.09 o                         
   3   5   8         41.39         34.54         1.65 o                         
   4   5   8         89.32         88.74         2.47 o                         
   5   5   8         55.94         57.15         2.44 o                         
   6   5   8         50.60         59.63         2.51 o                         
   7   5   8         15.03         25.55         2.68 o                         
   8   5   8         29.18         29.49         3.03 o                         
  -8   6   8          4.11          3.73         2.52 o                         
  -7   6   8         10.52          8.82         2.29 o                         
  -6   6   8         60.04         54.57         2.55 o                         
  -5   6   8        218.92        198.98         4.82 o                         
  -4   6   8        222.76        215.68         3.89 o                         
  -3   6   8         77.53         85.17         3.59 o                         
  -2   6   8        845.33        858.74         8.81 o                         
  -1   6   8        157.89        153.79         2.92 o                         
   0   6   8        150.53        154.29         2.72 o                         
   1   6   8        157.94        149.18         2.71 o                         
   2   6   8        845.47        867.71         8.83 o                         
   3   6   8         77.55         86.15         3.36 o                         
   4   6   8        222.75        212.37         3.61 o                         
   5   6   8        218.90        196.05         3.84 o                         
   6   6   8         60.05         58.68         2.57 o                         
   7   6   8         10.52         10.96         2.09 o                         
   8   6   8          4.11          9.73         2.36 o                         
  -8   7   8          2.36          6.46         2.38 o                         
  -7   7   8         11.92         12.05         2.13 o                         
  -6   7   8         14.09         19.53         2.52 o                         
  -5   7   8          2.27          2.04         1.77 o                         
  -4   7   8        109.53        103.69         2.95 o                         
  -3   7   8        318.34        310.93         4.71 o                         
  -2   7   8        511.85        489.55         5.75 o                         
  -1   7   8        234.62        223.82         3.36 o                         
   0   7   8        155.95        150.47         2.68 o                         
   1   7   8        234.63        236.41         3.42 o                         
   2   7   8        511.79        496.52         5.81 o                         
   3   7   8        318.35        298.42         4.29 o                         
   4   7   8        109.54        110.40         3.46 o                         
   5   7   8          2.27          2.23         1.62 o                         
   6   7   8         14.08         12.44         2.00 o                         
   7   7   8         11.92         16.27         2.25 o                         
   8   7   8          2.36          4.49         2.33 o                         
  -7   8   8         20.32         20.63         2.69 o                         
  -6   8   8        130.31        130.54         4.16 o                         
  -5   8   8        209.51        216.02         4.14 o                         
  -4   8   8        142.77        135.45         3.20 o                         
  -3   8   8         23.89         27.62         1.86 o                         
  -2   8   8         28.26         27.32         1.98 o                         
  -1   8   8         10.96         10.37         1.43 o                         
   0   8   8        225.11        200.83         3.34 o                         
   1   8   8         10.95          9.71         1.42 o                         
   2   8   8         28.24         30.27         1.75 o                         
   3   8   8         23.87         23.58         1.84 o                         
   4   8   8        142.74        134.16         3.45 o                         
   5   8   8        209.49        217.09         4.78 o                         
   6   8   8        130.33        126.17         3.87 o                         
   7   8   8         20.34         19.83         2.59 o                         
  -7   9   8         26.45         37.70         2.98 o                         
  -6   9   8         15.38         19.92         2.36 o                         
  -5   9   8          6.11          6.52         1.98 o                         
  -4   9   8         12.01         13.09         1.87 o                         
  -3   9   8        117.03        125.29         3.20 o                         
  -2   9   8         42.97         46.44         2.34 o                         
  -1   9   8         19.38         18.14         1.98 o                         
   0   9   8          4.79          5.99         1.56 o                         
   1   9   8         19.38         18.94         1.70 o                         
   2   9   8         42.99         47.49         2.48 o                         
   3   9   8        117.00        122.69         3.23 o                         
   4   9   8         12.00         11.86         1.80 o                         
   5   9   8          6.11          5.55         1.80 o                         
   6   9   8         15.37         20.82         2.58 o                         
   7   9   8         26.45         36.86         3.24 o                         
  -6  10   8         24.23         25.29         5.44 o                         
  -5  10   8         40.63         40.18         2.56 o                         
  -4  10   8         17.64         16.95         2.19 o                         
  -3  10   8        144.18        148.29         3.56 o                         
  -2  10   8        128.33        118.60         3.40 o                         
  -1  10   8        128.63        131.74         3.45 o                         
   0  10   8         31.66         29.52         2.29 o                         
   1  10   8        128.68        127.12         3.70 o                         
   2  10   8        128.34        118.36         3.44 o                         
   3  10   8        144.17        150.99         5.04 o                         
   4  10   8         17.64         16.28         1.99 o                         
   5  10   8         40.63         39.86         3.13 o                         
   6  10   8         24.24         23.22         2.57 o                         
  -6  11   8          8.96          8.52         3.38 o                         
  -5  11   8         17.75         20.35         2.46 o                         
  -4  11   8          7.90          8.41         2.12 o                         
  -3  11   8         43.99         48.31         2.67 o                         
  -2  11   8          1.53         -1.66         1.66 o                         
  -1  11   8         94.14         88.71         2.96 o                         
   0  11   8         34.96         27.89         2.20 o                         
   1  11   8         94.14         88.43         3.06 o                         
   2  11   8          1.54         -1.70         1.70 o                         
   3  11   8         43.98         47.81         3.21 o                         
   4  11   8          7.90         10.12         2.41 o                         
   5  11   8         17.75         19.09         3.64 o                         
   6  11   8          8.95         13.33         3.90 o                         
  -5  12   8          0.51          3.40         2.47 o                         
  -4  12   8          3.46          4.40         2.35 o                         
  -3  12   8         17.27         18.69         2.29 o                         
  -2  12   8         16.51         18.21         2.45 o                         
  -1  12   8         44.05         48.79         2.87 o                         
   0  12   8          3.10          4.17         2.22 o                         
   1  12   8         44.07         41.64         2.61 o                         
   2  12   8         16.51         19.18         2.40 o                         
   3  12   8         17.27         15.43         3.78 o                         
   4  12   8          3.46          4.84         2.76 o                         
   5  12   8          0.51          5.93         2.41 o                         
  -4  13   8         47.57         58.39         3.81 o                         
  -3  13   8          9.62          8.75         4.04 o                         
  -2  13   8          3.06          6.55         2.24 o                         
  -1  13   8          1.70          0.72         1.95 o                         
   0  13   8         27.59         24.63         2.44 o                         
   1  13   8          1.70          3.82         2.19 o                         
   2  13   8          3.06          6.73         2.08 o                         
   3  13   8          9.62         11.94         2.68 o                         
   4  13   8         47.56         57.12         3.37 o                         
  -2  14   8          8.46         10.89         2.75 o                         
  -1  14   8          8.18          1.83         2.35 o                         
   0  14   8         12.31         14.32         3.02 o                         
   1  14   8          8.18          6.29         2.55 o                         
   2  14   8          8.46          1.66         3.17 o                         
   1   0   9        318.33        315.49         6.38 o                         
   2   0   9        166.24        183.17         2.53 o                         
   3   0   9        875.80        870.31         9.02 o                         
   4   0   9        102.96        109.64         2.15 o                         
   5   0   9          6.43          7.36         1.74 o                         
   6   0   9         33.56         30.34         2.00 o                         
   7   0   9         91.70         99.25         3.11 o                         
   8   0   9          0.28          6.05         2.07 o                         
   9   0   9          5.35          9.22         2.58 o                         
  -9   1   9         10.31         12.16         2.67 o                         
  -8   1   9         19.54         20.89         2.23 o                         
  -7   1   9        123.62        117.84         3.25 o                         
  -6   1   9         18.96         21.34         2.30 o                         
  -5   1   9        662.91        645.03         7.20 o                         
  -4   1   9         33.32         27.73         1.74 o                         
  -3   1   9         70.83         76.37         1.74 o                         
  -2   1   9        404.24        416.86         4.96 o                         
  -1   1   9        508.88        526.24        14.49 o                         
   0   1   9         37.33         34.93         1.14 o                         
   1   1   9        508.81        554.89        10.37 o                         
   2   1   9        404.25        424.67         6.03 o                         
   3   1   9         70.82         74.22         1.81 o                         
   4   1   9         33.31         29.25         1.39 o                         
   5   1   9        662.85        639.58         7.58 o                         
   6   1   9         18.98         18.23         1.72 o                         
   7   1   9        123.66        110.64         3.14 o                         
   8   1   9         19.55         22.00         2.24 o                         
   9   1   9         10.33         11.60         3.55 o                         
  -8   2   9          1.78          6.51         2.07 o                         
  -7   2   9          7.72          6.23         1.78 o                         
  -6   2   9        127.31        108.92         2.90 o                         
  -5   2   9        439.94        416.37         5.50 o                         
  -4   2   9        121.83        123.56         2.35 o                         
  -3   2   9        570.19        608.99         6.16 o                         
  -2   2   9        363.79        393.80         4.95 o                         
  -1   2   9        983.33        998.49        13.08 o                         
   0   2   9        964.00       1021.52        15.17 o                         
   1   2   9        982.86        996.79        13.22 o                         
   2   2   9        363.76        398.36         5.23 o                         
   3   2   9        570.40        596.14         6.73 o                         
   4   2   9        121.91        122.67         2.61 o                         
   5   2   9        440.05        408.33         5.21 o                         
   6   2   9        127.28        110.62         2.88 o                         
   7   2   9          7.75          8.17         1.76 o                         
   8   2   9          1.78          4.68         2.09 o                         
  -8   3   9         29.87         29.72         2.61 o                         
  -7   3   9         48.39         47.45         2.57 o                         
  -6   3   9         23.95         25.16         2.04 o                         
  -5   3   9         64.71         63.14         2.23 o                         
  -4   3   9         34.64         34.85         1.65 o                         
  -3   3   9         80.76         73.62         1.86 o                         
  -2   3   9         86.89         85.83         2.02 o                         
  -1   3   9        206.42        202.34         2.86 o                         
   0   3   9         22.18         39.06         1.61 o                         
   1   3   9        206.38        194.11         3.67 o                         
   2   3   9         86.89         82.74         1.46 o                         
   3   3   9         80.81         72.68         1.68 o                         
   4   3   9         34.67         33.45         1.49 o                         
   5   3   9         64.67         67.44         2.31 o                         
   6   3   9         23.92         30.02         2.27 o                         
   7   3   9         48.38         48.41         2.41 o                         
   8   3   9         29.87         29.08         2.28 o                         
  -8   4   9          9.84          8.97         1.97 o                         
  -7   4   9         59.99         57.89         2.75 o                         
  -6   4   9         86.61         74.19         2.65 o                         
  -5   4   9         78.67         72.25         2.60 o                         
  -4   4   9        127.48        115.20         2.49 o                         
  -3   4   9        483.93        486.29         5.33 o                         
  -2   4   9        267.73        250.75         3.26 o                         
  -1   4   9        254.52        274.78         3.79 o                         
   0   4   9       1954.03       2011.37        23.22 o                         
   1   4   9        254.68        278.15         3.82 o                         
   2   4   9        267.79        254.21         3.11 o                         
   3   4   9        484.04        473.19         5.63 o                         
   4   4   9        127.51        114.67         2.48 o                         
   5   4   9         78.72         74.90         2.40 o                         
   6   4   9         86.58         76.33         2.66 o                         
   7   4   9         59.97         56.98         2.54 o                         
   8   4   9          9.84          7.95         1.96 o                         
  -8   5   9         23.71         21.41         2.33 o                         
  -7   5   9          6.14          8.45         2.12 o                         
  -6   5   9          0.83         -1.07         1.67 o                         
  -5   5   9        170.21        148.41         3.35 o                         
  -4   5   9         27.92         23.97         1.61 o                         
  -3   5   9        358.97        333.33         4.25 o                         
  -2   5   9         46.25         42.60         1.47 o                         
  -1   5   9        302.43        291.30         4.06 o                         
   0   5   9         16.37         28.67         1.25 o                         
   1   5   9        302.40        291.30         3.47 o                         
   2   5   9         46.25         42.92         1.57 o                         
   3   5   9        358.98        341.51         4.24 o                         
   4   5   9         27.92         25.69         1.70 o                         
   5   5   9        170.25        145.38         3.42 o                         
   6   5   9          0.83          0.97         1.55 o                         
   7   5   9          6.13          7.69         1.99 o                         
   8   5   9         23.70         25.16         2.60 o                         
  -8   6   9          4.06          6.92         2.47 o                         
  -7   6   9         75.66         80.55         3.34 o                         
  -6   6   9          7.29          5.13         1.77 o                         
  -5   6   9         87.47         89.43         2.86 o                         
  -4   6   9         11.36          8.40         1.57 o                         
  -3   6   9        497.16        509.09         5.87 o                         
  -2   6   9        109.28        106.17         2.76 o                         
  -1   6   9        152.84        140.74         2.39 o                         
   0   6   9        298.21        303.08         3.76 o                         
   1   6   9        152.85        144.64         3.93 o                         
   2   6   9        109.31        106.56         2.40 o                         
   3   6   9        497.18        499.68         5.87 o                         
   4   6   9         11.35         11.91         2.36 o                         
   5   6   9         87.44         98.47         2.87 o                         
   6   6   9          7.28          6.44         1.77 o                         
   7   6   9         75.66         86.60         3.37 o                         
   8   6   9          4.07          9.12         2.84 o                         
  -7   7   9         14.38         17.92         2.46 o                         
  -6   7   9         67.78         69.21         2.94 o                         
  -5   7   9         19.58         24.64         1.99 o                         
  -4   7   9        160.68        159.64         3.56 o                         
  -3   7   9        477.18        488.94         7.06 o                         
  -2   7   9        127.89        131.10         2.66 o                         
  -1   7   9         92.73         96.00         2.21 o                         
   0   7   9        156.14        139.26         2.56 o                         
   1   7   9         92.76         93.47         2.25 o                         
   2   7   9        127.93        128.79         2.67 o                         
   3   7   9        477.20        484.64         5.92 o                         
   4   7   9        160.71        159.51         3.87 o                         
   5   7   9         19.56         24.41         1.94 o                         
   6   7   9         67.82         69.10         2.72 o                         
   7   7   9         14.38         17.00         2.27 o                         
  -7   8   9         12.32         15.95         2.77 o                         
  -6   8   9          7.33          9.61         2.06 o                         
  -5   8   9        157.80        159.43         3.66 o                         
  -4   8   9         35.82         33.67         2.03 o                         
  -3   8   9        771.59        737.94         8.35 o                         
  -2   8   9        330.53        326.48         5.29 o                         
  -1   8   9         53.41         58.35         2.10 o                         
   0   8   9         71.97         68.88         2.21 o                         
   1   8   9         53.43         57.50         2.17 o                         
   2   8   9        330.57        320.46         4.50 o                         
   3   8   9        771.55        749.86         8.91 o                         
   4   8   9         35.84         37.67         2.16 o                         
   5   8   9        157.75        152.48         4.03 o                         
   6   8   9          7.33          4.50         1.97 o                         
   7   8   9         12.31         14.80         2.41 o                         
  -7   9   9          3.37         12.59         2.64 o                         
  -6   9   9          0.74         -0.37         2.08 o                         
  -5   9   9         49.74         47.75         2.62 o                         
  -4   9   9        269.85        262.98         4.92 o                         
  -3   9   9         33.06         35.56         2.07 o                         
  -2   9   9         87.71         94.39         4.10 o                         
  -1   9   9         74.72         73.71         2.51 o                         
   0   9   9          8.72          8.11         1.65 o                         
   1   9   9         74.75         69.10         2.44 o                         
   2   9   9         87.71         87.33         2.74 o                         
   3   9   9         33.05         39.01         2.12 o                         
   4   9   9        269.85        257.13         4.44 o                         
   5   9   9         49.75         49.54         2.91 o                         
   6   9   9          0.74          1.44         2.18 o                         
   7   9   9          3.37          9.46         2.79 o                         
  -6  10   9         15.92         14.71         2.36 o                         
  -5  10   9         44.95         48.58         2.68 o                         
  -4  10   9         25.93         31.21         2.35 o                         
  -3  10   9          1.30          4.30         1.72 o                         
  -2  10   9          1.21          1.65         1.61 o                         
  -1  10   9         21.39         21.40         1.83 o                         
   0  10   9         15.21         14.49         1.85 o                         
   1  10   9         21.40         19.98         2.01 o                         
   2  10   9          1.20         -1.54         1.54 o                         
   3  10   9          1.30          1.98         1.71 o                         
   4  10   9         25.94         29.74         2.25 o                         
   5  10   9         44.93         48.77         3.36 o                         
   6  10   9         15.92         14.02         2.39 o                         
  -5  11   9          5.41          6.40         2.00 o                         
  -4  11   9         17.00         17.74         2.55 o                         
  -3  11   9        210.04        196.53         4.78 o                         
  -2  11   9         44.51         38.46         2.30 o                         
  -1  11   9         20.93         22.38         2.10 o                         
   0  11   9        292.06        274.84         4.57 o                         
   1  11   9         20.93         19.23         1.96 o                         
   2  11   9         44.49         40.08         2.46 o                         
   3  11   9        210.07        210.48         5.95 o                         
   4  11   9         17.00         17.34         2.68 o                         
   5  11   9          5.42         10.62         2.47 o                         
  -4  12   9          2.36          5.06         2.43 o                         
  -3  12   9         59.09         64.93         3.06 o                         
  -2  12   9          8.17          8.61         2.38 o                         
  -1  12   9         26.02         22.15         2.31 o                         
   0  12   9          8.98          7.35         2.09 o                         
   1  12   9         26.01         23.60         2.32 o                         
   2  12   9          8.17          9.32         2.08 o                         
   3  12   9         59.09         57.09         3.23 o                         
   4  12   9          2.36          4.77         2.24 o                         
  -3  13   9         29.33         31.46         3.03 o                         
  -2  13   9         30.31         35.18         2.99 o                         
  -1  13   9          3.47         -1.56         1.56 o                         
   0  13   9         10.65         12.88         1.88 o                         
   1  13   9          3.47          0.67         2.17 o                         
   2  13   9         30.31         39.32         2.93 o                         
   3  13   9         29.34         32.08         3.40 o                         
  -1  14   9          0.30         -0.28         2.17 o                         
   0  14   9          1.22          2.54         2.20 o                         
   1  14   9          0.30         -2.22         2.26 o                         
   1   0  10        150.18        166.22         3.88 o                         
   2   0  10         37.11         26.62         1.42 o                         
   3   0  10         60.20         69.85         1.88 o                         
   4   0  10          6.42          4.37         1.05 o                         
   5   0  10          0.04          0.39         1.32 o                         
   6   0  10          1.56          4.16         1.49 o                         
   7   0  10        160.53        126.47         3.30 o                         
   8   0  10         90.89        107.66         3.62 o                         
  -8   1  10         32.29         30.43         2.64 o                         
  -7   1  10          5.51          8.29         1.72 o                         
  -6   1  10         45.45         48.44         2.14 o                         
  -5   1  10         98.17        101.41         2.65 o                         
  -4   1  10          8.66          6.43         1.07 o                         
  -3   1  10          9.93         12.76         1.16 o                         
  -2   1  10        624.25        637.41         7.23 o                         
  -1   1  10       1112.76       1157.40        14.83 o                         
   0   1  10        175.48        218.64         4.22 o                         
   1   1  10       1112.41       1167.67        21.31 o                         
   2   1  10        624.04        651.06        10.17 o                         
   3   1  10          9.92         11.87         1.53 o                         
   4   1  10          8.66          8.32         0.98 o                         
   5   1  10         98.21         98.65         3.40 o                         
   6   1  10         45.43         45.32         2.06 o                         
   7   1  10          5.51          4.84         1.67 o                         
   8   1  10         32.30         33.23         2.43 o                         
  -8   2  10         18.58         16.70         2.21 o                         
  -7   2  10         44.62         36.21         2.36 o                         
  -6   2  10        202.64        181.84         3.46 o                         
  -5   2  10         28.88         31.87         1.69 o                         
  -4   2  10        124.62        119.35         2.25 o                         
  -3   2  10         33.35         34.49         1.75 o                         
  -2   2  10         19.71         22.23         1.07 o                         
  -1   2  10        906.55        892.47        11.73 o                         
   0   2  10        286.49        277.82         4.55 o                         
   1   2  10        906.35        879.73        11.72 o                         
   2   2  10         19.69         20.15         0.99 o                         
   3   2  10         33.32         36.69         1.16 o                         
   4   2  10        124.67        118.36         2.23 o                         
   5   2  10         28.88         29.32         1.65 o                         
   6   2  10        202.58        181.97         3.49 o                         
   7   2  10         44.59         37.88         2.39 o                         
   8   2  10         18.56         21.60         2.15 o                         
  -8   3  10          7.95         10.35         2.01 o                         
  -7   3  10         17.08         24.02         2.16 o                         
  -6   3  10        149.07        143.06         4.16 o                         
  -5   3  10         94.32         88.63         2.46 o                         
  -4   3  10        151.86        147.88         2.56 o                         
  -3   3  10          2.46          5.13         1.21 o                         
  -2   3  10         62.31         62.69         1.75 o                         
  -1   3  10        256.28        242.14         3.47 o                         
   0   3  10        202.28        202.97         3.46 o                         
   1   3  10        256.26        238.40         4.55 o                         
   2   3  10         62.26         63.49         1.70 o                         
   3   3  10          2.46          4.06         1.57 o                         
   4   3  10        151.85        147.74         2.76 o                         
   5   3  10         94.32         86.06         2.46 o                         
   6   3  10        149.01        147.06         3.60 o                         
   7   3  10         17.07         18.63         1.93 o                         
   8   3  10          7.96          7.30         2.06 o                         
  -8   4  10         17.60         19.98         2.74 o                         
  -7   4  10         60.73         58.04         2.74 o                         
  -6   4  10         69.10         69.91         2.61 o                         
  -5   4  10        146.29        143.15         3.21 o                         
  -4   4  10         25.52         21.23         1.39 o                         
  -3   4  10        548.79        527.16         5.71 o                         
  -2   4  10        198.68        194.98         4.04 o                         
  -1   4  10        274.54        297.93         3.99 o                         
   0   4  10         95.02         90.57         1.78 o                         
   1   4  10        274.49        292.52         3.42 o                         
   2   4  10        198.69        188.27         2.83 o                         
   3   4  10        548.66        528.27         6.09 o                         
   4   4  10         25.53         22.25         1.74 o                         
   5   4  10        146.25        150.24         3.04 o                         
   6   4  10         69.14         67.25         2.53 o                         
   7   4  10         60.71         55.99         2.64 o                         
   8   4  10         17.60         20.32         3.83 o                         
  -8   5  10         23.50         34.83         3.47 o                         
  -7   5  10         49.30         49.95         2.62 o                         
  -6   5  10         87.07         73.71         2.91 o                         
  -5   5  10         20.95         18.40         1.71 o                         
  -4   5  10        650.82        612.90         7.39 o                         
  -3   5  10        565.40        564.72         6.17 o                         
  -2   5  10        512.87        478.80         5.21 o                         
  -1   5  10          1.32          1.72         0.72 o                         
   0   5  10        364.27        386.17         4.13 o                         
   1   5  10          1.32          1.12         0.79 o                         
   2   5  10        512.79        484.79         5.24 o                         
   3   5  10        565.45        564.61         6.24 o                         
   4   5  10        650.60        618.32         6.92 o                         
   5   5  10         20.96         20.37         1.75 o                         
   6   5  10         87.03         77.49         3.86 o                         
   7   5  10         49.30         51.90         3.51 o                         
   8   5  10         23.49         30.55         2.76 o                         
  -8   6  10         14.85         17.37         3.40 o                         
  -7   6  10         30.43         26.82         2.24 o                         
  -6   6  10         13.65         11.63         1.81 o                         
  -5   6  10         47.71         54.42         2.28 o                         
  -4   6  10        692.77        656.04         7.50 o                         
  -3   6  10          4.33          8.32         1.47 o                         
  -2   6  10        126.77        127.46         2.51 o                         
  -1   6  10         41.70         39.23         1.45 o                         
   0   6  10          0.01          1.75         0.92 o                         
   1   6  10         41.68         42.20         1.55 o                         
   2   6  10        126.68        119.75         2.34 o                         
   3   6  10          4.33          7.22         1.30 o                         
   4   6  10        692.79        655.74         7.93 o                         
   5   6  10         47.68         53.26         2.40 o                         
   6   6  10         13.66         13.13         1.97 o                         
   7   6  10         30.42         33.75         2.51 o                         
   8   6  10         14.86         16.75         2.87 o                         
  -7   7  10         26.52         35.86         2.53 o                         
  -6   7  10         36.12         36.05         2.37 o                         
  -5   7  10         27.36         25.80         1.97 o                         
  -4   7  10         84.01         83.96         2.74 o                         
  -3   7  10        159.40        173.76         5.71 o                         
  -2   7  10         73.06         71.03         2.95 o                         
  -1   7  10        294.69        272.19         4.02 o                         
   0   7  10        305.22        303.06         4.24 o                         
   1   7  10        294.64        272.73         3.71 o                         
   2   7  10         73.07         70.98         2.18 o                         
   3   7  10        159.45        174.06         3.23 o                         
   4   7  10         83.98         86.31         2.66 o                         
   5   7  10         27.35         20.99         2.24 o                         
   6   7  10         36.10         38.89         2.40 o                         
   7   7  10         26.53         42.13         3.70 o                         
  -7   8  10         14.70         19.27         3.11 o                         
  -6   8  10         14.05         13.77         2.36 o                         
  -5   8  10          3.53          3.41         1.71 o                         
  -4   8  10        178.50        185.50         3.69 o                         
  -3   8  10        477.98        458.89         6.25 o                         
  -2   8  10        221.30        208.05         4.49 o                         
  -1   8  10         85.80         80.95         2.47 o                         
   0   8  10          4.01          0.18         1.21 o                         
   1   8  10         85.80         77.96         2.37 o                         
   2   8  10        221.29        195.42         3.45 o                         
   3   8  10        477.97        447.61         5.77 o                         
   4   8  10        178.50        178.89         3.76 o                         
   5   8  10          3.54          3.96         1.68 o                         
   6   8  10         14.05         14.88         2.34 o                         
   7   8  10         14.70         18.55         2.56 o                         
  -6   9  10          1.44          1.49         1.89 o                         
  -5   9  10          3.51          5.40         1.87 o                         
  -4   9  10         28.06         29.97         2.20 o                         
  -3   9  10         38.04         35.00         2.38 o                         
  -2   9  10         62.44         66.26         2.60 o                         
  -1   9  10         84.12         79.30         2.48 o                         
   0   9  10         22.52         23.74         1.84 o                         
   1   9  10         84.13         73.85         2.53 o                         
   2   9  10         62.47         61.13         2.47 o                         
   3   9  10         38.04         36.26         2.73 o                         
   4   9  10         28.05         26.10         2.03 o                         
   5   9  10          3.51          5.26         1.93 o                         
   6   9  10          1.44          2.41         1.72 o                         
  -6  10  10          5.76         10.20         2.28 o                         
  -5  10  10          1.85          3.36         1.83 o                         
  -4  10  10        182.54        159.92         4.04 o                         
  -3  10  10          8.22          9.97         2.03 o                         
  -2  10  10         58.30         56.16         2.39 o                         
  -1  10  10          8.18          5.32         1.65 o                         
   0  10  10         24.48         23.14         1.95 o                         
   1  10  10          8.18          8.59         1.67 o                         
   2  10  10         58.28         56.05         2.40 o                         
   3  10  10          8.22         10.83         1.80 o                         
   4  10  10        182.54        171.28         4.40 o                         
   5  10  10          1.85          0.95         2.37 o                         
   6  10  10          5.76         12.55         2.90 o                         
  -5  11  10          2.50          2.90         2.49 o                         
  -4  11  10         42.29         39.53         2.61 o                         
  -3  11  10         57.10         66.99         3.24 o                         
  -2  11  10          4.95          5.29         1.75 o                         
  -1  11  10         36.89         47.14         2.76 o                         
   0  11  10         36.85         44.09         2.30 o                         
   1  11  10         36.88         46.49         2.35 o                         
   2  11  10          4.95          1.77         1.68 o                         
   3  11  10         57.08         60.78         3.14 o                         
   4  11  10         42.30         42.02         3.12 o                         
   5  11  10          2.50          5.85         2.30 o                         
  -4  12  10         22.33         33.05         3.70 o                         
  -3  12  10         37.84         43.64         2.66 o                         
  -2  12  10          9.10         10.71         2.14 o                         
  -1  12  10          4.26          2.09         1.60 o                         
   0  12  10         17.20         20.31         2.44 o                         
   1  12  10          4.26          1.87         1.86 o                         
   2  12  10          9.10          6.96         2.41 o                         
   3  12  10         37.83         37.02         3.12 o                         
   4  12  10         22.33         30.30         2.62 o                         
  -3  13  10         31.61         32.54         3.15 o                         
  -2  13  10         13.08         16.34         3.17 o                         
  -1  13  10          6.36          5.83         1.94 o                         
   0  13  10         29.84         31.79         2.58 o                         
   1  13  10          6.36          5.06         1.77 o                         
   2  13  10         13.09         17.97         2.72 o                         
   3  13  10         31.62         28.05         3.11 o                         
   0  14  10          5.58          6.43         3.79 o                         
   1   0  11          5.39          3.31         1.08 o                         
   2   0  11        227.17        242.57         6.80 o                         
   3   0  11         21.59         16.03         1.13 o                         
   4   0  11        536.69        498.83         6.52 o                         
   5   0  11        210.35        182.32         3.06 o                         
   6   0  11          4.69          0.93         1.43 o                         
   7   0  11          0.82         -1.06         1.89 o                         
   8   0  11          3.13          1.90         1.87 o                         
  -8   1  11          3.88          2.51         1.86 o                         
  -7   1  11          8.20          1.86         1.60 o                         
  -6   1  11          5.39          2.97         1.45 o                         
  -5   1  11         80.77         65.99         2.05 o                         
  -4   1  11        112.88        107.69         2.69 o                         
  -3   1  11         37.50         34.27         1.45 o                         
  -2   1  11        112.95        127.01         2.83 o                         
  -1   1  11        378.23        395.18         5.41 o                         
   0   1  11        297.48        311.43         5.81 o                         
   1   1  11        378.26        401.96         8.03 o                         
   2   1  11        112.96        128.34         5.47 o                         
   3   1  11         37.50         33.28         1.40 o                         
   4   1  11        112.82        104.65         2.11 o                         
   5   1  11         80.76         68.93         2.08 o                         
   6   1  11          5.41          3.71         1.45 o                         
   7   1  11          8.22          4.31         1.73 o                         
   8   1  11          3.88          4.27         1.83 o                         
  -8   2  11          3.84          5.92         1.85 o                         
  -7   2  11          8.49          6.84         1.66 o                         
  -6   2  11        133.61        125.10         3.15 o                         
  -5   2  11         67.87         61.01         2.00 o                         
  -4   2  11         13.29         10.02         1.48 o                         
  -3   2  11        100.09         96.00         2.22 o                         
  -2   2  11         46.84         45.17         1.41 o                         
  -1   2  11        623.32        635.11        11.61 o                         
   0   2  11        321.07        322.66         5.21 o                         
   1   2  11        623.43        628.87         8.49 o                         
   2   2  11         46.85         44.89         1.92 o                         
   3   2  11        100.07         94.20         2.13 o                         
   4   2  11         13.29         12.34         1.21 o                         
   5   2  11         67.89         63.82         2.27 o                         
   6   2  11        133.58        127.35         3.14 o                         
   7   2  11          8.49         12.58         1.80 o                         
   8   2  11          3.84          1.92         1.77 o                         
  -8   3  11         45.84         55.88         3.70 o                         
  -7   3  11         64.49         61.25         2.60 o                         
  -6   3  11        144.82        122.13         2.99 o                         
  -5   3  11         19.33         19.19         1.59 o                         
  -4   3  11        364.27        332.50         4.07 o                         
  -3   3  11         76.01         81.58         2.53 o                         
  -2   3  11        296.45        298.81         5.11 o                         
  -1   3  11        354.09        377.30         5.70 o                         
   0   3  11          4.74          9.45         1.16 o                         
   1   3  11        354.16        371.50         5.67 o                         
   2   3  11        296.46        299.48         4.24 o                         
   3   3  11         76.04         75.66         2.34 o                         
   4   3  11        364.22        333.70         4.11 o                         
   5   3  11         19.32         15.53         1.57 o                         
   6   3  11        144.89        123.86         3.43 o                         
   7   3  11         64.48         61.84         3.50 o                         
   8   3  11         45.79         54.16         3.89 o                         
  -8   4  11          2.59          3.60         2.12 o                         
  -7   4  11          0.11          1.02         1.53 o                         
  -6   4  11        105.79         97.34         4.13 o                         
  -5   4  11        215.05        197.47         3.86 o                         
  -4   4  11        268.81        256.41         3.65 o                         
  -3   4  11        195.00        184.10         3.39 o                         
  -2   4  11        381.89        410.89         5.89 o                         
  -1   4  11         83.61         88.03         2.48 o                         
   0   4  11        674.19        699.53         9.99 o                         
   1   4  11         83.58         86.60         3.58 o                         
   2   4  11        381.89        409.08         6.83 o                         
   3   4  11        194.99        182.56         4.66 o                         
   4   4  11        268.80        255.33         3.64 o                         
   5   4  11        215.10        199.09         3.62 o                         
   6   4  11        105.73        101.31         2.82 o                         
   7   4  11          0.11         -0.53         1.64 o                         
   8   4  11          2.60          2.49         1.90 o                         
  -8   5  11         11.44         15.57         2.43 o                         
  -7   5  11         53.46         44.60         3.00 o                         
  -6   5  11         93.77         87.27         2.80 o                         
  -5   5  11         45.85         49.22         2.09 o                         
  -4   5  11         81.88         88.19         2.66 o                         
  -3   5  11         98.36         96.88         3.50 o                         
  -2   5  11        255.24        255.02         4.47 o                         
  -1   5  11        181.86        171.19         2.94 o                         
   0   5  11         28.55         33.55         1.63 o                         
   1   5  11        181.83        169.60         2.39 o                         
   2   5  11        255.26        261.64         3.24 o                         
   3   5  11         98.32         97.29         2.12 o                         
   4   5  11         81.88         88.95         2.51 o                         
   5   5  11         45.87         50.47         2.07 o                         
   6   5  11         93.79         87.61         2.81 o                         
   7   5  11         53.45         42.33         2.46 o                         
   8   5  11         11.43         19.53         2.91 o                         
  -7   6  11         47.26         58.61         2.72 o                         
  -6   6  11        133.44        125.09         3.27 o                         
  -5   6  11         28.76         33.05         1.96 o                         
  -4   6  11         21.34         21.89         1.85 o                         
  -3   6  11        135.06        138.41         2.62 o                         
  -2   6  11         31.75         34.94         1.58 o                         
  -1   6  11         19.50         20.80         1.02 o                         
   0   6  11        193.53        167.88         3.07 o                         
   1   6  11         19.48         20.19         1.12 o                         
   2   6  11         31.76         37.19         1.95 o                         
   3   6  11        135.10        136.63         2.69 o                         
   4   6  11         21.35         22.25         2.00 o                         
   5   6  11         28.76         35.05         2.09 o                         
   6   6  11        133.43        130.86         3.56 o                         
   7   6  11         47.26         54.35         2.98 o                         
  -7   7  11         27.71         32.64         2.62 o                         
  -6   7  11         66.93         65.39         2.94 o                         
  -5   7  11         49.62         53.11         2.29 o                         
  -4   7  11        114.30        104.11         2.90 o                         
  -3   7  11        148.32        158.66         4.22 o                         
  -2   7  11          9.48          9.80         1.26 o                         
  -1   7  11         32.14         34.41         1.47 o                         
   0   7  11         63.47         48.25         1.66 o                         
   1   7  11         32.17         35.10         2.20 o                         
   2   7  11          9.48         10.97         1.32 o                         
   3   7  11        148.30        155.10         3.05 o                         
   4   7  11        114.30        104.06         2.78 o                         
   5   7  11         49.61         50.59         2.45 o                         
   6   7  11         66.96         65.50         2.85 o                         
   7   7  11         27.69         33.87         3.46 o                         
  -7   8  11          6.69         10.71         2.28 o                         
  -6   8  11          4.57         -0.56         1.97 o                         
  -5   8  11        121.66        119.01         3.24 o                         
  -4   8  11         24.92         24.12         1.86 o                         
  -3   8  11         24.32         26.39         3.65 o                         
  -2   8  11         64.65         60.55         3.98 o                         
  -1   8  11         14.08         15.98         1.51 o                         
   0   8  11         10.44          7.00         1.36 o                         
   1   8  11         14.09         12.71         1.42 o                         
   2   8  11         64.66         60.39         2.18 o                         
   3   8  11         24.33         27.65         1.80 o                         
   4   8  11         24.91         22.41         1.88 o                         
   5   8  11        121.72        114.28         3.18 o                         
   6   8  11          4.57          3.27         1.86 o                         
   7   8  11          6.69         14.84         3.09 o                         
  -6   9  11         21.59         17.44         2.31 o                         
  -5   9  11          8.51          5.54         1.88 o                         
  -4   9  11          5.84          6.86         2.33 o                         
  -3   9  11         94.55         96.40         3.14 o                         
  -2   9  11         14.49         13.48         1.74 o                         
  -1   9  11          5.10          2.29         1.50 o                         
   0   9  11         38.01         38.64         2.06 o                         
   1   9  11          5.10          4.03         1.48 o                         
   2   9  11         14.49         19.22         1.78 o                         
   3   9  11         94.54         91.00         3.33 o                         
   4   9  11          5.84          5.96         1.70 o                         
   5   9  11          8.51          6.93         1.82 o                         
   6   9  11         21.60         17.35         3.51 o                         
  -5  10  11         21.56         25.28         3.05 o                         
  -4  10  11         13.32         12.93         2.11 o                         
  -3  10  11        183.82        180.99         4.03 o                         
  -2  10  11          8.23          8.72         1.69 o                         
  -1  10  11        115.80        105.69         2.92 o                         
   0  10  11          4.52          7.19         1.72 o                         
   1  10  11        115.81        106.85         3.38 o                         
   2  10  11          8.22          9.17         1.85 o                         
   3  10  11        183.85        179.62         3.77 o                         
   4  10  11         13.32         15.22         2.09 o                         
   5  10  11         21.58         26.25         2.38 o                         
  -5  11  11         11.92         14.78         2.34 o                         
  -4  11  11         53.71         54.19         3.42 o                         
  -3  11  11         42.78         34.80         3.08 o                         
  -2  11  11          1.89         -0.78         1.83 o                         
  -1  11  11          8.46          6.13         1.89 o                         
   0  11  11         94.46        104.49         3.75 o                         
   1  11  11          8.46          8.28         1.79 o                         
   2  11  11          1.89         -0.19         1.62 o                         
   3  11  11         42.77         35.84         2.34 o                         
   4  11  11         53.71         54.71         2.85 o                         
   5  11  11         11.91         10.79         2.52 o                         
  -4  12  11         17.90         22.73         2.79 o                         
  -3  12  11         14.41         17.97         2.16 o                         
  -2  12  11         15.10          8.96         2.21 o                         
  -1  12  11          8.40          7.40         1.99 o                         
   0  12  11          0.33         -1.66         1.66 o                         
   1  12  11          8.40         10.33         1.99 o                         
   2  12  11         15.11         13.36         2.23 o                         
   3  12  11         14.41         19.67         2.58 o                         
   4  12  11         17.90         12.83         4.84 o                         
  -2  13  11          0.29          4.38         2.83 o                         
  -1  13  11          2.82          4.52         2.79 o                         
   0  13  11         17.53         14.97         2.56 o                         
   1  13  11          2.82          8.34         3.17 o                         
   2  13  11          0.29         -0.15         2.39 o                         
   1   0  12        188.01        235.22         7.89 o                         
   2   0  12         25.72         20.95         1.27 o                         
   3   0  12         42.25         42.57         1.58 o                         
   4   0  12         90.11         82.55         3.06 o                         
   5   0  12        118.46        113.73         2.96 o                         
   6   0  12         99.95         89.26         2.93 o                         
   7   0  12          0.63         -0.59         1.49 o                         
   8   0  12          0.94          6.92         2.55 o                         
  -8   1  12         10.64          7.84         2.22 o                         
  -7   1  12          4.16          4.57         1.61 o                         
  -6   1  12         53.28         58.57         2.45 o                         
  -5   1  12          0.62          0.47         1.30 o                         
  -4   1  12        224.89        212.72         3.70 o                         
  -3   1  12        389.64        408.58         5.72 o                         
  -2   1  12        586.43        574.59         8.23 o                         
  -1   1  12         20.27         24.29         1.45 o                         
   0   1  12        405.54        448.43         8.32 o                         
   1   1  12         20.29         23.00         1.65 o                         
   2   1  12        586.42        584.24         8.15 o                         
   3   1  12        389.55        407.41         5.68 o                         
   4   1  12        224.90        213.77         3.65 o                         
   5   1  12          0.62         -0.61         1.16 o                         
   6   1  12         53.28         59.41         2.40 o                         
   7   1  12          4.15          7.32         1.62 o                         
   8   1  12         10.65          8.08         2.27 o                         
  -8   2  12          1.47          3.68         2.16 o                         
  -7   2  12         16.26         19.53         1.86 o                         
  -6   2  12         17.12         16.14         1.95 o                         
  -5   2  12         12.40         13.14         1.34 o                         
  -4   2  12        244.43        228.59         3.96 o                         
  -3   2  12         45.15         39.61         1.77 o                         
  -2   2  12        125.66        119.50         6.05 o                         
  -1   2  12        490.89        500.96         7.07 o                         
   0   2  12        379.21        391.18         6.20 o                         
   1   2  12        490.89        503.06         6.89 o                         
   2   2  12        125.60        120.26         7.19 o                         
   3   2  12         45.17         38.99         1.66 o                         
   4   2  12        244.55        228.33         3.83 o                         
   5   2  12         12.41         10.69         1.22 o                         
   6   2  12         17.12         18.53         1.62 o                         
   7   2  12         16.25         22.92         1.98 o                         
   8   2  12          1.47          4.99         2.00 o                         
  -8   3  12          5.10          7.20         2.14 o                         
  -7   3  12          7.95          9.21         1.74 o                         
  -6   3  12         28.98         28.40         1.98 o                         
  -5   3  12         16.25         16.54         1.48 o                         
  -4   3  12        109.93        113.77         2.97 o                         
  -3   3  12         66.23         69.48         2.11 o                         
  -2   3  12        441.90        437.91         5.89 o                         
  -1   3  12         24.90         32.15         1.62 o                         
   0   3  12        359.54        375.93         5.58 o                         
   1   3  12         24.86         28.41         1.47 o                         
   2   3  12        441.97        440.99         6.77 o                         
   3   3  12         66.22         70.07         1.91 o                         
   4   3  12        109.84        115.22         2.00 o                         
   5   3  12         16.24         18.94         1.44 o                         
   6   3  12         28.97         29.46         1.90 o                         
   7   3  12          7.95          9.67         2.15 o                         
   8   3  12          5.10          9.30         2.02 o                         
  -8   4  12          0.48          4.40         2.30 o                         
  -7   4  12          0.53          2.30         1.52 o                         
  -6   4  12         20.54         19.85         1.65 o                         
  -5   4  12        110.74        103.63         2.54 o                         
  -4   4  12         18.12         17.42         1.83 o                         
  -3   4  12          4.82          5.79         1.34 o                         
  -2   4  12        359.98        345.95         4.63 o                         
  -1   4  12        593.60        588.58         8.64 o                         
   0   4  12          0.73          5.35         1.79 o                         
   1   4  12        593.63        593.18         9.98 o                         
   2   4  12        359.91        347.69         5.85 o                         
   3   4  12          4.83          6.52         1.38 o                         
   4   4  12         18.14         19.32         1.61 o                         
   5   4  12        110.74        103.65         2.65 o                         
   6   4  12         20.56         20.24         1.68 o                         
   7   4  12          0.53          0.70         2.33 o                         
   8   4  12          0.48          5.73         2.18 o                         
  -7   5  12         32.84         35.31         2.86 o                         
  -6   5  12         16.06         17.51         1.69 o                         
  -5   5  12         25.73         23.00         1.75 o                         
  -4   5  12        218.29        222.51         3.90 o                         
  -3   5  12        338.79        315.11         4.92 o                         
  -2   5  12         34.86         36.37         1.73 o                         
  -1   5  12        185.42        201.75         3.98 o                         
   0   5  12          0.39          1.44         0.94 o                         
   1   5  12        185.38        207.91         4.20 o                         
   2   5  12         34.85         35.92         1.42 o                         
   3   5  12        338.73        322.05         4.26 o                         
   4   5  12        218.35        220.39         3.51 o                         
   5   5  12         25.73         22.23         2.07 o                         
   6   5  12         16.08         17.99         1.76 o                         
   7   5  12         32.84         36.21         2.44 o                         
  -7   6  12         27.99         28.59         2.25 o                         
  -6   6  12         23.26         24.23         1.91 o                         
  -5   6  12         81.39         75.21         2.57 o                         
  -4   6  12         52.17         50.77         1.91 o                         
  -3   6  12        560.15        523.35         6.41 o                         
  -2   6  12         17.90         14.12         1.56 o                         
  -1   6  12         31.23         34.36         1.72 o                         
   0   6  12         13.68         24.04         1.63 o                         
   1   6  12         31.22         33.49         1.21 o                         
   2   6  12         17.89         13.99         1.23 o                         
   3   6  12        560.10        525.37         6.83 o                         
   4   6  12         52.15         52.75         2.08 o                         
   5   6  12         81.39         70.22         2.82 o                         
   6   6  12         23.27         22.30         1.89 o                         
   7   6  12         28.00         27.88         2.96 o                         
  -7   7  12         10.42         13.28         2.34 o                         
  -6   7  12         16.16         15.75         1.94 o                         
  -5   7  12          4.37          7.05         1.53 o                         
  -4   7  12         98.86         97.22         3.36 o                         
  -3   7  12        112.03        106.81         2.70 o                         
  -2   7  12         98.86         90.68         2.88 o                         
  -1   7  12         25.37         18.88         1.34 o                         
   0   7  12        106.48         98.79         2.28 o                         
   1   7  12         25.39         18.10         1.34 o                         
   2   7  12         98.90         88.70         2.72 o                         
   3   7  12        112.02        106.59         2.55 o                         
   4   7  12         98.86         98.27         3.09 o                         
   5   7  12          4.37          5.14         1.56 o                         
   6   7  12         16.16         14.34         2.14 o                         
   7   7  12         10.41         12.44         2.18 o                         
  -6   8  12          5.36          6.69         1.83 o                         
  -5   8  12         92.48         91.47         3.07 o                         
  -4   8  12         22.91         23.35         1.74 o                         
  -3   8  12        163.81        159.41         4.06 o                         
  -2   8  12        206.19        209.58         3.40 o                         
  -1   8  12          6.46          5.70         1.25 o                         
   0   8  12         12.12          7.42         1.43 o                         
   1   8  12          6.47          3.75         1.27 o                         
   2   8  12        206.18        211.35         3.54 o                         
   3   8  12        163.76        152.35         3.10 o                         
   4   8  12         22.91         21.49         2.03 o                         
   5   8  12         92.50         87.62         3.12 o                         
   6   8  12          5.36          8.56         1.77 o                         
  -6   9  12          8.89         10.96         2.14 o                         
  -5   9  12          6.79          7.98         1.87 o                         
  -4   9  12         17.53         22.98         2.07 o                         
  -3   9  12         93.44        101.51         3.22 o                         
  -2   9  12         38.88         39.48         1.94 o                         
  -1   9  12         88.43         77.62         2.43 o                         
   0   9  12        317.66        289.49         4.74 o                         
   1   9  12         88.42         77.16         2.48 o                         
   2   9  12         38.87         37.60         2.05 o                         
   3   9  12         93.43        101.22         3.01 o                         
   4   9  12         17.52         22.39         2.05 o                         
   5   9  12          6.78          4.65         1.75 o                         
   6   9  12          8.90          4.66         2.16 o                         
  -5  10  12          0.69          2.37         1.97 o                         
  -4  10  12         52.00         58.33         3.53 o                         
  -3  10  12          4.36          9.90         1.67 o                         
  -2  10  12          9.47         10.22         1.65 o                         
  -1  10  12         22.13         26.33         2.00 o                         
   0  10  12         37.50         44.11         2.43 o                         
   1  10  12         22.13         23.66         1.95 o                         
   2  10  12          9.46          9.37         1.80 o                         
   3  10  12          4.36          9.96         1.85 o                         
   4  10  12         52.00         57.55         2.80 o                         
   5  10  12          0.69          4.19         2.08 o                         
  -4  11  12         16.40         14.95         2.31 o                         
  -3  11  12         58.46         56.25         2.99 o                         
  -2  11  12         20.39         20.17         2.10 o                         
  -1  11  12          3.29          2.74         1.57 o                         
   0  11  12         36.76         41.56         2.95 o                         
   1  11  12          3.29          1.08         1.80 o                         
   2  11  12         20.40         23.73         1.98 o                         
   3  11  12         58.46         58.34         2.57 o                         
   4  11  12         16.40         20.26         2.63 o                         
  -3  12  12         43.29         50.26         2.69 o                         
  -2  12  12         10.81         14.09         2.05 o                         
  -1  12  12          1.04          4.07         1.81 o                         
   0  12  12          1.91          2.33         1.73 o                         
   1  12  12          1.04          2.56         2.02 o                         
   2  12  12         10.80         13.48         2.07 o                         
   3  12  12         43.31         57.71         3.38 o                         
  -2  13  12         18.60         21.97         2.73 o                         
  -1  13  12          2.74         -1.44         2.21 o                         
   0  13  12         18.61         23.77         2.58 o                         
   1  13  12          2.73          6.02         2.70 o                         
   2  13  12         18.61         14.71         2.52 o                         
   1   0  13        161.54        156.64         4.19 o                         
   2   0  13        343.50        365.36         5.48 o                         
   3   0  13         88.49         95.34         2.81 o                         
   4   0  13          0.13          0.10         1.25 o                         
   5   0  13          3.05          3.46         1.81 o                         
   6   0  13         98.93         94.21         2.80 o                         
   7   0  13         15.89         14.13         1.56 o                         
   8   0  13         12.73         13.92         2.04 o                         
  -8   1  13         15.93         14.59         2.41 o                         
  -7   1  13          8.08         14.55         1.74 o                         
  -6   1  13         56.66         53.53         2.31 o                         
  -5   1  13         33.75         40.32         2.21 o                         
  -4   1  13         73.64         64.30         2.58 o                         
  -3   1  13         56.47         56.45         2.38 o                         
  -2   1  13         53.69         54.02         3.68 o                         
  -1   1  13         36.48         39.07         1.18 o                         
   0   1  13         10.64         13.22         1.45 o                         
   1   1  13         36.46         36.89         2.16 o                         
   2   1  13         53.73         53.92         3.51 o                         
   3   1  13         56.46         56.16         2.36 o                         
   4   1  13         73.66         68.62         2.24 o                         
   5   1  13         33.75         36.85         2.11 o                         
   6   1  13         56.68         49.36         2.13 o                         
   7   1  13          8.08         13.38         1.77 o                         
   8   1  13         15.94         15.48         2.00 o                         
  -8   2  13          3.60          4.94         1.76 o                         
  -7   2  13         62.68         58.64         3.01 o                         
  -6   2  13         27.32         25.09         1.78 o                         
  -5   2  13          5.61          6.58         1.80 o                         
  -4   2  13        127.02        120.36         2.88 o                         
  -3   2  13        198.75        202.58         3.19 o                         
  -2   2  13        234.80        235.24         4.16 o                         
  -1   2  13        135.49        119.06         2.76 o                         
   0   2  13        512.52        551.60         7.41 o                         
   1   2  13        135.53        120.10         2.91 o                         
   2   2  13        234.80        231.68         4.09 o                         
   3   2  13        198.78        203.82         4.18 o                         
   4   2  13        127.03        120.28         2.88 o                         
   5   2  13          5.61          7.97         1.68 o                         
   6   2  13         27.34         23.66         1.63 o                         
   7   2  13         62.70         64.14         3.07 o                         
   8   2  13          3.60          5.56         1.82 o                         
  -8   3  13         13.80         18.14         1.87 o                         
  -7   3  13          7.51          9.83         1.54 o                         
  -6   3  13         25.02         30.10         1.81 o                         
  -5   3  13        296.34        283.71         5.15 o                         
  -4   3  13        270.32        261.44         4.38 o                         
  -3   3  13        423.87        412.90         5.36 o                         
  -2   3  13         25.42         25.76         1.75 o                         
  -1   3  13        161.26        143.90         3.21 o                         
   0   3  13         54.95         42.51         1.74 o                         
   1   3  13        161.21        141.76         2.83 o                         
   2   3  13         25.42         25.82         1.82 o                         
   3   3  13        423.86        405.44         5.12 o                         
   4   3  13        270.26        259.43         5.54 o                         
   5   3  13        296.27        282.00         4.41 o                         
   6   3  13         25.04         28.93         2.04 o                         
   7   3  13          7.51          7.31         1.57 o                         
   8   3  13         13.80         17.63         2.41 o                         
  -7   4  13          5.83          7.41         1.80 o                         
  -6   4  13          6.84          8.03         1.32 o                         
  -5   4  13        100.82         94.39         3.29 o                         
  -4   4  13        338.95        320.92         5.18 o                         
  -3   4  13         22.07         25.55         1.63 o                         
  -2   4  13        177.49        172.39         2.76 o                         
  -1   4  13         21.76         25.45         1.73 o                         
   0   4  13        299.01        277.75         5.52 o                         
   1   4  13         21.78         22.77         1.87 o                         
   2   4  13        177.35        183.33         5.58 o                         
   3   4  13         22.07         24.85         1.59 o                         
   4   4  13        339.02        323.68         5.12 o                         
   5   4  13        100.82         91.84         2.37 o                         
   6   4  13          6.85          7.77         1.42 o                         
   7   4  13          5.84          7.15         1.64 o                         
  -7   5  13         34.08         36.02         2.25 o                         
  -6   5  13         14.72         14.13         2.12 o                         
  -5   5  13        115.70        109.05         3.87 o                         
  -4   5  13         60.29         60.70         2.62 o                         
  -3   5  13        434.39        419.53         6.50 o                         
  -2   5  13         58.87         53.78         1.94 o                         
  -1   5  13        285.87        293.73         6.55 o                         
   0   5  13        209.50        188.54         3.95 o                         
   1   5  13        285.91        287.57         5.23 o                         
   2   5  13         58.85         56.10         2.61 o                         
   3   5  13        434.55        404.37         5.55 o                         
   4   5  13         60.32         56.19         2.04 o                         
   5   5  13        115.65        113.50         3.12 o                         
   6   5  13         14.72         15.96         1.91 o                         
   7   5  13         34.08         34.97         2.18 o                         
  -7   6  13         38.64         44.03         2.47 o                         
  -6   6  13          1.27          1.25         1.69 o                         
  -5   6  13         88.07         87.35         2.67 o                         
  -4   6  13        108.74        102.52         4.43 o                         
  -3   6  13        314.93        315.98         5.73 o                         
  -2   6  13          0.99         -0.96         1.55 o                         
  -1   6  13         31.20         30.76         1.59 o                         
   0   6  13          3.27          6.25         1.27 o                         
   1   6  13         31.20         30.99         1.72 o                         
   2   6  13          1.00          0.18         1.56 o                         
   3   6  13        314.93        319.95         4.32 o                         
   4   6  13        108.74        107.82         2.78 o                         
   5   6  13         88.03         87.81         2.57 o                         
   6   6  13          1.27          3.92         1.71 o                         
   7   6  13         38.64         40.65         3.21 o                         
  -6   7  13          5.43          4.94         1.73 o                         
  -5   7  13         47.98         49.09         2.39 o                         
  -4   7  13         81.73         73.64         2.38 o                         
  -3   7  13         54.16         58.65         2.95 o                         
  -2   7  13         32.76         28.61         3.12 o                         
  -1   7  13         30.78         26.42         1.82 o                         
   0   7  13         43.70         40.51         1.87 o                         
   1   7  13         30.77         29.66         1.42 o                         
   2   7  13         32.76         27.52         1.38 o                         
   3   7  13         54.16         57.05         2.31 o                         
   4   7  13         81.73         72.62         2.31 o                         
   5   7  13         47.98         47.71         2.13 o                         
   6   7  13          5.43          6.97         1.63 o                         
  -6   8  13         19.79         26.43         2.07 o                         
  -5   8  13          5.74          4.17         1.53 o                         
  -4   8  13         21.30         20.62         2.38 o                         
  -3   8  13         68.67         69.39         2.39 o                         
  -2   8  13         44.93         46.66         1.93 o                         
  -1   8  13          6.97          5.13         1.27 o                         
   0   8  13          0.81          2.68         1.29 o                         
   1   8  13          6.97          6.68         1.29 o                         
   2   8  13         44.93         44.45         1.96 o                         
   3   8  13         68.67         71.63         2.32 o                         
   4   8  13         21.31         19.24         1.87 o                         
   5   8  13          5.74          4.87         1.67 o                         
   6   8  13         19.79         24.18         2.15 o                         
  -6   9  13         14.44         21.60         3.41 o                         
  -5   9  13          3.19          3.52         1.54 o                         
  -4   9  13         37.87         39.67         1.99 o                         
  -3   9  13         18.17         20.37         1.93 o                         
  -2   9  13         12.28         10.53         1.43 o                         
  -1   9  13         39.95         38.79         1.83 o                         
   0   9  13        128.36        129.83         3.20 o                         
   1   9  13         39.94         39.60         2.74 o                         
   2   9  13         12.27          9.40         1.92 o                         
   3   9  13         18.16         19.77         1.99 o                         
   4   9  13         37.88         40.82         2.79 o                         
   5   9  13          3.19          3.67         1.85 o                         
   6   9  13         14.44         19.99         5.80 o                         
  -5  10  13         14.84         16.67         2.10 o                         
  -4  10  13         30.02         33.35         2.34 o                         
  -3  10  13         76.57         82.23         2.65 o                         
  -2  10  13         35.77         33.27         1.87 o                         
  -1  10  13          2.87          2.40         1.48 o                         
   0  10  13         14.37         12.09         1.59 o                         
   1  10  13          2.87          1.55         1.42 o                         
   2  10  13         35.76         36.10         1.98 o                         
   3  10  13         76.56         80.31         3.66 o                         
   4  10  13         30.02         29.81         2.05 o                         
   5  10  13         14.85         14.77         2.07 o                         
  -4  11  13         12.18         18.17         2.24 o                         
  -3  11  13         16.13         23.39         1.97 o                         
  -2  11  13         71.84         73.97         2.81 o                         
  -1  11  13         24.30         17.61         1.78 o                         
   0  11  13          1.79          4.63         1.55 o                         
   1  11  13         24.30         20.84         1.87 o                         
   2  11  13         71.86         72.33         3.10 o                         
   3  11  13         16.13         20.84         1.97 o                         
   4  11  13         12.19         17.51         2.17 o                         
  -3  12  13         17.70         25.35         3.18 o                         
  -2  12  13          3.04          1.26         1.66 o                         
  -1  12  13         18.92         25.88         2.24 o                         
   0  12  13          5.59          4.19         2.07 o                         
   1  12  13         18.92         26.21         2.29 o                         
   2  12  13          3.04          3.10         1.76 o                         
   3  12  13         17.69         26.15         3.53 o                         
   0  13  13          5.47         14.00         2.52 o                         
   1   0  14        413.25        377.36         7.69 o                         
   2   0  14        350.24        335.00         5.11 o                         
   3   0  14         59.85         60.51         2.47 o                         
   4   0  14        247.05        239.19         3.76 o                         
   5   0  14         32.10         43.54         2.68 o                         
   6   0  14          0.01          2.93         2.10 o                         
   7   0  14          5.20          0.82         1.31 o                         
   8   0  14          1.40          4.14         2.31 o                         
  -8   1  14          6.39          9.67         5.16 o                         
  -7   1  14          7.23         10.16         2.48 o                         
  -6   1  14         56.62         55.65         2.90 o                         
  -5   1  14          0.67         -1.51         1.51 o                         
  -4   1  14         92.52         89.61         2.69 o                         
  -3   1  14         52.52         59.13         2.54 o                         
  -2   1  14        115.08        109.02         2.53 o                         
  -1   1  14        542.78        514.93         6.96 o                         
   0   1  14         39.40         33.04         2.10 o                         
   1   1  14        542.78        531.05        14.67 o                         
   2   1  14        115.10        108.56         2.44 o                         
   3   1  14         52.52         61.12         2.46 o                         
   4   1  14         92.53         84.46         2.61 o                         
   5   1  14          0.67         -1.30         1.43 o                         
   6   1  14         56.61         51.96         2.82 o                         
   7   1  14          7.23          7.73         1.37 o                         
  -7   2  14         19.28         18.52         2.53 o                         
  -6   2  14          6.88         10.73         1.96 o                         
  -5   2  14        184.59        179.30         3.87 o                         
  -4   2  14        158.09        138.58         3.00 o                         
  -3   2  14         65.31         60.30         3.07 o                         
  -2   2  14         23.34         22.61         1.53 o                         
  -1   2  14         44.02         40.28         1.79 o                         
   0   2  14          1.59          3.85         0.74 o                         
   1   2  14         44.02         39.90         1.33 o                         
   2   2  14         23.39         23.48         1.45 o                         
   3   2  14         65.30         54.53         2.49 o                         
   4   2  14        158.03        137.91         3.65 o                         
   5   2  14        184.56        176.30         3.97 o                         
   6   2  14          6.88          9.83         2.39 o                         
   7   2  14         19.29         16.41         1.75 o                         
  -7   3  14         80.76         83.22         3.94 o                         
  -6   3  14        114.16        109.74         3.72 o                         
  -5   3  14         16.33         17.45         2.32 o                         
  -4   3  14        177.39        176.04         3.93 o                         
  -3   3  14         85.24         88.56         2.09 o                         
  -2   3  14        166.10        154.11         3.50 o                         
  -1   3  14        224.69        218.30         5.34 o                         
   0   3  14          0.41         -0.72         1.46 o                         
   1   3  14        224.75        216.79         5.28 o                         
   2   3  14        166.22        153.71         3.42 o                         
   3   3  14         85.26         91.09         3.05 o                         
   4   3  14        177.36        170.03         3.25 o                         
   5   3  14         16.32         15.80         1.79 o                         
   6   3  14        114.17        104.55         3.39 o                         
   7   3  14         80.79         77.37         2.82 o                         
  -7   4  14         36.41         41.43         2.11 o                         
  -6   4  14         20.22         21.79         2.24 o                         
  -5   4  14          1.37          0.04         1.68 o                         
  -4   4  14        146.18        143.81         3.58 o                         
  -3   4  14         91.09         88.88         2.36 o                         
  -2   4  14        173.20        164.07         3.85 o                         
  -1   4  14         38.37         40.91         2.01 o                         
   0   4  14        261.38        257.42         4.77 o                         
   1   4  14         38.35         45.69         2.64 o                         
   2   4  14        173.25        163.28         4.33 o                         
   3   4  14         91.13         90.48         3.23 o                         
   4   4  14        146.18        140.23         3.84 o                         
   5   4  14          1.37          1.58         1.99 o                         
   6   4  14         20.21         22.56         1.55 o                         
   7   4  14         36.40         39.47         2.00 o                         
  -7   5  14         29.78         37.27         2.43 o                         
  -6   5  14         30.82         33.35         2.49 o                         
  -5   5  14         19.80         23.21         2.26 o                         
  -4   5  14          9.53          4.04         1.68 o                         
  -3   5  14        162.90        175.09         3.88 o                         
  -2   5  14        150.04        152.79         3.17 o                         
  -1   5  14          4.13          3.72         2.09 o                         
   0   5  14         13.55         24.67         2.47 o                         
   1   5  14          4.13          6.37         1.48 o                         
   2   5  14        150.05        154.73         3.85 o                         
   3   5  14        162.90        170.35         3.43 o                         
   4   5  14          9.54          8.63         1.80 o                         
   5   5  14         19.80         20.99         1.49 o                         
   6   5  14         30.82         28.61         2.20 o                         
   7   5  14         29.77         32.98         2.14 o                         
  -7   6  14          9.00          8.21         1.81 o                         
  -6   6  14         22.70         29.71         3.10 o                         
  -5   6  14         58.11         52.33         3.01 o                         
  -4   6  14        104.67        102.34         3.31 o                         
  -3   6  14         94.75         87.08         3.02 o                         
  -2   6  14         69.16         68.92         2.25 o                         
  -1   6  14        304.74        285.28         4.14 o                         
   0   6  14          0.04         -0.63         1.60 o                         
   1   6  14        304.73        281.05         5.53 o                         
   2   6  14         69.12         64.87         3.05 o                         
   3   6  14         94.72         87.01         2.36 o                         
   4   6  14        104.65        104.30         2.48 o                         
   5   6  14         58.14         56.92         2.25 o                         
   6   6  14         22.70         27.08         1.85 o                         
   7   6  14          9.00         10.33         1.78 o                         
  -6   7  14         18.32         18.84         1.72 o                         
  -5   7  14         28.58         34.42         2.52 o                         
  -4   7  14         32.17         34.63         2.35 o                         
  -3   7  14         40.70         35.79         2.21 o                         
  -2   7  14         29.22         28.31         3.02 o                         
  -1   7  14          0.70         -0.63         1.26 o                         
   0   7  14         40.91         45.49         2.36 o                         
   1   7  14          0.70         -1.24         1.24 o                         
   2   7  14         29.20         27.55         1.45 o                         
   3   7  14         40.72         36.18         1.68 o                         
   4   7  14         32.19         28.91         1.79 o                         
   5   7  14         28.58         34.20         2.50 o                         
   6   7  14         18.30         18.08         1.74 o                         
  -6   8  14         15.13         14.70         2.59 o                         
  -5   8  14          3.52          1.12         2.35 o                         
  -4   8  14          5.01          5.73         2.21 o                         
  -3   8  14         39.77         42.76         2.64 o                         
  -2   8  14         15.77          8.90         1.84 o                         
  -1   8  14          0.82         -1.12         1.62 o                         
   0   8  14        440.83        410.96         7.39 o                         
   1   8  14          0.82          2.05         1.87 o                         
   2   8  14         15.76         10.78         1.96 o                         
   3   8  14         39.80         37.83         1.85 o                         
   4   8  14          5.00          3.29         1.31 o                         
   5   8  14          3.52          3.76         1.45 o                         
   6   8  14         15.12         18.57         2.04 o                         
  -5   9  14         11.54         14.51         1.76 o                         
  -4   9  14         50.58         53.15         2.85 o                         
  -3   9  14         38.84         41.94         3.17 o                         
  -2   9  14         56.63         56.03         2.65 o                         
  -1   9  14         10.03          8.79         1.91 o                         
   0   9  14        156.74        145.78         3.13 o                         
   1   9  14         10.03         10.01         1.52 o                         
   2   9  14         56.63         57.41         2.08 o                         
   3   9  14         38.84         43.36         1.90 o                         
   4   9  14         50.57         51.84         2.33 o                         
   5   9  14         11.54         14.73         1.71 o                         
  -4  10  14         76.60         78.16         3.24 o                         
  -3  10  14          2.03          4.68         1.71 o                         
  -2  10  14         14.31         17.73         1.39 o                         
  -1  10  14         21.16         23.16         1.50 o                         
   0  10  14         37.78         38.42         2.00 o                         
   1  10  14         21.15         20.46         1.82 o                         
   2  10  14         14.32         15.26         1.58 o                         
   3  10  14          2.03          5.60         1.57 o                         
   4  10  14         76.58         75.67         4.90 o                         
  -3  11  14         53.71         64.48         2.74 o                         
  -2  11  14          3.40          0.24         1.67 o                         
  -1  11  14         10.54         11.79         2.07 o                         
   0  11  14          6.83          7.40         1.48 o                         
   1  11  14         10.55         12.83         2.08 o                         
   2  11  14          3.40          4.07         1.55 o                         
   3  11  14         53.71         57.61         2.75 o                         
  -2  12  14          3.39          5.38         1.66 o                         
  -1  12  14         19.99         20.09         1.88 o                         
   0  12  14          2.44          2.44         2.29 o                         
   1  12  14         20.00         20.62         2.23 o                         
   2  12  14          3.39          5.64         1.81 o                         
   1   0  15         34.85         40.03         2.16 o                         
   2   0  15        120.70        128.16         2.67 o                         
   3   0  15          3.61         -0.85         1.37 o                         
   4   0  15         65.43         72.96         3.90 o                         
   5   0  15         39.61         36.87         2.46 o                         
   6   0  15        197.30        199.90         4.63 o                         
   7   0  15         16.02         17.39         2.24 o                         
  -7   1  15         22.61         26.45         2.40 o                         
  -6   1  15         23.19         25.19         2.13 o                         
  -5   1  15        181.59        166.21         3.75 o                         
  -4   1  15        110.24        108.50         3.69 o                         
  -3   1  15         89.65         77.69         2.77 o                         
  -2   1  15          7.49          8.25         1.23 o                         
  -1   1  15         24.06         29.33         1.26 o                         
   0   1  15         20.50         22.41         1.48 o                         
   1   1  15         24.04         31.91         3.22 o                         
   2   1  15          7.50          8.38         1.05 o                         
   3   1  15         89.67         77.03         4.49 o                         
   4   1  15        110.20        104.73         3.58 o                         
   5   1  15        181.57        165.52         4.28 o                         
   6   1  15         23.17         23.66         2.21 o                         
   7   1  15         22.61         21.27         2.23 o                         
  -7   2  15         16.11         16.12         2.24 o                         
  -6   2  15         38.16         36.21         2.35 o                         
  -5   2  15         93.23         81.55         2.94 o                         
  -4   2  15         54.19         60.98         2.38 o                         
  -3   2  15        168.37        182.62         4.19 o                         
  -2   2  15         18.72         23.95         1.70 o                         
  -1   2  15         58.08         54.30         1.89 o                         
   0   2  15          1.51          3.32         0.81 o                         
   1   2  15         58.07         56.39         1.65 o                         
   2   2  15         18.73         24.40         1.46 o                         
   3   2  15        168.35        168.99         3.89 o                         
   4   2  15         54.23         59.54         2.97 o                         
   5   2  15         93.20         89.70         3.18 o                         
   6   2  15         38.14         37.43         2.31 o                         
   7   2  15         16.10         15.10         2.11 o                         
  -7   3  15         49.24         52.55         2.90 o                         
  -6   3  15         39.07         31.77         2.39 o                         
  -5   3  15        182.04        166.15         4.77 o                         
  -4   3  15         12.94         12.58         1.43 o                         
  -3   3  15        232.49        237.57         4.95 o                         
  -2   3  15          0.55         -2.00         2.00 o                         
  -1   3  15        114.98        116.76         3.93 o                         
   0   3  15        180.86        205.21         4.18 o                         
   1   3  15        114.96        117.45         2.61 o                         
   2   3  15          0.55          0.10         1.31 o                         
   3   3  15        232.44        231.01         4.74 o                         
   4   3  15         12.92         11.13         2.30 o                         
   5   3  15        182.08        169.58         4.08 o                         
   6   3  15         39.04         37.45         2.90 o                         
   7   3  15         49.25         52.79         4.00 o                         
  -7   4  15         10.63         18.36         2.73 o                         
  -6   4  15         13.35         13.77         2.22 o                         
  -5   4  15         61.37         58.67         2.66 o                         
  -4   4  15         15.28         16.58         2.02 o                         
  -3   4  15         19.97         22.37         2.27 o                         
  -2   4  15          0.70         -1.49         1.49 o                         
  -1   4  15         80.01         84.93         4.02 o                         
   0   4  15          8.62         11.81         1.44 o                         
   1   4  15         79.94         90.39         4.44 o                         
   2   4  15          0.70          0.67         1.38 o                         
   3   4  15         19.98         22.38         2.04 o                         
   4   4  15         15.29         18.53         1.60 o                         
   5   4  15         61.37         60.55         2.69 o                         
   6   4  15         13.34         16.22         2.93 o                         
   7   4  15         10.63         13.95         2.14 o                         
  -7   5  15         73.94         82.85         3.85 o                         
  -6   5  15          0.87          3.59         1.87 o                         
  -5   5  15         68.42         70.96         2.90 o                         
  -4   5  15        181.32        179.91         3.84 o                         
  -3   5  15         36.49         34.32         1.80 o                         
  -2   5  15        119.68        108.89         5.23 o                         
  -1   5  15         51.57         53.29         2.66 o                         
   0   5  15          2.78          4.61         1.51 o                         
   1   5  15         51.58         54.30         2.47 o                         
   2   5  15        119.72        109.03         3.28 o                         
   3   5  15         36.49         34.79         2.48 o                         
   4   5  15        181.31        181.96         3.59 o                         
   5   5  15         68.42         71.55         3.45 o                         
   6   5  15          0.87          1.44         2.10 o                         
   7   5  15         73.93         78.52         3.81 o                         
  -6   6  15          6.75          9.99         2.25 o                         
  -5   6  15          7.76          8.12         2.02 o                         
  -4   6  15          7.04          7.12         2.03 o                         
  -3   6  15        250.90        240.71         5.21 o                         
  -2   6  15         49.73         47.87         2.02 o                         
  -1   6  15        110.80        109.19         3.70 o                         
   0   6  15        444.62        416.03         8.28 o                         
   1   6  15        110.80        111.32         3.49 o                         
   2   6  15         49.75         49.57         2.67 o                         
   3   6  15        250.86        235.30         6.93 o                         
   4   6  15          7.03          7.17         1.89 o                         
   5   6  15          7.77          7.55         1.69 o                         
   6   6  15          6.74          8.05         1.95 o                         
  -6   7  15         13.49         12.40         2.82 o                         
  -5   7  15          1.33          3.73         1.89 o                         
  -4   7  15          1.78         -1.84         1.84 o                         
  -3   7  15         59.84         65.61         2.84 o                         
  -2   7  15         62.91         61.49         2.72 o                         
  -1   7  15         40.51         37.13         1.96 o                         
   0   7  15         11.66          9.07         2.47 o                         
   1   7  15         40.52         36.00         3.58 o                         
   2   7  15         62.92         62.69         3.24 o                         
   3   7  15         59.82         70.97         2.54 o                         
   4   7  15          1.78          1.04         1.54 o                         
   5   7  15          1.33          1.45         1.21 o                         
   6   7  15         13.49         15.14         1.74 o                         
  -5   8  15          5.96          0.40         2.43 o                         
  -4   8  15          3.46          7.97         2.35 o                         
  -3   8  15         90.22         98.46         3.22 o                         
  -2   8  15         29.37         31.06         2.35 o                         
  -1   8  15         92.33         84.03         3.10 o                         
   0   8  15        256.34        248.09         4.45 o                         
   1   8  15         92.34         86.35         2.90 o                         
   2   8  15         29.37         27.87         2.14 o                         
   3   8  15         90.22         96.82         2.56 o                         
   4   8  15          3.46          3.03         1.15 o                         
   5   8  15          5.96          3.11         2.04 o                         
  -5   9  15          8.13          7.33         2.37 o                         
  -4   9  15          9.30          7.40         2.06 o                         
  -3   9  15         11.00          7.90         2.07 o                         
  -2   9  15         16.37         13.04         1.89 o                         
  -1   9  15          1.53          1.36         1.60 o                         
   0   9  15          2.97          7.94         1.75 o                         
   1   9  15          1.53         -1.43         1.81 o                         
   2   9  15         16.36         15.18         1.29 o                         
   3   9  15         11.01         12.70         1.78 o                         
   4   9  15          9.30          9.92         1.46 o                         
   5   9  15          8.13          6.16         1.54 o                         
  -4  10  15          3.84          9.03         2.29 o                         
  -3  10  15          1.20          7.14         2.06 o                         
  -2  10  15         14.87         12.89         2.09 o                         
  -1  10  15         26.57         21.22         2.09 o                         
   0  10  15         17.80         14.49         1.93 o                         
   1  10  15         26.59         22.92         1.46 o                         
   2  10  15         14.88         16.61         1.57 o                         
   3  10  15          1.20          0.94         1.31 o                         
   4  10  15          3.84          7.42         1.55 o                         
  -3  11  15          3.32          3.36         2.09 o                         
  -2  11  15          0.07         -1.15         2.05 o                         
  -1  11  15         10.85          9.98         1.78 o                         
   0  11  15          1.22          0.87         1.42 o                         
   1  11  15         10.86         11.79         2.16 o                         
   2  11  15          0.07          0.63         1.49 o                         
   3  11  15          3.33          6.07         2.16 o                         
  -1  12  15          6.04          4.26         2.07 o                         
   0  12  15         80.29         79.38         3.28 o                         
   1  12  15          6.05          5.36         1.60 o                         
   1   0  16         15.02         20.91         2.42 o                         
   2   0  16        144.34        147.41         3.65 o                         
   3   0  16         21.38         24.67         1.89 o                         
   4   0  16         50.80         40.58         2.54 o                         
   5   0  16          0.30          1.24         1.22 o                         
   6   0  16          4.19          7.02         1.71 o                         
   7   0  16          0.21          2.37         1.82 o                         
  -7   1  16          1.30          7.22         1.96 o                         
  -6   1  16         89.83         94.16         3.13 o                         
  -5   1  16          2.23          2.02         1.43 o                         
  -4   1  16         75.63         71.72         3.24 o                         
  -3   1  16        207.33        202.52         6.77 o                         
  -2   1  16        178.59        178.53         3.49 o                         
  -1   1  16        168.97        160.65         2.74 o                         
   0   1  16         80.42         76.90         2.28 o                         
   1   1  16        168.98        167.45         4.50 o                         
   2   1  16        178.57        184.73         4.21 o                         
   3   1  16        207.28        189.42         4.09 o                         
   4   1  16         75.60         73.16         3.14 o                         
   5   1  16          2.22          3.27         2.49 o                         
   6   1  16         89.82         86.98         3.04 o                         
   7   1  16          1.30          7.61         2.00 o                         
  -7   2  16         57.59         59.09         2.97 o                         
  -6   2  16         14.85         17.53         3.00 o                         
  -5   2  16         12.93         10.94         1.82 o                         
  -4   2  16         20.41         28.05         2.43 o                         
  -3   2  16         45.13         42.86         2.35 o                         
  -2   2  16        343.29        338.15         6.53 o                         
  -1   2  16         36.21         33.42         1.60 o                         
   0   2  16         18.75         27.78         2.08 o                         
   1   2  16         36.18         34.45         1.30 o                         
   2   2  16        343.31        349.37         5.51 o                         
   3   2  16         45.12         45.16         2.49 o                         
   4   2  16         20.43         22.50         2.28 o                         
   5   2  16         12.92         14.06         1.87 o                         
   6   2  16         14.85         17.20         1.83 o                         
   7   2  16         57.59         57.29         2.83 o                         
  -7   3  16         15.53         18.56         2.26 o                         
  -6   3  16        103.55        102.35         3.37 o                         
  -5   3  16          9.30          7.35         1.80 o                         
  -4   3  16         19.68         22.54         2.69 o                         
  -3   3  16        229.70        228.72         4.91 o                         
  -2   3  16        126.75        134.51         3.32 o                         
  -1   3  16         19.21         16.58         1.51 o                         
   0   3  16         62.40         64.77         2.41 o                         
   1   3  16         19.22         19.97         1.35 o                         
   2   3  16        126.78        125.21         3.70 o                         
   3   3  16        229.71        231.68         4.75 o                         
   4   3  16         19.69         20.08         2.35 o                         
   5   3  16          9.30         10.85         2.03 o                         
   6   3  16        103.54        109.97         3.67 o                         
   7   3  16         15.53         19.20         2.13 o                         
  -6   4  16         18.85         16.64         2.66 o                         
  -5   4  16         15.89         18.57         1.90 o                         
  -4   4  16         50.06         55.95         3.89 o                         
  -3   4  16        262.26        257.31         5.44 o                         
  -2   4  16          4.44          4.03         1.63 o                         
  -1   4  16         64.77         53.50         3.99 o                         
   0   4  16         34.92         36.50         2.17 o                         
   1   4  16         64.75         58.52         2.32 o                         
   2   4  16          4.43          5.14         1.45 o                         
   3   4  16        262.25        258.17         6.00 o                         
   4   4  16         50.06         48.95         2.92 o                         
   5   4  16         15.89         17.32         1.81 o                         
   6   4  16         18.87         18.26         2.10 o                         
  -6   5  16         37.39         36.47         2.85 o                         
  -5   5  16         61.51         64.50         2.81 o                         
  -4   5  16         41.40         40.05         2.44 o                         
  -3   5  16         48.98         46.50         2.84 o                         
  -2   5  16          0.59         -1.26         1.71 o                         
  -1   5  16        122.12        116.04         3.34 o                         
   0   5  16        144.30        156.37         4.27 o                         
   1   5  16        122.13        108.46         3.20 o                         
   2   5  16          0.59         -0.11         1.56 o                         
   3   5  16         48.98         45.80         3.01 o                         
   4   5  16         41.40         38.87         2.99 o                         
   5   5  16         61.51         63.71         3.10 o                         
   6   5  16         37.40         34.96         2.54 o                         
  -6   6  16         16.91         19.29         2.26 o                         
  -5   6  16          6.63          9.89         1.92 o                         
  -4   6  16         34.45         38.95         2.27 o                         
  -3   6  16        187.91        175.54         5.93 o                         
  -2   6  16          6.54          4.85         1.99 o                         
  -1   6  16         30.02         32.35         2.63 o                         
   0   6  16          8.92          8.25         2.09 o                         
   1   6  16         30.02         34.12         2.82 o                         
   2   6  16          6.54          3.92         1.86 o                         
   3   6  16        187.89        173.64         4.94 o                         
   4   6  16         34.44         39.14         3.33 o                         
   5   6  16          6.62          9.35         1.57 o                         
   6   6  16         16.91         19.49         2.02 o                         
  -5   7  16         17.74         24.19         2.55 o                         
  -4   7  16          1.78         -1.55         1.55 o                         
  -3   7  16          0.13          0.32         1.74 o                         
  -2   7  16         34.41         31.65         3.76 o                         
  -1   7  16         53.03         43.77         2.77 o                         
   0   7  16         15.92         13.92         2.44 o                         
   1   7  16         53.03         39.57         3.05 o                         
   2   7  16         34.41         38.75         2.77 o                         
   3   7  16          0.13          3.38         2.15 o                         
   4   7  16          1.78          1.58         1.47 o                         
   5   7  16         17.73         15.67         1.93 o                         
  -5   8  16          0.97          2.37         2.20 o                         
  -4   8  16         18.62         20.91         2.06 o                         
  -3   8  16         14.81         13.28         1.93 o                         
  -2   8  16         17.75         18.11         1.89 o                         
  -1   8  16         54.71         60.59         3.78 o                         
   0   8  16          6.26          9.14         2.84 o                         
   1   8  16         54.71         55.10         3.49 o                         
   2   8  16         17.76         16.49         2.43 o                         
   3   8  16         14.82         14.94         2.93 o                         
   4   8  16         18.62         17.42         2.34 o                         
   5   8  16          0.97          4.02         1.62 o                         
  -4   9  16         12.24         13.07         2.38 o                         
  -3   9  16          2.03          4.47         1.77 o                         
  -2   9  16          2.58         -0.59         1.79 o                         
  -1   9  16          2.06          6.54         1.76 o                         
   0   9  16         33.88         41.00         3.05 o                         
   1   9  16          2.07          4.47         2.26 o                         
   2   9  16          2.59          5.23         2.25 o                         
   3   9  16          2.02          2.31         1.41 o                         
   4   9  16         12.23         16.03         1.39 o                         
  -3  10  16          2.57          2.04         2.17 o                         
  -2  10  16          0.83          2.10         1.72 o                         
  -1  10  16          1.05          1.67         1.61 o                         
   0  10  16         13.27         16.33         1.95 o                         
   1  10  16          1.05          2.94         1.76 o                         
   2  10  16          0.83          2.64         1.94 o                         
   3  10  16          2.56          3.59         2.82 o                         
  -2  11  16          3.48          2.03         2.27 o                         
  -1  11  16          0.27          2.65         1.91 o                         
   0  11  16          0.27          1.37         2.01 o                         
   1  11  16          0.27          1.31         1.81 o                         
   2  11  16          3.47          4.77         2.09 o                         
   1   0  17         20.46         21.76         2.74 o                         
   2   0  17          0.07         -0.08         1.19 o                         
   3   0  17        149.51        148.58         5.65 o                         
   4   0  17         51.69         55.36         2.79 o                         
   5   0  17          0.75         -0.17         2.01 o                         
   6   0  17         19.88         17.85         3.30 o                         
   7   0  17          1.09          6.03         1.91 o                         
  -7   1  17          5.37          7.73         2.08 o                         
  -6   1  17         18.79         22.06         1.83 o                         
  -5   1  17         16.16         17.29         2.71 o                         
  -4   1  17         54.51         58.43         2.95 o                         
  -3   1  17        132.01        145.91         3.68 o                         
  -2   1  17         13.09         14.16         1.45 o                         
  -1   1  17        139.36        125.18         2.66 o                         
   0   1  17        112.72        102.65         5.40 o                         
   1   1  17        139.36        132.45         3.93 o                         
   2   1  17         13.11         14.00         1.93 o                         
   3   1  17        131.98        143.60         3.53 o                         
   4   1  17         54.50         60.74         2.93 o                         
   5   1  17         16.17         17.00         2.41 o                         
   6   1  17         18.80         22.70         2.67 o                         
   7   1  17          5.37          9.27         2.84 o                         
  -6   2  17          4.19          8.04         1.67 o                         
  -5   2  17          5.75          7.34         2.70 o                         
  -4   2  17         69.07         64.03         3.13 o                         
  -3   2  17        117.11        113.60         3.49 o                         
  -2   2  17         52.73         49.52         2.73 o                         
  -1   2  17         15.03         14.63         1.30 o                         
   0   2  17          0.00         -0.55         1.16 o                         
   1   2  17         15.02         15.29         1.14 o                         
   2   2  17         52.73         56.67         2.10 o                         
   3   2  17        117.20        121.08         3.36 o                         
   4   2  17         69.08         58.61         4.65 o                         
   5   2  17          5.75          8.96         2.98 o                         
   6   2  17          4.20          7.90         2.37 o                         
  -6   3  17          4.06          6.79         1.70 o                         
  -5   3  17         34.37         39.14         4.28 o                         
  -4   3  17         28.36         30.15         4.75 o                         
  -3   3  17        423.95        398.74         7.00 o                         
  -2   3  17         41.00         45.41         2.25 o                         
  -1   3  17         38.17         38.94         1.83 o                         
   0   3  17         41.73         39.57         2.62 o                         
   1   3  17         38.17         38.00         2.54 o                         
   2   3  17         41.03         46.77         2.54 o                         
   3   3  17        423.85        413.47         6.90 o                         
   4   3  17         28.37         29.61         2.42 o                         
   5   3  17         34.39         44.26         2.98 o                         
   6   3  17          4.06          5.36         1.78 o                         
  -6   4  17          6.53          7.68         1.76 o                         
  -5   4  17         40.33         36.76         2.62 o                         
  -4   4  17         74.74         73.40         3.67 o                         
  -3   4  17         51.02         51.04         2.79 o                         
  -2   4  17         67.95         59.03         2.72 o                         
  -1   4  17         16.38         13.52         1.89 o                         
   0   4  17        247.10        229.88         5.02 o                         
   1   4  17         16.38         14.09         1.65 o                         
   2   4  17         67.96         63.49         2.64 o                         
   3   4  17         51.03         50.55         2.73 o                         
   4   4  17         74.73         76.77         4.66 o                         
   5   4  17         40.32         37.75         2.91 o                         
   6   4  17          6.53          8.42         1.78 o                         
  -6   5  17          9.70          9.19         2.39 o                         
  -5   5  17         18.55         18.63         2.14 o                         
  -4   5  17         24.13         17.82         3.05 o                         
  -3   5  17         94.43         93.60         3.73 o                         
  -2   5  17         25.14         23.41         2.22 o                         
  -1   5  17         14.44         18.01         1.89 o                         
   0   5  17         51.62         48.18         2.73 o                         
   1   5  17         14.43         14.69         1.77 o                         
   2   5  17         25.13         26.75         2.32 o                         
   3   5  17         94.43         90.14         4.08 o                         
   4   5  17         24.15         27.60         2.54 o                         
   5   5  17         18.56         20.09         3.14 o                         
   6   5  17          9.69         12.59         2.18 o                         
  -5   6  17          6.58          6.16         2.05 o                         
  -4   6  17         15.07         18.03         1.53 o                         
  -3   6  17         41.54         42.17         3.26 o                         
  -2   6  17         24.11         26.71         2.85 o                         
  -1   6  17         35.46         36.70         4.00 o                         
   0   6  17        295.44        268.00         6.33 o                         
   1   6  17         35.45         29.35         2.29 o                         
   2   6  17         24.13         28.19         3.17 o                         
   3   6  17         41.55         41.88         2.95 o                         
   4   6  17         15.07         14.97         2.45 o                         
   5   6  17          6.57          6.30         1.42 o                         
  -5   7  17          2.86         -1.85         2.47 o                         
  -4   7  17         19.24         12.40         3.19 o                         
  -3   7  17         40.15         48.36         5.51 o                         
  -2   7  17          6.21          5.75         2.34 o                         
  -1   7  17         36.37         40.52         3.00 o                         
   0   7  17         28.56         27.06         2.75 o                         
   1   7  17         36.40         36.44         2.61 o                         
   2   7  17          6.20          4.54         2.23 o                         
   3   7  17         40.14         48.65         3.57 o                         
   4   7  17         19.24         23.14         2.95 o                         
   5   7  17          2.86          5.34         1.52 o                         
  -4   8  17          2.75          2.29         1.65 o                         
  -3   8  17         11.82         13.50         3.03 o                         
  -2   8  17         16.69         14.80         2.47 o                         
  -1   8  17         24.44         24.30         2.65 o                         
   0   8  17          3.84          8.15         3.39 o                         
   1   8  17         24.42         28.25         3.02 o                         
   2   8  17         16.69         18.96         2.75 o                         
   3   8  17         11.82         19.02         2.49 o                         
   4   8  17          2.75          0.29         2.54 o                         
  -4   9  17          4.59          6.01         1.93 o                         
  -3   9  17          7.10          9.40         1.73 o                         
  -2   9  17         13.22         12.88         2.17 o                         
  -1   9  17          2.67          2.12         2.23 o                         
   0   9  17         74.94         75.23         4.99 o                         
   1   9  17          2.67          4.31         2.24 o                         
   2   9  17         13.23         10.77         2.31 o                         
   3   9  17          7.11          4.80         3.07 o                         
   4   9  17          4.59          5.55         2.44 o                         
  -3  10  17          2.76          2.25         1.93 o                         
  -2  10  17          5.33          6.57         2.37 o                         
  -1  10  17          5.06          3.94         1.72 o                         
   0  10  17          5.56          5.99         2.32 o                         
   1  10  17          5.06          6.54         2.79 o                         
   2  10  17          5.33          5.07         2.72 o                         
   3  10  17          2.76          4.24         2.44 o                         
  -1  11  17          1.15          2.77         2.37 o                         
   0  11  17         21.69         22.54         2.95 o                         
   1  11  17          1.15         -0.59         1.91 o                         
   0   0  18          8.85         14.67         1.08 o                         
   1   0  18         11.34         12.34         3.63 o                         
   2   0  18         17.01         18.81         1.81 o                         
   3   0  18        499.77        491.42         7.77 o                         
   4   0  18          8.33          5.42         1.97 o                         
   5   0  18         13.48         16.10         2.35 o                         
   6   0  18          0.29          4.92         2.40 o                         
  -6   1  18         12.19         19.09         3.25 o                         
  -5   1  18         41.38         39.83         2.94 o                         
  -4   1  18         67.23         67.57         3.25 o                         
  -3   1  18          5.83          3.00         1.63 o                         
  -2   1  18        209.25        196.05         3.96 o                         
  -1   1  18         72.70         67.50         1.87 o                         
   0   1  18         78.05         69.21         1.83 o                         
   1   1  18         72.68         74.14         4.35 o                         
   2   1  18        209.26        201.34         4.69 o                         
   3   1  18          5.83          7.81         1.60 o                         
   4   1  18         67.23         68.92         3.59 o                         
   5   1  18         41.41         41.04         3.72 o                         
   6   1  18         12.19         16.33         3.36 o                         
  -6   2  18          0.24          7.17         1.39 o                         
  -5   2  18          9.77         10.69         2.56 o                         
  -4   2  18         22.70         24.91         2.72 o                         
  -3   2  18         27.28         29.04         2.18 o                         
  -2   2  18        105.68         96.62         2.93 o                         
  -1   2  18         35.69         38.27         2.45 o                         
   0   2  18         73.49         69.42         1.98 o                         
   1   2  18         35.69         37.85         1.43 o                         
   2   2  18        105.66        101.94         2.59 o                         
   3   2  18         27.28         30.96         2.02 o                         
   4   2  18         22.70         22.97         2.23 o                         
   5   2  18          9.76          9.45         2.22 o                         
   6   2  18          0.24          5.70         2.28 o                         
  -6   3  18         11.74         15.40         1.87 o                         
  -5   3  18         56.55         50.25         3.31 o                         
  -4   3  18        113.94        117.00         4.02 o                         
  -3   3  18         29.92         29.49         2.28 o                         
  -2   3  18         65.72         58.95         2.57 o                         
  -1   3  18         60.43         55.47         5.74 o                         
   0   3  18        191.14        174.93        10.48 o                         
   1   3  18         60.43         55.51         2.10 o                         
   2   3  18         65.72         60.99         2.87 o                         
   3   3  18         29.93         33.42         2.12 o                         
   4   3  18        113.96        115.98         5.98 o                         
   5   3  18         56.55         55.02         3.44 o                         
   6   3  18         11.74         18.77         4.20 o                         
  -6   4  18         33.39         41.62         3.10 o                         
  -5   4  18         16.73         12.44         2.65 o                         
  -4   4  18          6.78          8.22         2.55 o                         
  -3   4  18         20.32         19.72         2.28 o                         
  -2   4  18         20.21         19.62         2.23 o                         
  -1   4  18         11.80         10.66         1.63 o                         
   0   4  18         91.41         95.00         3.25 o                         
   1   4  18         11.80         12.83         1.51 o                         
   2   4  18         20.20         16.74         1.75 o                         
   3   4  18         20.30         21.23         2.03 o                         
   4   4  18          6.77          5.49         1.95 o                         
   5   4  18         16.73         19.35         2.46 o                         
   6   4  18         33.38         36.37         3.51 o                         
  -5   5  18          9.80         11.55         2.54 o                         
  -4   5  18         52.83         48.35         3.12 o                         
  -3   5  18         12.47         13.51         2.33 o                         
  -2   5  18          3.46          3.46         2.49 o                         
  -1   5  18          1.56          0.30         1.59 o                         
   0   5  18         61.41         63.97         3.21 o                         
   1   5  18          1.56          2.17         2.09 o                         
   2   5  18          3.46          0.45         1.55 o                         
   3   5  18         12.47         14.23         2.06 o                         
   4   5  18         52.84         56.02         3.12 o                         
   5   5  18          9.80         13.23         2.54 o                         
  -5   6  18          7.60         11.50         1.84 o                         
  -4   6  18         22.39         30.72         2.89 o                         
  -3   6  18         24.12         24.15         3.24 o                         
  -2   6  18         86.89         76.45         4.06 o                         
  -1   6  18         67.89         67.84         3.14 o                         
   0   6  18        183.30        174.44         4.33 o                         
   1   6  18         67.87         70.37         3.09 o                         
   2   6  18         86.89         84.94         4.28 o                         
   3   6  18         24.12         27.09         4.12 o                         
   4   6  18         22.38         27.84         2.58 o                         
   5   6  18          7.60         14.54         2.61 o                         
  -5   7  18          2.71          3.22         4.51 o                         
  -4   7  18         21.20         27.57         3.40 o                         
  -3   7  18         25.13         31.55         2.99 o                         
  -2   7  18         22.32         22.40         2.55 o                         
  -1   7  18          0.08         -2.10         2.10 o                         
   0   7  18         39.30         39.77         2.84 o                         
   1   7  18          0.08          2.51         1.85 o                         
   2   7  18         22.31         28.43         2.44 o                         
   3   7  18         25.12         24.51         4.02 o                         
   4   7  18         21.20         24.50         3.56 o                         
   5   7  18          2.71          4.59         3.13 o                         
  -4   8  18          4.76          4.89         1.72 o                         
  -3   8  18         35.23         37.88         3.69 o                         
  -2   8  18         13.74         13.85         2.56 o                         
  -1   8  18          8.08         10.08         2.55 o                         
   0   8  18          0.44          3.60         2.14 o                         
   1   8  18          8.09          9.84         2.40 o                         
   2   8  18         13.75         13.66         2.33 o                         
   3   8  18         35.24         37.22         2.94 o                         
   4   8  18          4.76          3.95         2.44 o                         
  -3   9  18          7.16         12.19         1.45 o                         
  -2   9  18          6.32          8.23         2.54 o                         
  -1   9  18          8.92          7.37         2.38 o                         
   0   9  18         35.43         26.90         2.75 o                         
   1   9  18          8.92          6.36         2.72 o                         
   2   9  18          6.32         10.58         3.73 o                         
   3   9  18          7.15          7.88         3.23 o                         
  -2  10  18          9.27          6.40         3.41 o                         
  -1  10  18         13.99         11.69         3.97 o                         
   0  10  18         43.34         42.48         3.51 o                         
   1  10  18         14.00         13.48         3.20 o                         
   2  10  18          9.27          9.65         2.59 o                         
   1   0  19         62.93         62.08         2.84 o                         
   2   0  19         23.48         19.84         1.41 o                         
   3   0  19         29.03         30.35         2.04 o                         
   4   0  19         13.74         17.80         2.34 o                         
   5   0  19         29.08         31.39         2.68 o                         
   6   0  19          4.25          5.84         2.27 o                         
  -6   1  19         30.88         31.13         2.93 o                         
  -5   1  19          6.19          7.40         2.25 o                         
  -4   1  19         12.35         10.35         2.48 o                         
  -3   1  19        101.86        107.91         3.37 o                         
  -2   1  19         63.94         65.65         3.52 o                         
  -1   1  19        104.34        101.10         2.17 o                         
   0   1  19         77.43         74.49         1.65 o                         
   1   1  19        104.31         94.67         3.79 o                         
   2   1  19         63.95         62.29         2.03 o                         
   3   1  19        101.86        105.80         3.49 o                         
   4   1  19         12.35         13.58         2.01 o                         
   5   1  19          6.19         10.98         3.11 o                         
   6   1  19         30.87         28.78         2.80 o                         
  -6   2  19         18.92         20.35         2.73 o                         
  -5   2  19         10.99         17.11         2.96 o                         
  -4   2  19         78.57         76.50         3.47 o                         
  -3   2  19         14.98         16.33         1.94 o                         
  -2   2  19         53.51         48.70         2.23 o                         
  -1   2  19         32.60         33.49         2.21 o                         
   0   2  19         10.77          9.42         1.28 o                         
   1   2  19         32.60         32.28         1.34 o                         
   2   2  19         53.50         52.43         2.02 o                         
   3   2  19         14.98         20.07         1.78 o                         
   4   2  19         78.58         75.37         3.28 o                         
   5   2  19         10.99         17.60         2.61 o                         
   6   2  19         18.92         18.95         2.84 o                         
  -5   3  19         12.65         15.19         3.61 o                         
  -4   3  19         10.67         11.34         2.54 o                         
  -3   3  19         23.44         30.53         2.29 o                         
  -2   3  19         16.60         14.85         1.68 o                         
  -1   3  19        208.90        215.20         4.68 o                         
   0   3  19        157.78        158.43         3.33 o                         
   1   3  19        208.90        207.13         3.90 o                         
   2   3  19         16.60         14.75         1.67 o                         
   3   3  19         23.45         27.05         2.04 o                         
   4   3  19         10.67         14.97         2.21 o                         
   5   3  19         12.65         22.49         5.07 o                         
  -5   4  19          6.31          6.88         2.34 o                         
  -4   4  19         21.87         21.09         2.53 o                         
  -3   4  19         97.75         95.34         3.60 o                         
  -2   4  19         61.35         58.07         2.81 o                         
  -1   4  19         96.99         94.98         3.19 o                         
   0   4  19          0.09         -1.27         1.27 o                         
   1   4  19         96.99         86.88         3.81 o                         
   2   4  19         61.34         69.00         2.65 o                         
   3   4  19         97.75         91.51         3.63 o                         
   4   4  19         21.87         22.60         2.30 o                         
   5   4  19          6.30          5.74         2.19 o                         
  -5   5  19          3.82          4.50         2.35 o                         
  -4   5  19          3.26          5.66         2.23 o                         
  -3   5  19          2.83         -0.46         2.19 o                         
  -2   5  19          8.82          9.74         2.98 o                         
  -1   5  19          9.72         12.95         1.83 o                         
   0   5  19         82.25         77.81         2.91 o                         
   1   5  19          9.73         11.69         1.69 o                         
   2   5  19          8.81         10.32         1.71 o                         
   3   5  19          2.83          2.87         1.92 o                         
   4   5  19          3.26         10.24         2.06 o                         
   5   5  19          3.81          5.58         2.17 o                         
  -4   6  19         31.56         35.52         3.89 o                         
  -3   6  19         22.19         24.03         2.92 o                         
  -2   6  19         17.53         20.77         3.60 o                         
  -1   6  19          8.71         11.03         1.99 o                         
   0   6  19         31.04         31.68         2.31 o                         
   1   6  19          8.71         12.99         1.93 o                         
   2   6  19         17.52         21.64         2.12 o                         
   3   6  19         22.20         27.75         2.41 o                         
   4   6  19         31.56         31.82         2.69 o                         
  -4   7  19          9.29         11.10         2.52 o                         
  -3   7  19          2.71          7.39         3.49 o                         
  -2   7  19         28.85         26.80         3.02 o                         
  -1   7  19          6.21          8.50         2.66 o                         
   0   7  19          3.37          3.05         1.84 o                         
   1   7  19          6.21          7.12         2.35 o                         
   2   7  19         28.85         26.87         2.41 o                         
   3   7  19          2.71          5.14         2.68 o                         
   4   7  19          9.28          9.33         2.24 o                         
  -3   8  19         10.53         14.20         2.62 o                         
  -2   8  19          2.03          0.43         2.17 o                         
  -1   8  19          2.87          7.57         3.25 o                         
   0   8  19          2.15          2.54         1.92 o                         
   1   8  19          2.87          2.95         2.04 o                         
   2   8  19          2.02          3.36         2.50 o                         
   3   8  19         10.52          9.14         2.26 o                         
  -2   9  19          2.18         -2.14         2.14 o                         
  -1   9  19          5.96          4.74         3.82 o                         
   0   9  19          3.52          6.57         2.21 o                         
   1   9  19          5.95          6.66         3.93 o                         
   2   9  19          2.18          5.31         2.18 o                         
   0   0  20          4.85          3.63         0.96 o                         
   1   0  20         12.96         16.12         2.58 o                         
   2   0  20         59.86         60.25         2.04 o                         
   3   0  20         96.11         99.12         3.07 o                         
   4   0  20          1.28          0.88         1.76 o                         
   5   0  20          1.46          3.62         2.07 o                         
  -5   1  20         29.15         34.60         3.17 o                         
  -4   1  20         47.88         41.16         2.58 o                         
  -3   1  20        104.40        103.73         3.22 o                         
  -2   1  20         19.49         21.95         1.89 o                         
  -1   1  20          6.20          8.60         1.77 o                         
   0   1  20          0.33         -0.20         0.73 o                         
   1   1  20          6.22          9.38         1.76 o                         
   2   1  20         19.49         22.26         1.36 o                         
   3   1  20        104.38         96.83         3.02 o                         
   4   1  20         47.90         39.66         2.49 o                         
   5   1  20         29.13         38.40         2.78 o                         
  -5   2  20          3.21         10.12         2.44 o                         
  -4   2  20         25.41         21.03         2.33 o                         
  -3   2  20        106.14        105.17         3.35 o                         
  -2   2  20         13.86         17.27         1.63 o                         
  -1   2  20         19.22         19.38         1.66 o                         
   0   2  20         33.55         30.49         1.64 o                         
   1   2  20         19.23         20.12         1.20 o                         
   2   2  20         13.86         18.48         1.70 o                         
   3   2  20        106.16        110.68         3.21 o                         
   4   2  20         25.42         23.51         2.49 o                         
   5   2  20          3.20         11.40         2.76 o                         
  -5   3  20         29.57         27.89         5.21 o                         
  -4   3  20         20.37         27.48         4.24 o                         
  -3   3  20         31.81         29.28         2.24 o                         
  -2   3  20         35.89         41.03         2.44 o                         
  -1   3  20          3.73          6.11         1.52 o                         
   0   3  20         70.51         58.74         2.22 o                         
   1   3  20          3.73          6.02         1.25 o                         
   2   3  20         35.91         38.28         1.98 o                         
   3   3  20         31.81         31.04         2.06 o                         
   4   3  20         20.37         19.79         2.19 o                         
   5   3  20         29.58         32.11         4.44 o                         
  -5   4  20          8.52          6.29         2.33 o                         
  -4   4  20         34.29         38.41         3.05 o                         
  -3   4  20         48.54         53.06         2.84 o                         
  -2   4  20         18.38         24.96         3.56 o                         
  -1   4  20         42.40         45.31         2.20 o                         
   0   4  20         34.81         40.46         2.03 o                         
   1   4  20         42.39         39.84         2.04 o                         
   2   4  20         18.37         22.43         1.80 o                         
   3   4  20         48.54         56.89         2.73 o                         
   4   4  20         34.30         35.10         2.58 o                         
   5   4  20          8.52          7.58         2.66 o                         
  -4   5  20         19.33         25.15         3.72 o                         
  -3   5  20         23.26         23.69         3.02 o                         
  -2   5  20         24.31         24.36         2.60 o                         
  -1   5  20         20.25         21.27         2.54 o                         
   0   5  20         46.88         49.13         2.75 o                         
   1   5  20         20.26         19.95         1.85 o                         
   2   5  20         24.31         23.51         2.04 o                         
   3   5  20         23.24         24.84         2.23 o                         
   4   5  20         19.33         22.83         2.82 o                         
  -4   6  20          2.96          8.04         2.30 o                         
  -3   6  20         22.53         26.21         2.65 o                         
  -2   6  20          0.47          0.79         2.00 o                         
  -1   6  20          1.38          1.02         2.70 o                         
   0   6  20          1.64          0.66         1.70 o                         
   1   6  20          1.38          1.39         1.81 o                         
   2   6  20          0.47          3.10         1.91 o                         
   3   6  20         22.55         22.84         2.32 o                         
   4   6  20          2.95          9.93         2.65 o                         
  -3   7  20         12.54         15.27         2.82 o                         
  -2   7  20          2.88          3.43         3.20 o                         
  -1   7  20         18.10         13.68         2.53 o                         
   0   7  20         54.76         54.68         5.28 o                         
   1   7  20         18.12         14.80         2.18 o                         
   2   7  20          2.88          9.37         2.02 o                         
   3   7  20         12.55         17.08         2.27 o                         
  -2   8  20          4.24          1.55         2.16 o                         
  -1   8  20          2.77          3.75         2.10 o                         
   0   8  20          1.65          2.68         2.29 o                         
   1   8  20          2.76          4.44         2.36 o                         
   2   8  20          4.24          6.36         2.51 o                         
   0   9  20         60.20         55.32         3.83 o                         
   1   0  21          1.99          3.32         1.54 o                         
   2   0  21         41.98         37.72         1.75 o                         
   3   0  21         53.69         52.35         3.06 o                         
   4   0  21          2.62          8.28         2.04 o                         
   5   0  21         34.54         33.81         2.73 o                         
  -5   1  21         26.68         32.16         3.82 o                         
  -4   1  21          7.25         13.56         2.17 o                         
  -3   1  21         31.04         37.53         2.21 o                         
  -2   1  21         27.06         28.10         1.91 o                         
  -1   1  21         14.97         15.02         1.41 o                         
   0   1  21          8.57         12.49         0.91 o                         
   1   1  21         14.97         17.22         1.99 o                         
   2   1  21         27.05         29.27         3.02 o                         
   3   1  21         31.04         42.18         2.26 o                         
   4   1  21          7.25         12.91         2.21 o                         
   5   1  21         26.68         27.33         2.55 o                         
  -5   2  21          4.64         10.43         3.21 o                         
  -4   2  21         27.34         29.39         2.76 o                         
  -3   2  21         18.37         20.13         2.09 o                         
  -2   2  21         13.95         14.60         1.59 o                         
  -1   2  21         27.67         33.62         1.70 o                         
   0   2  21          0.16         -0.38         0.93 o                         
   1   2  21         27.66         32.71         2.24 o                         
   2   2  21         13.95         15.80         1.32 o                         
   3   2  21         18.37         23.89         1.85 o                         
   4   2  21         27.35         33.42         2.85 o                         
   5   2  21          4.64          6.57         2.90 o                         
  -4   3  21          4.81          4.22         3.27 o                         
  -3   3  21          5.42          5.80         1.72 o                         
  -2   3  21          4.77          4.90         1.53 o                         
  -1   3  21          7.40          9.34         1.45 o                         
   0   3  21          4.36          3.04         1.42 o                         
   1   3  21          7.40          7.09         1.54 o                         
   2   3  21          4.77          6.24         1.33 o                         
   3   3  21          5.42          6.57         1.71 o                         
   4   3  21          4.80          6.13         1.85 o                         
  -4   4  21         10.06         15.68         2.74 o                         
  -3   4  21         13.31         12.60         2.19 o                         
  -2   4  21         33.20         37.02         3.32 o                         
  -1   4  21         57.05         54.52         2.45 o                         
   0   4  21         29.15         26.88         1.95 o                         
   1   4  21         57.07         58.22         2.61 o                         
   2   4  21         33.21         36.83         2.06 o                         
   3   4  21         13.30         11.22         1.86 o                         
   4   4  21         10.06         12.39         2.06 o                         
  -4   5  21          3.33          7.32         2.23 o                         
  -3   5  21         13.08         15.83         2.39 o                         
  -2   5  21          3.97          2.23         1.98 o                         
  -1   5  21          0.20          0.20         1.90 o                         
   0   5  21         67.47         61.24         3.98 o                         
   1   5  21          0.20         -1.41         1.41 o                         
   2   5  21          3.97          3.98         1.80 o                         
   3   5  21         13.08         16.05         2.05 o                         
   4   5  21          3.34          5.12         2.06 o                         
  -3   6  21          1.47          2.11         5.40 o                         
  -2   6  21         43.06         42.95         3.93 o                         
  -1   6  21          0.74         -1.30         1.77 o                         
   0   6  21         33.70         28.09         2.24 o                         
   1   6  21          0.73          1.83         2.03 o                         
   2   6  21         43.07         47.02         2.65 o                         
   3   6  21          1.48         -0.23         1.81 o                         
  -2   7  21          0.57         -0.13         2.16 o                         
  -1   7  21          1.13          4.96         2.84 o                         
   0   7  21         71.41         66.35         3.50 o                         
   1   7  21          1.13          4.82         2.20 o                         
   2   7  21          0.57         -0.09         1.83 o                         
  -1   8  21         14.62         16.14         2.72 o                         
   0   8  21         13.93          9.27         2.33 o                         
   1   8  21         14.63         12.42         4.51 o                         
   0   0  22         20.83         25.03         1.70 o                         
   1   0  22          0.83          0.65         1.54 o                         
   2   0  22         18.52         19.73         1.70 o                         
   3   0  22          3.61          6.72         1.51 o                         
   4   0  22          3.39          7.82         1.81 o                         
  -4   1  22          1.53          5.61         1.82 o                         
  -3   1  22          7.38          7.43         1.63 o                         
  -2   1  22          3.48          5.09         1.50 o                         
  -1   1  22         29.73         33.53         1.51 o                         
   0   1  22         56.44         63.27         1.64 o                         
   1   1  22         29.74         36.12         2.56 o                         
   2   1  22          3.48          8.49         1.04 o                         
   3   1  22          7.37          7.07         1.51 o                         
   4   1  22          1.53          2.71         1.69 o                         
  -4   2  22          2.61          3.52         1.88 o                         
  -3   2  22         47.66         54.37         3.58 o                         
  -2   2  22         21.70         27.84         1.79 o                         
  -1   2  22         12.32         17.51         1.63 o                         
   0   2  22          0.15          0.57         0.96 o                         
   1   2  22         12.33         18.26         2.22 o                         
   2   2  22         21.70         27.14         1.63 o                         
   3   2  22         47.67         51.84         2.44 o                         
   4   2  22          2.61          6.87         2.51 o                         
  -4   3  22          5.64          8.16         2.58 o                         
  -3   3  22          6.32          4.54         1.72 o                         
  -2   3  22         29.76         34.37         2.46 o                         
  -1   3  22         11.85         13.23         1.48 o                         
   0   3  22          2.38          3.28         1.85 o                         
   1   3  22         11.84         12.39         1.60 o                         
   2   3  22         29.77         33.30         1.94 o                         
   3   3  22          6.32          8.14         2.02 o                         
   4   3  22          5.64         12.81         1.87 o                         
  -3   4  22         32.67         38.78         2.90 o                         
  -2   4  22         35.30         32.09         2.65 o                         
  -1   4  22         24.00         30.35         2.29 o                         
   0   4  22         13.68         13.66         1.83 o                         
   1   4  22         24.01         24.97         2.13 o                         
   2   4  22         35.30         37.28         2.07 o                         
   3   4  22         32.65         39.99         3.28 o                         
  -3   5  22          3.03          1.92         2.15 o                         
  -2   5  22          3.71          5.61         1.89 o                         
  -1   5  22          1.48          4.60         2.54 o                         
   0   5  22         53.66         63.77         3.49 o                         
   1   5  22          1.48          4.22         1.86 o                         
   2   5  22          3.71          4.21         1.77 o                         
   3   5  22          3.03          5.42         1.75 o                         
  -2   6  22          4.17          4.62         2.37 o                         
  -1   6  22         26.05         30.50         2.44 o                         
   0   6  22          6.23          7.37         2.15 o                         
   1   6  22         26.05         25.43         3.36 o                         
   2   6  22          4.18          2.77         1.74 o                         
   0   7  22         27.47         21.01         2.34 o                         
   1   0  23          9.51         13.93         1.93 o                         
   2   0  23          9.60         15.69         1.77 o                         
   3   0  23          4.28         12.47         2.93 o                         
  -3   1  23         15.47         18.93         1.85 o                         
  -2   1  23         26.60         32.38         2.06 o                         
  -1   1  23         13.23         13.69         1.05 o                         
   0   1  23         30.92         31.49         1.37 o                         
   1   1  23         13.22         14.46         2.05 o                         
   2   1  23         26.59         31.70         2.64 o                         
   3   1  23         15.47         17.88         2.93 o                         
  -3   2  23         89.18         89.99         3.19 o                         
  -2   2  23          6.21          9.74         1.83 o                         
  -1   2  23         50.99         52.10         2.05 o                         
   0   2  23         33.73         37.46         1.63 o                         
   1   2  23         50.99         47.31         3.25 o                         
   2   2  23          6.21         10.05         1.28 o                         
   3   2  23         89.16         87.24         3.22 o                         
  -3   3  23         42.41         47.92         2.71 o                         
  -2   3  23          5.94          4.10         1.89 o                         
  -1   3  23          0.82          0.15         1.25 o                         
   0   3  23         35.79         41.09         2.21 o                         
   1   3  23          0.82          3.04         1.37 o                         
   2   3  23          5.94          7.43         2.12 o                         
   3   3  23         42.42         52.32         2.80 o                         
  -2   4  23          7.37          7.00         1.83 o                         
  -1   4  23          7.46         11.36         1.65 o                         
   0   4  23          7.47          7.31         1.40 o                         
   1   4  23          7.47          9.41         1.78 o                         
   2   4  23          7.38         11.25         1.65 o                         
  -1   5  23         16.26         17.98         2.01 o                         
   0   5  23         23.83         25.20         2.00 o                         
   1   5  23         16.27         16.53         2.16 o                         
   0   0  24         58.54         50.81         2.05 o                         
   1   0  24          0.33          9.92         1.76 o                         
   2   0  24         16.08         18.59         1.26 o                         
  -2   1  24         15.97         19.30         1.87 o                         
  -1   1  24         10.35         10.36         1.02 o                         
   0   1  24         27.27         31.98         2.34 o                         
   1   1  24         10.35         12.88         1.94 o                         
   2   1  24         15.98         19.13         2.62 o                         
  -2   2  24         20.19         25.96         3.54 o                         
  -1   2  24          0.18          2.83         1.07 o                         
   0   2  24          0.00          4.46         0.94 o                         
   1   2  24          0.18          2.10         1.93 o                         
   2   2  24         20.18         25.62         1.79 o                         
  -1   3  24          2.12          3.98         1.31 o                         
   0   3  24          1.31          3.65         1.14 o                         
   1   3  24          2.11          2.02         1.04 o                         
                                                                                
